# Supplementary material for: Sex-biased genetic regulation of inflammatory proteins in the Dutch population
Source: BMC Genomics. 2024 Feb 8;25:154. doi: 10.1186/s12864-024-10065-z (PMC10851559; doi:10.1186/s12864-024-10065-z)
Supplement: Supplementary file 2 — Additional file 2: Table S1. Summary statistics of pQTL mapping and meta-anlysis results in the males group. Table S2. Summary statistics of pQTL mapping and meta-anlysis results in the females group. Table S3. Summary statistics of genome-wide significant meta-anlysis and colocalization results in the males group. Table S4. Summary statistics of genome-wide significant meta-anlysis and colocalization results in the females group Table S5. Summary statistics of analysis of variance (ANOVA) results using the 500FG cohort. Table S6. Summary statistics of conditional analysis results of sex-specific loci. Table S7. List of TFs enriched or linked to male-specific pQTL variants. Table S8. List of TFs enriched or linked to female-specific pQTL variants. Table S9. Details of enriched pathways of TFs linked with male-specific pQTL variants. Table S10. Details of enriched pathways of TFs linked with female-specific pQTL variants. Table S11. Enriched pathways of genes mapped to male-specific pQTL variants. Table S12. Enriched pathways of genes mapped to female-specific pQTL variants. [file 12864_2024_10065_MOESM2_ESM.xlsx]

## Sheet: Table S1
Table S1: Summary statistics of pQTL mapping and meta-anlysis results in the males group
	300BCG cohort										500FG cohort											Meta-analysis
snps	proteins	statistic	pvalue	beta	chr	pos	A1	A2	N		snps	proteins	statistic	pvalue	beta	chr	pos	REF	ALT	N		MarkerName	Allele1	Allele2	Weight	Zscore	P.value	Direction	chr	pos	Proteins
rs10930115	ADA	-5.0768	1.29e-06	-0.713352	2	164930382	T	A	134		rs436462	ADA	-4.91552	1.98e-06	-0.51211	13	111298392	G	A	184		rs4335544	a	c	318	4.854	1.21e-06	++	11	21330182	ADA
rs12620124	ADA	-4.93645	2.37e-06	-0.777263	2	164940271	T	C	134		rs72751249	ADA	4.91235	2e-06	0.606103	15	96826163	A	G	184		rs7945291	a	g	318	-4.833	1.34e-06	--	11	21339444	ADA
rs67820103	ADA	-4.93506	2.39e-06	-0.776715	2	164940497	C	T	134		rs56057546	ADA	4.90387	2.08e-06	0.587846	15	96828106	C	T	184		rs10503256	a	g	318	4.645	3.4e-06	++	8	4214179	ADA
rs12616388	ADA	-4.93267	2.41e-06	-0.776236	2	164941580	A	C	134		rs72751246	ADA	4.89861	2.13e-06	0.610141	15	96823037	T	A	184		rs507414	a	c	318	-4.614	3.95e-06	--	1	226680619	ADA
rs12619842	ADA	-4.87988	3.03e-06	-0.773805	2	164945044	C	G	134		rs7679939	ADA	-4.80603	3.22e-06	-0.715835	4	147454992	G	A	184		rs11121263	t	c	318	-4.613	3.97e-06	--	1	8979686	ADA
rs12903751	ADA	-4.84975	3.45e-06	-0.594029	15	99978524	A	G	134		rs111457515	ADA	4.80561	3.23e-06	0.591634	15	96826702	A	C	184		rs61784241	t	g	318	-4.589	4.46e-06	--	1	8980579	ADA
rs12216598	ADA	4.7693	4.85e-06	0.708732	7	40360821	G	A	134		rs11731819	ADA	-4.78423	3.55e-06	-0.713141	4	147459199	T	C	184		rs2377012	t	c	318	-4.587	4.5e-06	--	1	226679997	ADA
rs13026245	ADA	-4.70895	6.25e-06	-0.75242	2	164936215	T	C	134		rs3849038	ADA	-4.78314	3.57e-06	-0.662789	4	147401899	A	G	184		rs2377011	t	c	318	4.586	4.51e-06	++	1	226680003	ADA
rs34022823	ADA	-4.68556	6.9e-06	-0.698466	4	166027530	T	C	134		rs72729902	ADA	-4.77586	3.68e-06	-0.662081	4	147400422	T	C	184		rs10833504	a	c	318	-4.584	4.56e-06	--	11	21345468	ADA
rs56149550	ADA	4.6835	6.96e-06	0.635758	3	70258128	A	T	134		rs28578121	ADA	-4.73246	4.46e-06	-0.658186	4	147417077	G	A	184		rs6665631	a	g	318	4.57	4.87e-06	++	1	8978514	ADA
rs13114950	ADA	-4.67653	7.16e-06	-0.695994	4	166022499	T	C	134		rs3914628	ADA	-4.7229	4.65e-06	-0.661718	4	147438019	C	T	184		rs75303806	c	g	318	4.569	4.89e-06	++	1	8976693	ADA
rs1445456	ADA	4.67468	7.22e-06	0.642829	16	59888170	A	C	134		rs11204467	ADA	-4.69162	5.33e-06	-0.459517	20	60805983	G	T	184		rs4908793	a	t	318	4.565	5e-06	++	1	8977403	ADA
rs34611819	ADA	-4.66235	7.6e-06	-0.750786	2	164934709	A	G	134		rs1505690	ADA	4.68877	5.39e-06	0.504171	2	6839585	G	C	184		rs12129827	a	c	318	4.563	5.03e-06	++	1	8978799	ADA
rs67556835	ADA	-4.65837	7.73e-06	-0.693665	4	166020517	G	C	134		rs2679161	ADA	-4.65241	6.32e-06	-0.562652	4	147334599	T	C	184		rs12132689	t	c	318	4.543	5.54e-06	++	1	8980813	ADA
rs56181000	ADA	-4.64007	8.34e-06	-0.691097	4	166019497	A	G	134		rs2679159	ADA	-4.64592	6.5e-06	-0.562892	4	147336219	T	A	184		rs11026019	a	g	318	4.543	5.56e-06	++	11	21340362	ADA
rs7523823	ADA	-4.57942	1.07e-05	-0.75161	1	86348142	A	G	134		rs2679158	ADA	-4.64523	6.52e-06	-0.562958	4	147336446	A	G	184		rs1453987	a	g	318	-4.54	5.61e-06	--	11	21339877	ADA
rs71330747	ADA	4.57624	1.09e-05	0.614362	22	44759514	T	C	134		rs2679157	ADA	-4.64242	6.6e-06	-0.562642	4	147336656	C	T	184		rs3861751	t	c	318	4.537	5.69e-06	++	1	8977459	ADA
rs12136353	ADA	-4.57582	1.09e-05	-0.749089	1	86335362	A	C	134		rs2679156	ADA	-4.6419	6.61e-06	-0.562611	4	147337509	T	C	184		rs583607	a	t	318	4.521	6.16e-06	++	1	226677618	ADA
rs12728761	ADA	4.56919	1.12e-05	0.785602	1	86927845	C	G	134		rs68027160	ADA	-4.64087	6.64e-06	-0.562736	4	147338838	A	G	184		rs6682376	t	c	318	4.516	6.3e-06	++	1	8972122	ADA
rs2046158	ADA	-4.56746	1.13e-05	-0.747528	1	86330770	T	C	134		rs11035677	ADA	4.63656	6.77e-06	0.497068	11	40101741	C	T	184		rs4310609	t	c	318	4.511	6.46e-06	++	11	21344256	ADA
rs2046159	ADA	-4.56566	1.13e-05	-0.747242	1	86330589	G	A	134		rs1574454	ADA	-4.63609	6.78e-06	-0.562459	4	147342111	G	T	184		rs11121258	a	g	318	4.507	6.58e-06	++	1	8972964	ADA
rs4912447	ADA	-4.55985	1.16e-05	-0.746456	1	86328660	T	C	134		rs7952589	ADA	4.63311	6.87e-06	0.498225	11	40102074	C	A	184		rs11121257	a	g	318	-4.503	6.7e-06	--	1	8972865	ADA
rs12133414	ADA	-4.55032	1.21e-05	-0.745393	1	86326832	A	C	134		rs2358268	ADA	-4.63063	6.94e-06	-0.562113	4	147344854	G	A	184		rs10833503	a	g	318	4.5	6.78e-06	++	11	21345128	ADA
rs7583355	ADA	-4.53179	1.3e-05	-0.566815	2	37417052	A	G	134		rs66989520	ADA	-4.63043	6.95e-06	-0.644657	4	147357834	T	C	184		rs12136234	a	g	318	-4.499	6.84e-06	--	1	8971030	ADA
rs72710935	ADA	-4.52969	1.31e-05	-0.74299	1	86324448	T	C	134		rs67397802	ADA	-4.62972	6.97e-06	-0.562062	4	147345335	C	T	184		rs3100101	t	c	318	-4.497	6.9e-06	--	2	83976221	ADA
rs12130385	ADA	-4.52671	1.33e-05	-0.74264	1	86324100	G	C	134		rs4835306	ADA	-4.62598	7.08e-06	-0.561736	4	147346498	T	C	184		rs3100105	a	g	318	4.497	6.9e-06	++	2	83966886	ADA
rs6544059	ADA	-4.525	1.34e-05	-0.556211	2	37389229	A	C	134		rs7939754	ADA	4.62526	7.1e-06	0.49971	11	40102464	C	T	184		rs1901084	a	t	318	4.497	6.91e-06	++	2	83971140	ADA
rs12138101	ADA	-4.52391	1.35e-05	-0.741028	1	86349470	G	A	134		rs4835036	ADA	-4.62356	7.16e-06	-0.561498	4	147346904	A	G	184		rs1451778	t	c	318	4.496	6.91e-06	++	2	83982787	ADA
rs12119433	ADA	-4.5232	1.35e-05	-0.73831	1	86333205	C	G	134		rs55971059	ADA	-4.61883	7.3e-06	-0.641727	4	147348497	A	C	184		rs2068677	c	g	318	-4.496	6.91e-06	--	2	83982234	ADA
rs62299573	ADA	-4.51636	1.39e-05	-0.570284	4	66571831	T	C	134		rs2643207	ADA	4.61388	7.46e-06	0.608893	15	38999745	T	G	184		rs3099868	c	g	318	-4.497	6.91e-06	--	2	83981325	ADA
rs11934345	ADA	-4.51615	1.39e-05	-0.570189	4	66567627	A	G	134		rs72751243	ADA	4.58893	8.31e-06	0.598486	15	96820190	C	T	184		rs3100111	t	g	318	4.496	6.91e-06	++	2	83983335	ADA
rs55851008	ADA	-4.51613	1.39e-05	-0.570265	4	66572018	T	A	134		rs56305627	ADA	-4.58464	8.46e-06	-0.557358	4	147359566	T	C	184		rs3099867	t	g	318	-4.496	6.91e-06	--	2	83980507	ADA
rs13127866	ADA	-4.51597	1.39e-05	-0.570137	4	66567179	T	C	134		rs2643219	ADA	4.57849	8.69e-06	0.607678	15	38999354	C	G	184		rs12127814	a	g	318	-4.493	7.03e-06	--	1	8973533	ADA
rs13122267	ADA	-4.51585	1.39e-05	-0.570203	4	66568928	C	T	134		rs2624262	ADA	4.57429	8.84e-06	0.60723	15	38999331	C	G	184		rs936005	a	g	318	-4.455	8.41e-06	--	11	21328723	ADA
rs13102535	ADA	-4.51579	1.39e-05	-0.570121	4	66567198	T	A	134		rs11944863	ADA	-4.5731	8.89e-06	-0.630539	4	147334756	C	T	184		rs55973291	a	g	318	-4.447	8.69e-06	--	17	77816538	ADA
rs11131614	ADA	-4.51552	1.39e-05	-0.57021	4	66569703	G	T	134		rs11737379	ADA	-4.57158	8.95e-06	-0.556204	4	147377800	G	A	184		rs2084595	t	c	318	4.433	9.28e-06	++	2	83976571	ADA
rs12645167	ADA	-4.5155	1.39e-05	-0.570212	4	66570457	A	G	134		rs138416692	ADA	4.56745	9.11e-06	0.65619	10	116288995	C	T	184		rs1531005	a	g	318	4.427	9.58e-06	++	11	21327159	ADA
rs6839569	ADA	-4.51212	1.41e-05	-0.56991	4	66568084	G	A	134		rs1381571	ADA	4.55391	9.65e-06	0.48016	11	40096025	T	C	184		rs6738437	t	c	318	-4.42	9.86e-06	--	2	26788091	ADA
rs6839570	ADA	-4.51212	1.41e-05	-0.56991	4	66568087	C	A	134		rs903530	ADA	4.55147	9.75e-06	0.604966	15	38999048	A	G	184		rs1584582	t	c	318	-4.398	1.09e-05	--	2	84008532	ADA
rs67529100	ADA	-4.50775	1.44e-05	-0.57016	4	66565781	T	C	134		rs1841707	ADA	4.55099	9.77e-06	0.483937	11	40099893	T	C	184		rs2122460	t	c	318	4.385	1.16e-05	++	2	84009875	ADA
rs56767217	ADA	4.50528	1.45e-05	0.614586	3	70254737	T	G	134		rs2765346	ADA	-4.54838	9.88e-06	-0.513944	13	111272636	G	A	184		rs5760594	t	c	318	-4.384	1.17e-05	--	22	25098371	ADA
rs58093607	ADA	4.50471	1.46e-05	0.614491	3	70254713	T	G	134		rs2398162	ADA	4.54386	1.01e-05	0.540412	15	96830550	G	A	184		rs3111385	t	c	318	4.372	1.23e-05	++	2	84013277	ADA
rs58135458	ADA	4.50267	1.47e-05	0.614287	3	70254665	A	T	134		rs7948916	ADA	4.53251	1.06e-05	0.484968	11	40101231	T	C	184		rs6483763	a	c	318	-4.35	1.36e-05	--	11	21345874	ADA
rs2785583	ADA	4.50027	1.48e-05	0.517638	1	6197414	G	A	134		rs72729878	ADA	-4.53091	1.06e-05	-0.665156	4	147361402	C	G	184		rs12472890	c	g	318	4.346	1.38e-05	++	2	26801311	ADA
rs12487287	ADA	-4.48855	1.55e-05	-0.693563	3	100789819	A	C	134		rs72729882	ADA	-4.53079	1.06e-05	-0.665002	4	147366874	A	G	184		rs78190376	c	g	318	-4.332	1.48e-05	--	13	110579732	ADA
rs7688203	ADA	-4.45773	1.76e-05	-0.555328	4	66568856	G	A	134		rs6587298	ADA	-4.52548	1.09e-05	-0.495573	20	60796473	C	T	184		rs119432	a	g	318	-4.324	1.53e-05	--	20	539878	ADA
rs13266079	ADA	-4.44401	1.86e-05	-0.699296	8	103465594	C	T	134		rs16865565	ADA	4.52172	1.11e-05	0.622158	2	6870699	G	C	184		rs6547508	t	g	318	-4.313	1.61e-05	--	2	83925479	ADA
rs72699521	ADA	-4.4197	2.05e-05	-0.632502	4	166016977	T	A	134		rs7998588	ADA	-4.51243	1.15e-05	-0.459776	13	111351534	A	G	184		rs7607868	c	g	318	-4.306	1.66e-05	--	2	83931293	ADA
rs8018778	ADA	4.417	2.08e-05	0.542131	14	32666029	A	G	134		rs903531	ADA	4.51159	1.15e-05	0.599392	15	38998635	A	G	184		rs7568870	t	g	318	-4.306	1.66e-05	--	2	83931316	ADA
rs62254855	ADA	4.41348	2.11e-05	0.61185	3	70278278	T	A	134		rs378399	ADA	-4.4925	1.25e-05	-0.460952	13	111308040	C	G	184		rs7608064	a	g	318	4.306	1.67e-05	++	2	83931312	ADA
rs1475504	ADA	4.41333	2.11e-05	0.542002	14	32665128	T	A	134		rs2643214	ADA	4.47452	1.35e-05	0.589044	15	39004866	C	A	184		rs4595334	a	t	318	4.304	1.68e-05	++	1	182230533	ADA
rs1962482	ADA	-4.41266	2.11e-05	-0.731526	1	86313536	T	G	134		rs226971	ADA	-4.46403	1.41e-05	-0.562436	6	3649237	G	A	184		rs79238121	a	g	318	4.303	1.68e-05	++	9	24349911	ADA
rs55841820	ADA	-4.39213	2.29e-05	-0.87108	5	1764154	T	C	134		rs144713614	ADA	-4.46378	1.41e-05	-0.539282	11	67483629	A	G	184		rs4595333	a	t	318	4.299	1.72e-05	++	1	182230515	ADA
rs9902489	ADA	4.39209	2.29e-05	0.509199	17	2915772	C	T	134		rs12186258	ADA	4.45771	1.45e-05	0.489223	4	187183502	G	A	184		rs11898379	t	c	318	-4.298	1.72e-05	--	2	83945702	ADA
rs2149668	ADA	4.38959	2.32e-05	0.595661	14	103606468	G	A	134		rs903532	ADA	4.44585	1.52e-05	0.589194	15	38997904	T	C	184		rs62154630	t	g	318	-4.284	1.84e-05	--	2	83944202	ADA
rs4359482	ADA	4.38904	2.32e-05	0.508794	17	2915699	G	A	134		rs7394	ADA	-4.44429	1.53e-05	-0.496264	13	111292044	G	A	184		rs12052360	t	g	318	4.284	1.84e-05	++	2	83935847	ADA
rs4918054	ADA	4.38453	2.36e-05	0.532366	10	105558888	G	T	134		rs532345	ADA	4.43764	1.58e-05	0.480863	21	43689491	T	C	184		rs62154629	t	c	318	4.282	1.85e-05	++	2	83944187	ADA
rs11662569	ADA	-4.37566	2.45e-05	-0.498743	18	74500084	A	G	134		rs9392004	ADA	4.43698	1.58e-05	0.564528	6	3644751	C	T	184		rs7578357	a	g	318	-4.281	1.86e-05	--	2	83931019	ADA
rs12953879	ADA	-4.37272	2.48e-05	-0.498591	18	74499774	A	G	134		rs11063343	ADA	-4.4325	1.61e-05	-0.734844	12	4912598	G	T	184		rs1349554	a	g	318	4.281	1.86e-05	++	2	83928491	ADA
rs3001247	ADA	4.36907	2.52e-05	0.759851	1	194558868	A	C	134		rs13142549	ADA	-4.42465	1.67e-05	-0.496341	4	64883254	A	G	184		rs1386308	a	g	318	-4.281	1.86e-05	--	2	83928999	ADA
rs7900632	ADA	4.36896	2.52e-05	0.530612	10	105559689	A	G	134		rs2643217	ADA	4.42401	1.67e-05	0.582255	15	39003763	T	C	184		rs17023883	t	g	318	4.281	1.86e-05	++	2	83929279	ADA
rs3001246	ADA	4.36892	2.52e-05	0.759841	1	194559131	A	T	134		rs6089338	ADA	-4.42335	1.67e-05	-0.437221	20	60823059	C	T	184		rs58914949	t	c	318	4.281	1.86e-05	++	2	83931998	ADA
rs13233893	ADA	4.36838	2.52e-05	0.703106	7	40342018	G	A	134		rs2380128	ADA	-4.42335	1.67e-05	-0.437221	20	60823950	C	T	184		rs10496299	t	c	318	-4.281	1.86e-05	--	2	83929978	ADA
rs34041334	ADA	4.36796	2.53e-05	0.704587	7	40349789	G	A	134		rs6089340	ADA	-4.42291	1.68e-05	-0.437193	20	60824119	A	G	184		rs12614552	c	g	318	4.281	1.86e-05	++	2	83932117	ADA
rs12670884	ADA	4.36762	2.53e-05	0.705008	7	40352072	A	G	134		rs6089702	ADA	-4.42291	1.68e-05	-0.437193	20	60824800	G	T	184		rs1868657	t	c	318	-4.281	1.86e-05	--	2	83912152	ADA
rs3001243	ADA	4.36757	2.53e-05	0.759691	1	194559433	G	T	134		rs12481249	ADA	-4.4227	1.68e-05	-0.436986	20	60829432	T	A	184		rs2129392	a	c	318	-4.281	1.86e-05	--	2	83932640	ADA
rs3001244	ADA	4.36754	2.53e-05	0.759699	1	194559321	C	T	134		rs3787433	ADA	-4.41493	1.73e-05	-0.436397	20	60833870	C	T	184		rs2362240	t	g	318	4.281	1.86e-05	++	2	83917399	ADA
rs3009391	ADA	4.36628	2.54e-05	0.759442	1	194557253	A	G	134		rs62204468	ADA	-4.41391	1.74e-05	-0.436314	20	60837010	T	C	184		rs61453821	a	g	318	-4.281	1.86e-05	--	2	83931684	ADA
rs3001249	ADA	4.36595	2.55e-05	0.759407	1	194557209	G	C	134		rs691687	ADA	4.41267	1.75e-05	0.471255	21	43689870	G	A	184		rs62156939	a	g	318	-4.281	1.86e-05	--	2	83927890	ADA
rs3001241	ADA	4.3656	2.55e-05	0.759608	1	194560625	C	T	134		rs3818745	ADA	-4.41006	1.77e-05	-0.43598	20	60838300	T	C	184		rs6547507	a	g	318	4.281	1.86e-05	++	2	83923235	ADA
rs3001248	ADA	4.3654	2.55e-05	0.759134	1	194557492	T	C	134		rs11121263	ADA	-4.40217	1.83e-05	-0.482996	1	8979686	T	C	184		rs6547510	t	g	318	-4.281	1.86e-05	--	2	83926506	ADA
rs3001239	ADA	4.36415	2.57e-05	0.759546	1	194561790	G	A	134		rs7724121	ADA	-4.4004	1.84e-05	-0.61653	5	164193005	G	A	184		rs6749424	a	t	318	-4.281	1.86e-05	--	2	83916392	ADA
rs3001235	ADA	4.36179	2.59e-05	0.759548	1	194563313	G	A	134		rs1092395	ADA	4.37991	2.01e-05	0.547915	2	145581262	C	G	184		rs7567855	t	c	318	4.281	1.86e-05	++	2	83915453	ADA
rs3009390	ADA	4.36091	2.6e-05	0.758852	1	194556149	T	G	134		rs1085459	ADA	4.37952	2.01e-05	0.548044	2	145579442	A	T	184		rs7590933	t	c	318	-4.281	1.86e-05	--	2	83912790	ADA
rs16079	ADA	4.36011	2.61e-05	0.548023	7	24353182	C	T	134		rs1085461	ADA	4.37775	2.02e-05	0.547628	2	145581451	A	G	184		rs10496300	t	g	318	4.281	1.86e-05	++	2	83930046	ADA
rs3001250	ADA	4.3585	2.62e-05	0.758577	1	194555822	C	G	134		rs786486	ADA	4.37775	2.02e-05	0.547628	2	145582081	C	T	184		rs6547509	t	g	318	-4.281	1.86e-05	--	2	83925550	ADA
rs2237087	ADA	-4.35326	2.68e-05	-0.529809	5	149446119	A	C	134		rs706625	ADA	4.37755	2.03e-05	0.547289	2	145584013	G	A	184		rs11126927	a	g	318	4.281	1.86e-05	++	2	83934469	ADA
rs3001158	ADA	4.35247	2.69e-05	0.753716	1	194544227	C	T	134		rs706624	ADA	4.37688	2.03e-05	0.547351	2	145583839	A	C	184		rs17023908	a	g	318	-4.281	1.86e-05	--	2	83932797	ADA
rs12521625	ADA	-4.3515	2.7e-05	-0.528998	5	149446606	C	A	134		rs12270269	ADA	-4.3752	2.05e-05	-0.74392	11	6672618	C	G	184		rs6751015	t	c	318	4.281	1.86e-05	++	2	83934495	ADA
rs3009389	ADA	4.34792	2.74e-05	0.758182	1	194553362	A	G	134		rs143538396	ADA	-4.37321	2.06e-05	-0.676713	11	67497186	T	C	184		rs6751342	a	c	318	-4.281	1.86e-05	--	2	83911993	ADA
rs66990209	ADA	-4.34785	2.74e-05	-0.516295	13	105422378	A	G	134		rs10175478	ADA	4.37161	2.08e-05	0.555754	2	59140866	A	C	184		rs62154624	a	g	318	4.281	1.86e-05	++	2	83933503	ADA
rs9558386	ADA	-4.34765	2.74e-05	-0.516331	13	105422917	A	G	134		rs2381482	ADA	4.37067	2.08e-05	0.565996	9	35986554	A	C	184		rs12052738	t	c	318	-4.28	1.87e-05	--	2	83930434	ADA
rs3009388	ADA	4.34702	2.75e-05	0.758069	1	194553265	A	T	134		rs786487	ADA	4.36946	2.09e-05	0.545951	2	145584210	T	G	184		rs9466415	t	c	318	4.281	1.87e-05	++	6	22618279	ADA
rs9586631	ADA	-4.3464	2.75e-05	-0.516302	13	105422464	A	G	134		rs1495188	ADA	4.36188	2.16e-05	0.574512	15	38995250	A	T	184		rs7603650	c	g	318	4.28	1.87e-05	++	2	83935786	ADA
rs4890900	ADA	-4.34503	2.77e-05	-0.49405	18	74500455	C	T	134		rs61784241	ADA	-4.36046	2.17e-05	-0.480206	1	8980579	T	G	184		rs11890631	t	c	318	4.28	1.87e-05	++	2	83933875	ADA
rs2406340	ADA	-4.34457	2.77e-05	-0.494158	18	74501209	G	A	134		rs786490	ADA	4.35906	2.19e-05	0.543546	2	145584570	G	T	184		rs12621302	t	c	318	-4.28	1.87e-05	--	2	83911070	ADA
rs9555089	ADA	-4.33918	2.83e-05	-0.515378	13	105424427	T	A	134		rs2381663	ADA	4.35906	2.19e-05	0.543546	2	145584595	C	T	184		rs12052665	t	c	318	4.28	1.87e-05	++	2	83934053	ADA
rs9558393	ADA	-4.3386	2.84e-05	-0.515506	13	105424546	C	T	134		rs786492	ADA	4.35906	2.19e-05	0.543546	2	145585626	A	G	184		rs6706019	t	c	318	4.28	1.87e-05	++	2	83937738	ADA
rs9558391	ADA	-4.33856	2.84e-05	-0.515211	13	105423980	A	G	134		rs786493	ADA	4.35906	2.19e-05	0.543546	2	145587165	A	G	184		rs6706098	a	g	318	4.279	1.87e-05	++	2	83937607	ADA
rs6748151	ADA	-4.33696	2.86e-05	-0.540561	2	37395569	A	G	134		rs786498	ADA	4.35906	2.19e-05	0.543546	2	145591740	G	A	184		rs60410159	a	g	318	-4.279	1.88e-05	--	2	83939168	ADA
rs7244575	ADA	-4.33632	2.87e-05	-0.494305	18	74503635	C	T	134		rs13018654	ADA	4.35906	2.19e-05	0.543546	2	145592070	C	T	184		rs58695222	t	c	318	-4.279	1.88e-05	--	2	83940133	ADA
rs9555090	ADA	-4.33569	2.87e-05	-0.515349	13	105424713	T	A	134		rs10814307	ADA	4.35902	2.19e-05	0.565373	9	35983277	C	T	184		rs10840491	a	g	318	-4.278	1.89e-05	--	11	2194390	ADA
rs4474561	ADA	-4.33508	2.88e-05	-0.51566	13	105425071	G	C	134		rs10814308	ADA	4.35902	2.19e-05	0.565373	9	35983405	C	T	184		rs2167167	t	c	318	-4.277	1.9e-05	--	2	83943020	ADA
rs4558272	ADA	-4.3341	2.89e-05	-0.515685	13	105425149	G	A	134		rs12499953	ADA	-4.35703	2.21e-05	-0.558649	4	176643923	G	C	184		rs62154627	a	c	318	-4.277	1.9e-05	--	2	83943394	ADA
rs4420376	ADA	-4.33276	2.91e-05	-0.51585	13	105425286	A	G	134		rs10814309	ADA	4.35178	2.25e-05	0.565151	9	35983939	G	C	184		rs1450255	a	c	318	4.27	1.96e-05	++	2	83909247	ADA
rs4371024	ADA	-4.33272	2.91e-05	-0.515774	13	105425255	G	T	134		rs10814310	ADA	4.34833	2.29e-05	0.564998	9	35984153	A	G	184		rs7602363	a	t	318	4.265	2e-05	++	2	121346721	ADA
rs3001161	ADA	4.33241	2.91e-05	0.750349	1	194539749	G	C	134		rs1472293	ADA	4.34718	2.3e-05	0.57137	15	38989919	G	C	184		rs12641832	t	c	318	-4.264	2.01e-05	--	4	4346465	ADA
rs17583701	ADA	-4.33199	2.92e-05	-0.516147	13	105425659	C	T	134		rs9502478	ADA	-4.34697	2.3e-05	-0.549189	6	6593695	T	C	184		rs3981	a	g	318	4.264	2.01e-05	++	4	4346427	ADA
rs3001156	ADA	4.33137	2.92e-05	0.756023	1	194550938	C	A	134		rs239551	ADA	-4.343	2.34e-05	-0.531832	6	80684766	C	T	184		rs33911470	t	c	318	4.262	2.02e-05	++	4	4346849	ADA
rs17669759	ADA	4.33068	2.93e-05	0.623282	8	32581664	A	G	134		rs12343901	ADA	4.34288	2.34e-05	0.564706	9	35984347	T	C	184		rs7667566	a	g	318	4.261	2.03e-05	++	4	4345890	ADA
rs17505590	ADA	-4.33059	2.93e-05	-0.516211	13	105425783	T	G	134		rs151586	ADA	-4.34238	2.34e-05	-0.530975	6	80683909	C	T	184		rs1548236	a	g	318	4.256	2.09e-05	++	6	22613919	ADA
rs9558395	ADA	-4.32988	2.94e-05	-0.516376	13	105426045	G	T	134		rs6665631	ADA	-4.34103	2.36e-05	-0.468266	1	8978514	G	A	184		rs1349818	c	g	318	-4.254	2.1e-05	--	11	21336171	ADA
rs9558396	ADA	-4.32846	2.96e-05	-0.516605	13	105426561	A	T	134		rs2128802	ADA	-4.33896	2.38e-05	-0.559409	2	145574413	G	A	184		rs3100103	a	g	318	4.253	2.11e-05	++	2	84018331	ADA
rs12045702	ADA	-4.32794	2.96e-05	-0.613964	1	236654959	T	A	134		rs149293	ADA	-4.33878	2.38e-05	-0.530454	6	80683573	C	T	184		rs3099877	t	c	318	4.252	2.12e-05	++	2	84018385	ADA
rs59043808	ADA	-4.32744	2.97e-05	-0.516842	13	105426917	G	A	134		rs239550	ADA	-4.33506	2.41e-05	-0.529378	6	80683107	G	A	184		rs7576520	a	c	318	-4.251	2.13e-05	--	2	83905275	ADA
rs9558385	ADA	-4.32742	2.97e-05	-0.516946	13	105422886	G	T	134		rs151651	ADA	-4.33221	2.44e-05	-0.528133	6	80682425	A	G	184		rs7695197	t	c	318	-4.246	2.18e-05	--	4	4345379	ADA
rs4474562	ADA	-4.32638	2.98e-05	-0.515858	13	105425519	A	C	134		rs330564	ADA	-4.33123	2.45e-05	-0.473538	13	111291044	C	T	184		rs898834	t	c	318	-4.237	2.27e-05	--	1	226670795	ADA
rs9586630	ADA	-4.32593	2.99e-05	-0.516823	13	105422443	C	G	134		rs330566	ADA	-4.33107	2.45e-05	-0.473825	13	111291247	A	G	184		rs10840490	c	g	318	4.233	2.31e-05	++	11	2193817	ADA
rs9908715	ADA	4.32533	2.99e-05	0.498802	17	2916117	C	A	134		rs6089695	ADA	-4.33091	2.46e-05	-0.425559	20	60808026	T	C	184		rs67404678	a	c	318	4.223	2.41e-05	++	5	116719123	ADA
rs9558387	ADA	-4.32492	3e-05	-0.516606	13	105423295	A	G	134		rs12129827	ADA	-4.32922	2.47e-05	-0.467739	1	8978799	C	A	184		rs4677853	c	g	318	-4.22	2.44e-05	--	3	194414110	ADA
rs9558388	ADA	-4.32287	3.02e-05	-0.516345	13	105423454	T	C	134		rs10031151	ADA	-4.32893	2.48e-05	-0.535046	4	147306334	G	A	184		rs11737320	a	c	318	-4.219	2.45e-05	--	4	4343987	ADA
rs9558390	ADA	-4.3222	3.03e-05	-0.516207	13	105423732	T	A	134		rs10020390	ADA	-4.32711	2.49e-05	-0.536013	4	147331087	T	C	184		rs7552546	c	g	318	4.219	2.45e-05	++	1	182239467	ADA
rs9558392	ADA	-4.32187	3.04e-05	-0.516274	13	105424397	C	A	134		rs1572095	ADA	-4.32624	2.5e-05	-0.42473	20	60810452	T	C	184		rs1841649	a	c	318	-4.219	2.45e-05	--	1	226668346	ADA
rs9555088	ADA	-4.32142	3.04e-05	-0.516129	13	105423946	A	G	134		rs330563	ADA	-4.32452	2.52e-05	-0.494762	13	111290880	A	G	184		rs13169757	t	c	318	-4.216	2.49e-05	--	5	116718869	ADA
rs3009382	ADA	4.32109	3.04e-05	0.747418	1	194537085	T	C	134		rs239549	ADA	-4.32275	2.54e-05	-0.526207	6	80681814	C	T	184		rs6922087	a	g	318	4.205	2.61e-05	++	6	22608798	ADA
rs12999907	ADA	-4.31822	3.08e-05	-0.773779	2	164957251	G	A	134		rs10928228	ADA	4.3213	2.55e-05	0.553109	2	145576408	C	T	184		rs34168024	a	g	318	-4.196	2.71e-05	--	5	116717733	ADA
rs9558394	ADA	-4.31814	3.08e-05	-0.516384	13	105424879	C	A	134		rs10032409	ADA	-4.32099	2.56e-05	-0.533461	4	147303878	C	G	184		rs34536866	t	c	318	-4.194	2.74e-05	--	5	116717595	ADA
rs66844193	ADA	-4.3144	3.13e-05	-0.517024	13	105425592	C	T	134		rs2630295	ADA	-4.32099	2.56e-05	-0.533461	4	147304952	G	A	184		rs6903615	t	c	318	-4.194	2.75e-05	--	6	22602569	ADA
rs7583960	ADA	-4.31408	3.13e-05	-0.773205	2	164962632	C	T	134		rs4835304	ADA	-4.32099	2.56e-05	-0.533461	4	147305609	T	A	184		rs9348527	a	g	318	4.193	2.75e-05	++	6	22604319	ADA
rs7602363	ADA	4.31326	3.14e-05	0.528451	2	121346721	A	T	134		rs6843145	ADA	-4.32099	2.56e-05	-0.533461	4	147307178	C	T	184		rs743377	t	g	318	4.192	2.76e-05	++	22	25097248	ADA
rs71536678	ADA	4.31088	3.17e-05	0.726711	7	40396366	G	C	134		rs11930791	ADA	-4.32099	2.56e-05	-0.533461	4	147308653	G	A	184		rs34971079	a	g	318	-4.192	2.76e-05	--	5	116717351	ADA
rs7580802	ADA	-4.2987	3.33e-05	-0.77512	2	164965154	C	G	134		rs72729852	ADA	-4.32099	2.56e-05	-0.533461	4	147310275	C	T	184		rs9460765	a	g	318	4.192	2.76e-05	++	6	22601221	ADA
rs1360128	ADA	4.28962	3.45e-05	0.516088	20	49040826	G	T	134		rs17021440	ADA	-4.32099	2.56e-05	-0.533461	4	147311357	C	T	184		rs4965485	a	g	318	4.192	2.77e-05	++	15	99954278	ADA
rs73116290	ADA	4.28734	3.48e-05	0.577888	3	70256739	G	A	134		rs10000604	ADA	-4.32099	2.56e-05	-0.533461	4	147315341	C	T	184		rs7687577	a	t	318	-4.191	2.78e-05	--	4	177312517	ADA
rs79947973	ADA	4.27929	3.59e-05	0.576766	3	70256204	G	A	134		rs11100924	ADA	-4.32099	2.56e-05	-0.533461	4	147317039	G	A	184		rs4853940	t	g	318	4.191	2.78e-05	++	2	2447965	ADA
rs4811063	ADA	4.26498	3.8e-05	0.513705	20	49041334	C	T	134		rs6537418	ADA	-4.32099	2.56e-05	-0.533461	4	147318375	T	C	184		rs2294825	t	g	318	-4.186	2.83e-05	--	6	22597820	ADA
rs6970537	ADA	-4.25333	3.98e-05	-0.50404	7	27217359	A	G	134		rs3849035	ADA	-4.32099	2.56e-05	-0.533461	4	147319366	C	T	184		rs17336428	t	c	318	-4.185	2.85e-05	--	5	116717069	ADA
rs58155258	ADA	4.24889	4.05e-05	0.483729	1	6197107	A	G	134		rs11725876	ADA	-4.32099	2.56e-05	-0.533461	4	147320460	A	C	184		rs2294822	t	c	318	-4.184	2.87e-05	--	6	22596815	ADA
rs17436753	ADA	4.24621	4.09e-05	0.48316	1	6197092	G	A	134		rs2630305	ADA	-4.32099	2.56e-05	-0.533461	4	147322435	C	A	184		rs34778174	t	c	318	-4.178	2.95e-05	--	5	116716610	ADA
rs11848180	ADA	4.24607	4.09e-05	0.518571	14	32663879	C	T	134		rs6826676	ADA	-4.32099	2.56e-05	-0.533461	4	147323331	C	A	184		rs12913823	t	c	318	4.176	2.97e-05	++	15	50509591	ADA
rs4667725	ADA	-4.2454	4.1e-05	-0.575295	2	164892592	C	T	134		rs6858794	ADA	-4.32099	2.56e-05	-0.533461	4	147326974	G	T	184		rs12909764	t	c	318	4.173	3e-05	++	15	50506038	ADA
rs34259197	ADA	-4.245	4.11e-05	-0.467665	1	236656136	A	G	134		rs62383740	ADA	-4.32024	2.57e-05	-0.590489	5	164790308	C	T	184		rs4774558	a	g	318	4.172	3.02e-05	++	15	50501904	ADA
rs73206163	ADA	-4.24296	4.14e-05	-0.597833	8	18212890	T	C	134		rs75303806	ADA	-4.3202	2.57e-05	-0.467229	1	8976693	G	C	184		rs743376	a	g	318	4.167	3.09e-05	++	22	25096978	ADA
rs4659677	ADA	-4.24156	4.17e-05	-0.466805	1	236656378	T	C	134		rs239548	ADA	-4.31695	2.6e-05	-0.523563	6	80680547	T	A	184		rs1670654	t	c	318	4.166	3.11e-05	++	11	21305191	ADA
rs12753714	ADA	-4.24022	4.19e-05	-0.46648	1	236656457	C	T	134		rs697878	ADA	4.31609	2.61e-05	0.640309	12	116296781	C	T	184		rs6779203	t	c	318	4.164	3.12e-05	++	3	164242048	ADA
rs55970397	ADA	4.23928	4.2e-05	0.571222	3	70254056	C	T	134		rs10972684	ADA	4.31553	2.62e-05	0.552789	9	36003635	T	G	184		rs7627934	a	g	318	4.161	3.17e-05	++	3	164248893	ADA
rs3779456	ADA	-4.23894	4.21e-05	-0.501657	7	27214557	C	T	134		rs1324459	ADA	4.31532	2.62e-05	0.552678	9	35998726	T	C	184		rs807862	a	g	318	4.152	3.3e-05	++	6	21311673	ADA
rs12754038	ADA	-4.23801	4.22e-05	-0.466342	1	236656685	C	T	134		rs10972674	ADA	4.31532	2.62e-05	0.552678	9	36001439	T	G	184		rs10177243	c	g	318	-4.151	3.32e-05	--	2	2441151	ADA
rs56178488	ADA	4.23623	4.25e-05	0.570798	3	70253900	G	T	134		rs72805706	ADA	-4.3148	2.62e-05	-0.594823	5	164787443	A	C	184		rs12914727	a	g	318	-4.145	3.39e-05	--	15	50506687	ADA
rs56306882	ADA	4.23412	4.29e-05	0.570506	3	70253693	A	G	134		rs4908793	ADA	-4.31298	2.64e-05	-0.466251	1	8977403	T	A	184		rs1913016	c	g	318	4.124	3.72e-05	++	2	2454723	ADA
rs586365	ADA	4.23146	4.33e-05	0.590057	3	109538440	A	C	134		rs239547	ADA	-4.31145	2.66e-05	-0.521434	6	80679623	G	A	184		rs7939754	t	c	318	-4.123	3.75e-05	--	11	40102464	ADA
rs144134662	ADA	-4.2311	4.34e-05	-0.72977	1	194518324	A	C	134		rs12328700	ADA	-4.30997	2.68e-05	-0.550417	2	145579790	T	C	184		rs11035677	t	c	318	-4.122	3.75e-05	--	11	40101741	ADA
rs56165424	ADA	4.23069	4.35e-05	0.570029	3	70253571	C	T	134		rs1085460	ADA	4.30997	2.68e-05	0.550417	2	145580283	A	G	184		rs7952589	a	c	318	-4.12	3.8e-05	--	11	40102074	ADA
rs2746067	ADA	4.23061	4.35e-05	0.481771	1	6195024	T	C	134		rs10754919	ADA	4.3093	2.68e-05	0.550484	2	145577795	G	A	184		rs1858405	t	c	318	-4.117	3.84e-05	--	2	2455312	ADA
rs1360129	ADA	4.229	4.38e-05	0.511369	20	49040482	A	G	134		rs10181009	ADA	-4.30747	2.7e-05	-0.550047	2	145582298	T	G	184		rs7592563	a	g	318	4.11	3.96e-05	++	2	2450332	ADA
rs17669781	ADA	4.22879	4.38e-05	0.611835	8	32581723	A	C	134		rs61667388	ADA	-4.30624	2.72e-05	-0.736951	11	6678232	A	C	184		rs9314529	t	c	318	-4.107	4e-05	--	8	4214280	ADA
rs1867813	ADA	-4.22864	4.38e-05	-0.778034	2	164966590	T	C	134		rs12620748	ADA	4.29913	2.8e-05	0.478844	2	6866987	C	T	184		rs3099875	t	c	318	-4.105	4.04e-05	--	2	84013254	ADA
rs2250504	ADA	4.22003	4.53e-05	0.479206	1	6195493	A	G	134		rs72991962	ADA	-4.29657	2.83e-05	-0.565084	2	145420704	C	A	184		rs1791813	t	c	318	-4.103	4.07e-05	--	11	21292708	ADA
rs13004584	ADA	-4.21689	4.59e-05	-0.585272	2	164902881	T	C	134		rs35099259	ADA	-4.29657	2.83e-05	-0.565084	2	145421336	A	T	184		rs1535603	t	c	318	-4.102	4.1e-05	--	6	21312555	ADA
rs9434673	ADA	4.21386	4.64e-05	0.478257	1	6195598	C	A	134		rs1896453	ADA	-4.29558	2.84e-05	-0.564935	2	145415828	C	T	184		rs10852853	t	c	318	-4.102	4.1e-05	--	17	2910121	ADA
rs9435079	ADA	4.21331	4.65e-05	0.478167	1	6195682	T	C	134		rs12132689	ADA	-4.29176	2.88e-05	-0.478003	1	8980813	C	T	184		rs34402391	a	g	318	4.098	4.17e-05	++	4	4351540	ADA
rs9435080	ADA	4.21294	4.66e-05	0.478116	1	6195732	G	C	134		rs7945291	ADA	4.29132	2.89e-05	0.447877	11	21339444	G	A	184		rs4311264	t	c	318	-4.097	4.18e-05	--	4	4350348	ADA
rs7588932	ADA	-4.21293	4.66e-05	-0.570459	2	164896941	T	C	134		rs239546	ADA	-4.29044	2.9e-05	-0.516073	6	80677558	A	G	184		rs62221249	t	g	318	-4.097	4.18e-05	--	22	49379066	ADA
rs12021895	ADA	4.21268	4.66e-05	0.478019	1	6196213	T	G	134		rs786489	ADA	4.29037	2.9e-05	0.546249	2	145584495	G	A	184		rs4484236	a	g	318	4.095	4.22e-05	++	4	4350440	ADA
rs12026979	ADA	4.21261	4.66e-05	0.478	1	6196246	C	T	134		rs2986321	ADA	-4.29007	2.9e-05	-0.466374	13	111286318	C	T	184		rs7166815	a	g	318	-4.091	4.29e-05	--	15	23876237	ADA
rs7526887	ADA	4.21252	4.67e-05	0.477967	1	6196493	G	A	134		rs151674	ADA	-4.28916	2.91e-05	-0.515778	6	80677460	A	G	184		rs2765346	a	g	318	4.089	4.33e-05	++	13	111272636	ADA
rs2250358	ADA	4.21238	4.67e-05	0.477858	1	6196869	G	A	134		rs403908	ADA	-4.28852	2.92e-05	-0.465988	13	111285558	G	A	184		rs750595	t	c	318	4.088	4.36e-05	++	2	84028470	ADA
rs7513548	ADA	4.21165	4.68e-05	0.478137	1	6196517	A	G	134		rs987762	ADA	4.28838	2.92e-05	0.545774	2	145586339	G	A	184		rs1381571	t	c	318	4.083	4.45e-05	++	11	40096025	ADA
rs2746066	ADA	4.21142	4.69e-05	0.477981	1	6196943	G	A	134		rs786494	ADA	4.28838	2.92e-05	0.545774	2	145590376	A	G	184		rs60844779	a	t	318	4.082	4.47e-05	++	5	149456772	ADA
rs2785582	ADA	4.21135	4.69e-05	0.478085	1	6196951	A	T	134		rs786500	ADA	4.28838	2.92e-05	0.545774	2	145595571	G	A	184		rs58252885	a	g	318	-4.081	4.48e-05	--	17	2889663	ADA
rs2087896	ADA	4.20764	4.76e-05	0.797712	19	23704285	A	G	134		rs13396130	ADA	-4.28838	2.92e-05	-0.545774	2	145588603	G	A	184		rs4615947	t	g	318	-4.077	4.56e-05	--	10	134874498	ADA
rs7602967	ADA	-4.20668	4.77e-05	-0.569784	2	164897032	C	T	134		rs13028678	ADA	-4.28838	2.92e-05	-0.545774	2	145590819	A	G	184		rs7225656	a	g	318	-4.075	4.61e-05	--	17	2913063	ADA
rs9814287	ADA	4.2065	4.78e-05	0.586664	3	109543650	G	C	134		rs239545	ADA	-4.28307	2.99e-05	-0.51463	6	80676911	G	C	184		rs9869807	a	g	318	-4.074	4.61e-05	--	3	185559523	ADA
rs13022403	ADA	-4.20639	4.78e-05	-0.518426	2	37413145	G	A	134		rs12165166	ADA	-4.27698	3.06e-05	-0.723849	2	145582102	A	G	184		rs6490875	a	g	318	4.072	4.66e-05	++	13	24718750	ADA
rs4461801	ADA	4.20344	4.83e-05	0.710975	7	40372593	T	C	134		rs6918121	ADA	-4.27512	3.09e-05	-0.511672	6	80674270	T	G	184		rs4722344	c	g	318	4.067	4.76e-05	++	7	24356174	ADA
rs62254856	ADA	4.20334	4.84e-05	0.602568	3	70278951	C	T	134		rs10238746	ADA	-4.27496	3.09e-05	-0.422471	7	16752742	C	T	184		rs10444003	c	g	318	-4.066	4.79e-05	--	10	135120031	ADA
rs34953491	ADA	-4.20281	4.85e-05	-0.714095	7	114697787	T	G	134		rs6939120	ADA	-4.27476	3.09e-05	-0.511782	6	80674642	A	T	184		rs427290	a	c	318	-4.064	4.82e-05	--	6	29954018	ADA
rs2892895	ADA	-4.20207	4.86e-05	-0.571301	2	164889134	A	G	134		rs818484	ADA	-4.27271	3.12e-05	-0.422078	7	16753304	T	C	184		rs34175951	t	c	318	-4.064	4.83e-05	--	16	59817334	ADA
rs139610761	ADA	4.20206	4.86e-05	0.711076	7	40374455	T	G	134		rs9646654	ADA	-4.27233	3.12e-05	-0.543384	2	145596274	T	A	184		rs3100108	a	t	318	4.061	4.88e-05	++	2	84029777	ADA
rs762680	ADA	-4.20205	4.86e-05	-0.496779	5	149454442	C	G	134		rs330556	ADA	-4.27109	3.14e-05	-0.463008	13	111281105	G	A	184		rs1348665	a	g	318	4.059	4.94e-05	++	16	59835087	ADA
rs7605591	ADA	-4.19962	4.91e-05	-0.777198	2	164967926	C	T	134		rs55844140	ADA	-4.26931	3.16e-05	-0.526678	4	147315704	C	G	184		rs933548	t	g	318	-4.057	4.96e-05	--	16	48900346	ADA
rs62254857	ADA	4.19805	4.94e-05	0.604767	3	70281229	A	G	134		rs7864616	ADA	4.26806	3.18e-05	0.549076	9	35990120	A	G	184		rs9564518	t	c	318	4.057	4.96e-05	++	13	69590369	ADA
rs35857593	ADA	4.19671	4.96e-05	0.498411	3	95690344	C	T	134		rs16932814	ADA	4.26806	3.18e-05	0.549076	9	35990225	C	T	184		rs165256	t	c	318	4.057	4.98e-05	++	6	29986684	ADA
rs2116791	ADA	-4.19665	4.96e-05	-0.495846	5	149455600	C	A	134		rs1355576	ADA	-4.26803	3.18e-05	-0.510287	6	80672063	C	A	184		rs2571430	a	g	318	4.057	4.98e-05	++	6	29949448	ADA
rs12303812	AXIN1	-5.27749	5.28e-07	-0.783267	12	13951202	G	A	134		rs12576157	ADA	4.26738	3.18e-05	0.46718	11	21342067	C	T	184		rs7628951	a	g	318	4.562	5.06e-06	++	3	56457705	AXIN1
rs11609120	AXIN1	-5.27539	5.33e-07	-0.782904	12	13952498	G	C	134		rs786502	ADA	4.26501	3.22e-05	0.542274	2	145596429	C	T	184		rs111631465	a	g	318	4.52	6.18e-06	++	19	46015838	AXIN1
rs12303001	AXIN1	-5.27317	5.38e-07	-0.782381	12	13954832	T	C	134		rs16932818	ADA	4.26481	3.22e-05	0.548638	9	35991115	G	A	184		rs7776771	a	g	318	-4.478	7.52e-06	--	7	73128525	AXIN1
rs73055615	AXIN1	-5.26751	5.52e-07	-0.781248	12	13956962	T	C	134		rs10972667	ADA	4.26317	3.24e-05	0.548416	9	35992748	A	G	184		rs73942910	a	g	318	4.467	7.92e-06	++	19	46019480	AXIN1
rs73055627	AXIN1	-5.25713	5.79e-07	-0.779253	12	13962102	A	G	134		rs1572094	ADA	-4.26311	3.24e-05	-0.422587	20	60810487	A	G	184		rs312999	c	g	318	-4.386	1.16e-05	--	18	1901810	AXIN1
rs2300278	AXIN1	-5.2438	6.14e-07	-0.781898	12	13998199	T	G	134		rs2766501	ADA	-4.26251	3.25e-05	-0.461266	13	111272884	G	A	184		rs313000	t	c	318	4.385	1.16e-05	++	18	1901863	AXIN1
rs12299316	AXIN1	-5.24364	6.15e-07	-0.781911	12	13998249	T	A	134		rs446389	ADA	-4.26224	3.25e-05	-0.461385	13	111274266	A	G	184		rs312997	t	c	318	4.385	1.16e-05	++	18	1901424	AXIN1
rs73055690	AXIN1	-5.23844	6.29e-07	-0.782269	12	14001192	T	C	134		rs441805	ADA	-4.26224	3.25e-05	-0.461385	13	111274467	A	G	184		rs952035	t	c	318	-4.384	1.16e-05	--	1	107629329	AXIN1
rs73055692	AXIN1	-5.23778	6.31e-07	-0.782291	12	14001452	A	G	134		rs4706822	ADA	-4.26205	3.25e-05	-0.509258	6	80670955	A	T	184		rs313001	t	g	318	4.384	1.17e-05	++	18	1902417	AXIN1
rs2300279	AXIN1	-5.20892	7.18e-07	-0.650924	12	14016042	C	A	134		rs392660	ADA	-4.26181	3.26e-05	-0.461402	13	111274939	T	C	184		rs312996	c	g	318	-4.368	1.25e-05	--	18	1900504	AXIN1
rs11055650	AXIN1	-5.2072	7.23e-07	-0.650605	12	14015618	C	A	134		rs1495186	ADA	4.26051	3.28e-05	0.556418	15	38991456	A	G	184		rs16898193	a	g	318	-4.365	1.27e-05	--	4	19300647	AXIN1
rs2293727	AXIN1	5.15056	9.31e-07	0.981719	14	22381645	T	C	134		rs7998328	ADA	-4.25983	3.28e-05	-0.447802	13	111321551	A	C	184		rs4965891	t	c	318	4.351	1.36e-05	++	15	102041732	AXIN1
rs12303284	AXIN1	-5.13214	1.01e-06	-0.74631	12	14030839	G	A	134		rs2119480	ADA	-4.2588	3.3e-05	-0.448605	13	111343888	C	T	184		rs1952166	a	g	318	-4.349	1.37e-05	--	14	85190973	AXIN1
rs7314376	AXIN1	-5.12545	1.04e-06	-0.630398	12	14049463	A	G	134		rs9555723	ADA	-4.25851	3.3e-05	-0.448628	13	111332670	G	A	184		rs312995	c	g	318	4.337	1.44e-05	++	18	1900057	AXIN1
rs73057623	AXIN1	-5.09486	1.19e-06	-0.741156	12	14024543	A	T	134		rs7310991	ADA	4.25842	3.3e-05	0.615687	12	82021897	G	T	184		rs313010	t	c	318	-4.327	1.51e-05	--	18	1896280	AXIN1
rs11055683	AXIN1	-5.07201	1.32e-06	-0.631874	12	14062989	T	A	134		rs7669126	ADA	4.25838	3.3e-05	0.496658	4	32509565	C	A	184		rs313035	t	c	318	4.323	1.54e-05	++	18	1911324	AXIN1
rs36072596	AXIN1	-5.00983	1.73e-06	-0.620108	12	14058641	T	C	134		rs1822924	ADA	4.25838	3.3e-05	0.496658	4	32509816	C	T	184		rs312990	t	c	318	-4.322	1.54e-05	--	18	1899397	AXIN1
rs11612709	AXIN1	-4.95639	2.18e-06	-0.710606	12	14049259	C	T	134		rs1584155	ADA	4.25838	3.3e-05	0.496658	4	32509904	G	A	184		rs312993	a	g	318	4.321	1.56e-05	++	18	1899655	AXIN1
rs7873022	AXIN1	-4.94039	2.33e-06	-0.566474	9	14625979	T	G	134		rs4595659	ADA	-4.25838	3.3e-05	-0.44871	13	111347060	A	T	184		rs9951259	a	g	318	-4.319	1.57e-05	--	18	1898350	AXIN1
rs10845857	AXIN1	-4.91789	2.57e-06	-0.613475	12	14044888	T	A	134		rs1584156	ADA	4.25764	3.31e-05	0.49661	4	32510163	C	T	184		rs312992	a	g	318	4.317	1.58e-05	++	18	1899563	AXIN1
rs10492141	AXIN1	-4.91657	2.59e-06	-0.613224	12	14045250	C	T	134		rs7675476	ADA	4.2569	3.32e-05	0.496561	4	32510394	G	A	184		rs312991	a	c	318	4.316	1.59e-05	++	18	1899465	AXIN1
rs2160727	AXIN1	-4.9106	2.65e-06	-0.612299	12	14046652	T	C	134		rs9521884	ADA	-4.25495	3.35e-05	-0.448254	13	111319884	G	A	184		rs313006	a	c	318	-4.316	1.59e-05	--	18	1908072	AXIN1
rs12299003	AXIN1	-4.90987	2.66e-06	-0.612155	12	14047419	T	C	134		rs9521885	ADA	-4.25495	3.35e-05	-0.448254	13	111320078	C	G	184		rs312986	a	g	318	4.314	1.61e-05	++	18	1898711	AXIN1
rs10810195	AXIN1	-4.8968	2.82e-06	-0.559665	9	14636677	T	C	134		rs4771705	ADA	-4.25495	3.35e-05	-0.448254	13	111321757	C	T	184		rs34463998	t	c	318	-4.312	1.62e-05	--	18	5791643	AXIN1
rs11055678	AXIN1	-4.89673	2.82e-06	-0.598891	12	14056953	A	C	134		rs9645874	ADA	-4.25495	3.35e-05	-0.448254	13	111325511	T	G	184		rs167500	a	c	318	4.311	1.62e-05	++	18	1907316	AXIN1
rs36106803	AXIN1	-4.87918	3.04e-06	-0.598367	12	14058928	T	G	134		rs9559858	ADA	-4.25495	3.35e-05	-0.448254	13	111332553	A	G	184		rs191111	t	c	318	4.311	1.63e-05	++	18	1897925	AXIN1
rs73057673	AXIN1	-4.8704	3.16e-06	-0.696957	12	14054916	T	G	134		rs9515267	ADA	-4.25495	3.35e-05	-0.448254	13	111332848	C	T	184		rs73111929	t	c	318	4.309	1.64e-05	++	7	45171433	AXIN1
rs73057671	AXIN1	-4.87024	3.16e-06	-0.696886	12	14054913	T	C	134		rs11619800	ADA	-4.25495	3.35e-05	-0.448254	13	111332886	G	A	184		rs313002	a	t	318	4.304	1.68e-05	++	18	1904306	AXIN1
rs35136343	AXIN1	-4.87024	3.16e-06	-0.607718	12	14064414	T	C	134		rs6492297	ADA	-4.25495	3.35e-05	-0.448254	13	111336388	C	T	184		rs313003	a	t	318	4.302	1.69e-05	++	18	1904369	AXIN1
rs9971835	AXIN1	-4.85586	3.36e-06	-0.597534	12	14061867	T	A	134		rs4773237	ADA	-4.25495	3.35e-05	-0.448254	13	111337777	T	C	184		rs2014475	a	c	318	4.28	1.87e-05	++	16	6053930	AXIN1
rs111997930	AXIN1	4.83485	3.67e-06	0.725558	4	185513932	A	G	134		rs4000216	ADA	-4.25495	3.35e-05	-0.448254	13	111341751	C	T	184		rs10800360	a	g	318	4.278	1.88e-05	++	1	168569568	AXIN1
rs10772712	AXIN1	-4.81599	3.98e-06	-0.598807	12	13993663	C	T	134		rs7985542	ADA	-4.25486	3.35e-05	-0.448493	13	111348280	C	T	184		rs313034	t	c	318	4.277	1.9e-05	++	18	1911223	AXIN1
rs73057654	AXIN1	-4.81214	4.05e-06	-0.692846	12	14041935	C	T	134		rs9343951	ADA	-4.25465	3.35e-05	-0.507739	6	80667860	T	A	184		rs6675068	t	c	318	-4.265	2e-05	--	1	168571198	AXIN1
rs73057674	AXIN1	-4.78878	4.47e-06	-0.68596	12	14056097	G	A	134		rs2141876	ADA	4.25412	3.36e-05	0.615035	12	82016098	C	T	184		rs7522695	a	g	318	4.24	2.23e-05	++	1	168576140	AXIN1
rs2284419	AXIN1	-4.78811	4.48e-06	-0.581738	12	13962643	C	T	134		rs1445431	ADA	4.25306	3.38e-05	0.496293	4	32511437	G	A	184		rs12592875	t	c	318	-4.225	2.39e-05	--	15	91353604	AXIN1
rs28378725	AXIN1	-4.78423	4.55e-06	-0.591855	12	14041230	C	T	134		rs7688211	ADA	4.25227	3.39e-05	0.496235	4	32511620	C	T	184		rs313038	t	g	318	4.219	2.46e-05	++	18	1913316	AXIN1
rs2284422	AXIN1	-4.78187	4.6e-06	-0.581317	12	13963844	G	A	134		rs13134067	ADA	4.25148	3.4e-05	0.496175	4	32512008	G	A	184		rs7074013	a	t	318	-4.209	2.57e-05	--	10	111306513	AXIN1
rs73057679	AXIN1	-4.77614	4.71e-06	-0.68459	12	14057621	T	C	134		rs9521902	ADA	-4.25088	3.41e-05	-0.448275	13	111347678	C	T	184		rs2898886	a	g	318	-4.196	2.72e-05	--	15	102040816	AXIN1
rs4140764	AXIN1	-4.7726	4.78e-06	-0.61512	12	13952222	G	C	134		rs13123847	ADA	4.25068	3.41e-05	0.496114	4	32512056	T	C	184		rs4748666	t	c	318	-4.173	3.01e-05	--	10	20626658	AXIN1
rs73057682	AXIN1	-4.7692	4.85e-06	-0.684049	12	14058654	A	C	134		rs1818439	ADA	-4.2487	3.44e-05	-0.506959	6	80663551	C	T	184		rs7181883	a	g	318	-4.163	3.15e-05	--	15	102040773	AXIN1
rs73057700	AXIN1	-4.76881	4.86e-06	-0.685661	12	14066296	C	A	134		rs424649	ADA	-4.24864	3.44e-05	-0.463051	13	111285603	C	T	184		rs73138219	a	g	318	-4.16	3.18e-05	--	20	47346716	AXIN1
rs73059606	AXIN1	-4.76298	4.98e-06	-0.684963	12	14067164	T	C	134		rs1151814	ADA	-4.24803	3.45e-05	-0.519825	1	226704624	C	T	184		rs11827660	t	c	318	-4.157	3.22e-05	--	11	70994320	AXIN1
rs7755890	AXIN1	-4.76126	5.02e-06	-0.827315	6	148148611	A	G	134		rs7689793	ADA	4.2474	3.45e-05	0.495855	4	32513047	G	A	184		rs73138218	t	g	318	-4.155	3.25e-05	--	20	47346384	AXIN1
rs73059608	AXIN1	-4.76069	5.03e-06	-0.684882	12	14067572	G	T	134		rs6915142	ADA	-4.24668	3.46e-05	-0.506158	6	80664928	C	T	184		rs56216883	a	c	318	-4.154	3.26e-05	--	20	47344572	AXIN1
rs12238332	AXIN1	-4.76057	5.03e-06	-0.77103	9	122807099	A	C	134		rs1512120	ADA	-4.24629	3.47e-05	-0.508486	6	80658793	A	C	184		rs6597101	a	g	318	4.151	3.31e-05	++	6	4956221	AXIN1
rs7303885	AXIN1	-4.75676	5.12e-06	-0.575671	12	14055660	G	A	134		rs7695474	ADA	4.24572	3.48e-05	0.495717	4	32513602	G	A	184		rs12480096	a	g	318	-4.15	3.32e-05	--	20	47342814	AXIN1
rs72689214	AXIN1	4.74599	5.35e-06	0.707508	4	185516833	C	G	134		rs10013634	ADA	4.24401	3.5e-05	0.495573	4	32513867	A	T	184		rs879380	a	g	318	-4.15	3.32e-05	--	11	71019412	AXIN1
rs4647603	AXIN1	4.72682	5.8e-06	0.732224	4	185569730	T	C	134		rs11121258	ADA	-4.24031	3.55e-05	-0.465899	1	8972964	G	A	184		rs116885121	c	g	318	-4.149	3.34e-05	--	20	47343528	AXIN1
rs4647609	AXIN1	4.7124	6.16e-06	0.730243	4	185567962	G	A	134		rs1193458	ADA	-4.23978	3.56e-05	-0.458365	13	111302922	C	T	184		rs73138209	c	g	318	4.148	3.35e-05	++	20	47341755	AXIN1
rs10772717	AXIN1	-4.70166	6.45e-06	-0.564447	12	14040647	G	A	134		rs381835	ADA	-4.23975	3.56e-05	-0.458702	13	111300957	T	A	184		rs12479858	a	g	318	-4.145	3.4e-05	--	20	47306538	AXIN1
rs11055682	AXIN1	-4.69946	6.51e-06	-0.570809	12	14062414	T	C	134		rs453757	ADA	-4.23924	3.57e-05	-0.442108	13	111303200	G	A	184		rs12781696	t	c	318	-4.143	3.42e-05	--	10	20622826	AXIN1
rs10845853	AXIN1	-4.69725	6.57e-06	-0.563685	12	14035011	G	A	134		rs11585765	ADA	-4.23553	3.62e-05	-0.516992	1	226704825	T	C	184		rs7328041	a	t	318	-4.136	3.54e-05	--	13	33876962	AXIN1
rs10772715	AXIN1	-4.69133	6.73e-06	-0.563293	12	14038003	A	G	134		rs11121257	ADA	-4.23478	3.64e-05	-0.463916	1	8972865	A	G	184		rs6597100	a	t	318	-4.132	3.59e-05	--	6	4956182	AXIN1
rs11055665	AXIN1	-4.691	6.74e-06	-0.5633	12	14039347	C	T	134		rs11196778	ADA	4.23139	3.69e-05	0.570189	10	116290569	G	A	184		rs12043138	a	c	318	4.125	3.71e-05	++	1	62214418	AXIN1
rs11055664	AXIN1	-4.69055	6.76e-06	-0.563255	12	14039240	G	A	134		rs72826986	ADA	4.23139	3.69e-05	0.570189	10	116290669	A	G	184		rs2321164	t	c	318	4.123	3.73e-05	++	13	33887226	AXIN1
rs10845856	AXIN1	-4.69054	6.76e-06	-0.563258	12	14039510	C	T	134		rs72826987	ADA	4.23139	3.69e-05	0.570189	10	116290965	C	T	184		rs55757420	t	c	318	-4.122	3.75e-05	--	20	47351772	AXIN1
rs12236525	AXIN1	-4.68357	6.96e-06	-0.505902	9	14616590	C	T	134		rs7913199	ADA	4.23065	3.7e-05	0.569913	10	116294497	T	C	184		rs6685551	a	g	318	4.12	3.79e-05	++	1	62210481	AXIN1
rs3765603	AXIN1	-4.67921	7.08e-06	-0.5134	9	14617254	A	G	134		rs1151813	ADA	-4.22989	3.71e-05	-0.518065	1	226705372	G	A	184		rs2999089	c	g	318	-4.101	4.11e-05	--	3	127935159	AXIN1
rs3819003	AXIN1	-4.67888	7.09e-06	-0.513393	9	14617477	T	A	134		rs4128920	ADA	4.2293	3.72e-05	0.56979	10	116296327	C	T	184		rs2999090	a	g	318	4.101	4.12e-05	++	3	127931340	AXIN1
rs10756587	AXIN1	-4.66322	7.57e-06	-0.521617	9	14629137	G	T	134		rs12136234	ADA	-4.22534	3.78e-05	-0.463099	1	8971030	A	G	184		rs2955083	a	t	318	4.1	4.13e-05	++	3	127961178	AXIN1
rs2382492	AXIN1	-4.65968	7.69e-06	-0.51729	9	14631836	T	G	134		rs2679141	ADA	-4.22311	3.81e-05	-0.522914	4	147325925	A	G	184		rs11715394	a	t	318	-4.1	4.14e-05	--	3	127893564	AXIN1
rs4647624	AXIN1	4.64846	8.05e-06	0.729192	4	185563469	A	G	134		rs12127814	ADA	-4.22194	3.83e-05	-0.465163	1	8973533	A	G	184		rs2565045	t	c	318	4.098	4.16e-05	++	8	27330813	AXIN1
rs4647625	AXIN1	4.64643	8.12e-06	0.728978	4	185563448	T	C	134		rs9954833	ADA	-4.22015	3.86e-05	-0.451336	18	40810376	T	C	184		rs77048867	a	g	318	-4.098	4.18e-05	--	20	47289197	AXIN1
rs4647626	AXIN1	4.6464	8.12e-06	0.728808	4	185563436	A	G	134		rs9564518	ADA	4.21873	3.88e-05	0.462212	13	69590369	T	C	184		rs2999083	t	c	318	4.097	4.18e-05	++	3	127954434	AXIN1
rs9988991	AXIN1	-4.63952	8.36e-06	-0.569745	12	13983434	C	T	134		rs10012766	ADA	4.21831	3.89e-05	0.450001	4	147311505	G	A	184		rs895395	a	g	318	-4.09	4.31e-05	--	15	102040927	AXIN1
rs2160732	AXIN1	-4.63885	8.38e-06	-0.569638	12	13981326	C	A	134		rs9948750	ADA	-4.2169	3.91e-05	-0.452674	18	40801578	G	C	184		rs1992728	c	g	318	-4.087	4.36e-05	--	15	102042640	AXIN1
rs7956383	AXIN1	-4.63879	8.38e-06	-0.569629	12	13981051	C	T	134		rs10027855	ADA	-4.21615	3.92e-05	-0.567408	4	147304884	G	T	184		rs2811416	t	c	318	-4.087	4.37e-05	--	3	127991938	AXIN1
rs2417305	AXIN1	-4.63806	8.41e-06	-0.569592	12	13979410	A	T	134		rs2483590	ADA	4.21209	3.98e-05	0.731002	10	116304456	C	T	184		rs746428	a	g	318	4.087	4.38e-05	++	15	102041143	AXIN1
rs17407928	AXIN1	-4.62877	8.74e-06	-0.748083	9	122807602	T	C	134		rs2406695	ADA	-4.20786	4.05e-05	-0.399621	8	4213237	T	C	184		rs2029984	a	g	318	-4.086	4.38e-05	--	14	52473729	AXIN1
rs11536695	AXIN1	-4.62745	8.79e-06	-0.512266	9	14634253	T	C	134		rs9543559	ADA	4.20692	4.07e-05	0.600616	13	74865635	G	A	184		rs80335488	a	g	318	-4.081	4.48e-05	--	19	46039326	AXIN1
rs10961622	AXIN1	-4.62701	8.8e-06	-0.514235	9	14621599	C	T	134		rs2293908	ADA	4.2029	4.13e-05	0.743367	8	1627174	A	G	184		rs34749881	t	g	318	4.079	4.53e-05	++	3	127870269	AXIN1
rs2382489	AXIN1	-4.62628	8.83e-06	-0.512216	9	14634474	G	A	134		rs11131505	ADA	-4.20168	4.15e-05	-0.454244	4	64858491	A	G	184		rs11709066	a	g	318	4.078	4.53e-05	++	3	127874912	AXIN1
rs4265280	AXIN1	-4.62376	8.92e-06	-0.511968	9	14634767	C	T	134		rs9961441	ADA	-4.19907	4.2e-05	-0.449939	18	40832926	G	A	184		rs11716941	a	g	318	-4.078	4.54e-05	--	3	127875374	AXIN1
rs7865756	AXIN1	-4.61978	9.07e-06	-0.748777	9	122814965	T	C	134		rs706047	ADA	-4.19835	4.21e-05	-0.415119	7	16758263	G	A	184		rs2811549	t	c	318	-4.077	4.55e-05	--	3	127938708	AXIN1
rs67152338	AXIN1	4.61844	9.12e-06	0.600137	2	6367995	G	C	134		rs55985485	ADA	4.19492	4.27e-05	0.490967	3	137443557	T	C	184		rs2955130	a	g	318	4.077	4.56e-05	++	3	127937814	AXIN1
rs67375720	AXIN1	4.61599	9.21e-06	0.600366	2	6367451	C	T	134		rs9427271	ADA	4.18802	4.39e-05	0.494126	1	157345248	G	T	184		rs2955126	a	g	318	-4.077	4.56e-05	--	3	127926254	AXIN1
rs7628951	AXIN1	-4.61234	9.35e-06	-0.490997	3	56457705	G	A	134		rs6590535	ADA	4.18556	4.43e-05	0.54483	11	130769033	C	T	184		rs2955129	t	g	318	-4.077	4.56e-05	--	3	127929207	AXIN1
rs72774054	AXIN1	4.60905	9.48e-06	0.601806	2	6366564	G	A	134		rs7035063	ADA	4.18035	4.53e-05	0.620939	9	7343925	C	T	184		rs2999084	a	g	318	-4.077	4.56e-05	--	3	127952488	AXIN1
rs17834128	AXIN1	-4.6081	9.52e-06	-0.656399	12	14072420	T	C	134		rs10833501	ADA	4.17964	4.54e-05	0.458339	11	21331760	G	A	184		rs2999085	a	g	318	4.077	4.57e-05	++	3	127951559	AXIN1
rs67648409	AXIN1	4.60756	9.54e-06	0.601835	2	6366418	C	T	134		rs2763030	ADA	-4.17528	4.62e-05	-0.751075	6	152536374	T	A	184		rs2811486	a	g	318	-4.077	4.57e-05	--	3	127920075	AXIN1
rs7311110	AXIN1	-4.60642	9.59e-06	-0.651529	12	14066127	A	G	134		rs2421503	ADA	-4.17343	4.65e-05	-0.451835	2	116882403	G	T	184		rs2999086	t	c	318	4.077	4.57e-05	++	3	127951248	AXIN1
rs7026873	AXIN1	4.60251	9.74e-06	0.678951	9	122799615	G	A	134		rs12647624	ADA	-4.16885	4.74e-05	-0.454982	4	64888674	C	A	184		rs2999073	c	g	318	4.077	4.57e-05	++	3	127962329	AXIN1
rs34463998	AXIN1	4.59692	9.97e-06	0.535425	18	5791643	C	T	134		rs57056441	ADA	-4.16793	4.76e-05	-0.417273	7	16751034	G	A	184		rs2687730	t	c	318	4.077	4.57e-05	++	3	127915457	AXIN1
rs11055651	AXIN1	-4.58167	1.06e-05	-0.554697	12	14015706	T	G	134		rs6461269	ADA	-4.16774	4.76e-05	-0.416728	7	16752046	T	C	184		rs2811511	a	g	318	4.077	4.57e-05	++	3	127912988	AXIN1
rs11055659	AXIN1	-4.58038	1.07e-05	-0.555059	12	14028392	C	T	134		rs1674814	ADA	-4.16715	4.77e-05	-0.415142	7	16749037	A	G	184		rs2955080	t	c	318	4.077	4.57e-05	++	3	127959865	AXIN1
rs3960127	AXIN1	-4.55903	1.17e-05	-0.670284	12	63853596	T	C	134		rs4939593	ADA	4.16429	4.83e-05	0.457325	18	47177311	T	C	184		rs2955082	a	g	318	4.077	4.57e-05	++	3	127960334	AXIN1
rs12302403	AXIN1	-4.553	1.19e-05	-0.624502	12	14029107	C	T	134		rs948940	ADA	4.16429	4.83e-05	0.457325	18	47177541	G	C	184		rs2955079	t	g	318	-4.077	4.57e-05	--	3	127959824	AXIN1
rs10984816	AXIN1	-4.5485	1.22e-05	-0.734722	9	122811088	A	G	134		rs12456395	ADA	4.16429	4.83e-05	0.457325	18	47177814	C	T	184		rs2999080	a	g	318	4.077	4.57e-05	++	3	127956708	AXIN1
rs12237217	AXIN1	-4.54808	1.22e-05	-0.75239	9	122832381	A	G	134		rs12458748	ADA	4.16429	4.83e-05	0.457325	18	47177833	T	C	184		rs2999081	a	g	318	-4.077	4.57e-05	--	3	127956272	AXIN1
rs10818425	AXIN1	-4.54654	1.23e-05	-0.753365	9	122834934	A	T	134		rs12458794	ADA	4.16429	4.83e-05	0.457325	18	47177869	A	G	184		rs2955077	a	g	318	-4.077	4.57e-05	--	3	127958869	AXIN1
rs112829643	AXIN1	-4.54512	1.23e-05	-0.734189	9	122811300	T	C	134		rs883935	ADA	4.16429	4.83e-05	0.457325	18	47178048	T	C	184		rs2999074	t	c	318	-4.077	4.57e-05	--	3	127960209	AXIN1
rs55689508	AXIN1	-4.53872	1.27e-05	-0.758237	9	122842219	A	G	134		rs883936	ADA	4.16429	4.83e-05	0.457325	18	47178054	C	A	184		rs2999079	t	c	318	-4.077	4.57e-05	--	3	127957232	AXIN1
rs10810193	AXIN1	-4.53872	1.27e-05	-0.508027	9	14631541	G	T	134		rs867812	ADA	4.16429	4.83e-05	0.457325	18	47178145	T	C	184		rs2999076	t	c	318	-4.076	4.57e-05	--	3	127958692	AXIN1
rs10961626	AXIN1	-4.53522	1.28e-05	-0.507961	9	14632802	C	T	134		rs1943975	ADA	4.16429	4.83e-05	0.457325	18	47178348	G	C	184		rs2955078	a	g	318	-4.076	4.57e-05	--	3	127959186	AXIN1
rs6446380	AXIN1	-4.53513	1.29e-05	-0.793073	4	4114190	C	G	134		rs7229428	ADA	4.16429	4.83e-05	0.457325	18	47178537	G	A	184		rs2999072	c	g	318	4.076	4.57e-05	++	3	127962876	AXIN1
rs10961627	AXIN1	-4.53488	1.29e-05	-0.50793	9	14632808	C	T	134		rs7229580	ADA	4.16429	4.83e-05	0.457325	18	47178570	T	C	184		rs2999077	a	g	318	-4.076	4.57e-05	--	3	127958414	AXIN1
rs220567	AXIN1	-4.53329	1.3e-05	-0.551802	12	13954403	C	G	134		rs7234158	ADA	4.16429	4.83e-05	0.457325	18	47178913	A	G	184		rs67575175	t	c	318	-4.076	4.57e-05	--	3	127880226	AXIN1
rs12319804	AXIN1	-4.53227	1.3e-05	-0.547165	12	14024138	C	T	134		rs11082771	ADA	4.16429	4.83e-05	0.457325	18	47179078	T	C	184		rs2999071	a	g	318	4.076	4.57e-05	++	3	127963615	AXIN1
rs10961628	AXIN1	-4.5322	1.3e-05	-0.507758	9	14633286	A	G	134		rs12605150	ADA	4.16429	4.83e-05	0.457325	18	47179735	T	G	184		rs2955081	a	c	318	-4.076	4.58e-05	--	3	127960299	AXIN1
rs10756590	AXIN1	-4.52967	1.31e-05	-0.507626	9	14633942	C	T	134		rs12962869	ADA	4.16429	4.83e-05	0.457325	18	47179874	C	T	184		rs13071740	t	g	318	4.076	4.58e-05	++	3	127881568	AXIN1
rs6478452	AXIN1	4.527	1.33e-05	0.672967	9	122788060	A	G	134		rs883560	ADA	4.16429	4.83e-05	0.457325	18	47180068	T	C	184		rs10934850	a	g	318	4.076	4.58e-05	++	3	127886957	AXIN1
rs6478451	AXIN1	4.52575	1.34e-05	0.672678	9	122786815	G	T	134		rs948941	ADA	4.16426	4.83e-05	0.457806	18	47177461	C	A	184		rs11706455	a	g	318	4.076	4.58e-05	++	3	127891991	AXIN1
rs10772716	AXIN1	-4.52244	1.35e-05	-0.548603	12	14039871	C	T	134		rs11026012	ADA	4.16312	4.85e-05	0.439498	11	21330530	A	G	184		rs13067650	a	t	318	4.076	4.58e-05	++	3	127889542	AXIN1
rs10845855	AXIN1	-4.52215	1.36e-05	-0.548488	12	14037399	T	A	134		rs10471207	ADA	4.16267	4.86e-05	0.486706	4	32522898	T	C	184		rs2955085	a	g	318	4.076	4.58e-05	++	3	127962757	AXIN1
rs10772718	AXIN1	-4.52173	1.36e-05	-0.548555	12	14042569	C	G	134		rs6723362	ADA	-4.16187	4.87e-05	-0.506659	2	171247392	T	C	184		rs34409786	a	g	318	-4.076	4.58e-05	--	3	127888175	AXIN1
rs10845854	AXIN1	-4.52167	1.36e-05	-0.548432	12	14036468	T	C	134		rs10022136	ADA	4.16115	4.89e-05	0.486243	4	32522368	G	A	184		rs13077790	t	c	318	4.076	4.58e-05	++	3	127882658	AXIN1
rs4407960	AXIN1	-4.52018	1.37e-05	-0.733721	9	122825627	T	C	134		rs10008842	ADA	4.16115	4.89e-05	0.486243	4	32522372	T	G	184		rs2955088	t	c	318	4.076	4.58e-05	++	3	127963710	AXIN1
rs1923315	AXIN1	-4.51589	1.39e-05	-0.74802	6	4527220	T	C	134		rs11726557	ADA	4.16078	4.9e-05	0.415767	4	7344260	T	G	184		rs2999070	a	g	318	4.076	4.58e-05	++	3	127964651	AXIN1
rs10114186	AXIN1	4.5125	1.41e-05	0.672219	9	122796565	A	G	134		rs418935	ADA	-4.16066	4.9e-05	-0.434027	13	111309267	G	C	184		rs11712798	t	c	318	-4.076	4.58e-05	--	3	127894294	AXIN1
rs11055653	AXIN1	-4.50931	1.43e-05	-0.617112	12	14020736	G	A	134		rs401084	ADA	-4.16066	4.9e-05	-0.434027	13	111310086	G	C	184		rs73192978	a	g	318	4.075	4.59e-05	++	3	127868275	AXIN1
rs11055652	AXIN1	-4.50905	1.43e-05	-0.61723	12	14020635	T	C	134		rs7317796	ADA	-4.16066	4.9e-05	-0.434027	13	111313674	C	T	184		rs73192979	t	c	318	4.075	4.59e-05	++	3	127868321	AXIN1
rs10845846	AXIN1	-4.50542	1.45e-05	-0.616176	12	14019672	G	A	134		rs10011488	ADA	4.16042	4.9e-05	0.486057	4	32520532	T	C	184		rs2687723	c	g	318	-4.075	4.6e-05	--	3	127865559	AXIN1
rs6478454	AXIN1	4.49349	1.52e-05	0.671313	9	122799207	T	C	134		rs9450900	ADA	-4.15958	4.92e-05	-0.614774	6	88870824	C	A	184		rs2755154	t	c	318	-4.073	4.65e-05	--	11	34311859	AXIN1
rs4741409	AXIN1	-4.47265	1.66e-05	-0.517983	9	14604569	T	G	134		rs883559	ADA	4.15807	4.95e-05	0.457148	18	47180231	T	C	184		rs2811387	t	c	318	4.069	4.73e-05	++	3	128015178	AXIN1
rs10845845	AXIN1	-4.46489	1.71e-05	-0.608919	12	14016129	G	C	134		rs2008152	ADA	4.15807	4.95e-05	0.457148	18	47180238	G	A	184		rs2955091	a	g	318	4.065	4.8e-05	++	3	127971361	AXIN1
rs9684408	AXIN1	-4.46094	1.74e-05	-0.777892	4	4118957	A	G	134		rs7505583	ADA	4.15681	4.97e-05	0.458703	18	47179316	C	T	184		rs2955089	a	g	318	4.065	4.81e-05	++	3	127969330	AXIN1
rs9291108	AXIN1	-4.46031	1.74e-05	-0.7734	4	4120743	A	C	134		rs1952166	AXIN1	4.91698	1.96e-06	0.524786	14	85190973	G	A	184		rs2999061	a	g	318	-4.065	4.81e-05	--	3	127993623	AXIN1
rs11611667	AXIN1	-4.45462	1.78e-05	-0.607543	12	14013218	G	A	134		rs1483044	AXIN1	-4.78308	3.57e-06	-0.606887	4	156481490	C	T	184		rs2955090	t	c	318	-4.065	4.81e-05	--	3	127969371	AXIN1
rs529741	AXIN1	-4.45296	1.8e-05	-0.67716	1	229139758	T	A	134		rs72679998	AXIN1	-4.77535	3.69e-06	-0.606507	4	156482040	A	G	184		rs2955092	c	g	318	-4.065	4.81e-05	--	3	127972528	AXIN1
rs73133750	AXIN1	-4.45014	1.82e-05	-0.652869	12	63793087	T	C	134		rs922887	AXIN1	-4.77514	3.69e-06	-0.605748	4	156483953	G	A	184		rs2955095	a	t	318	-4.065	4.81e-05	--	3	127977665	AXIN1
rs10984814	AXIN1	-4.44642	1.84e-05	-0.71851	9	122804457	G	C	134		rs2879909	AXIN1	-4.77514	3.69e-06	-0.605748	4	156484198	G	A	184		rs2955096	a	g	318	-4.065	4.81e-05	--	3	127977866	AXIN1
rs4460485	AXIN1	-4.44446	1.86e-05	-0.500598	9	14614837	A	G	134		rs7659237	AXIN1	-4.7737	3.72e-06	-0.606287	4	156482330	T	C	184		rs2955094	a	g	318	-4.065	4.81e-05	--	3	127976923	AXIN1
rs2407549	AXIN1	-4.43584	1.92e-05	-0.813772	4	151790540	C	A	134		rs1078009	AXIN1	-4.76614	3.84e-06	-0.60538	4	156491639	T	C	184		rs2999068	t	c	318	-4.065	4.81e-05	--	3	127977978	AXIN1
rs10484259	AXIN1	4.41042	2.13e-05	0.605565	6	10032730	G	C	134		rs72681709	AXIN1	-4.7632	3.89e-06	-0.610435	4	156512112	G	C	184		rs6809833	a	g	318	-4.065	4.81e-05	--	3	127952919	AXIN1
rs9668496	AXIN1	-4.40848	2.15e-05	-0.855201	12	1108730	A	G	134		rs12781696	AXIN1	-4.7266	4.57e-06	-0.464726	10	20622826	T	C	184		rs2999069	t	c	318	4.065	4.81e-05	++	3	127971609	AXIN1
rs220592	AXIN1	-4.4043	2.18e-05	-0.480087	12	13965308	C	A	134		rs62328568	AXIN1	-4.66211	6.06e-06	-0.575268	4	156471984	A	G	184		rs2955097	c	g	318	4.065	4.81e-05	++	3	127978505	AXIN1
rs10206846	AXIN1	4.40382	2.19e-05	0.470942	2	212305035	C	G	134		rs61386075	AXIN1	-4.66183	6.06e-06	-0.576315	4	156472090	G	A	184		rs2955098	t	g	318	-4.065	4.81e-05	--	3	127979501	AXIN1
rs4647634	AXIN1	4.4028	2.2e-05	0.715199	4	185561827	T	C	134		rs7693491	AXIN1	-4.6561	6.22e-06	-0.575049	4	156476418	T	C	184		rs2999067	a	c	318	4.065	4.81e-05	++	3	127978531	AXIN1
rs11055675	AXIN1	-4.39864	2.23e-05	-0.603839	12	14054555	C	T	134		rs7693998	AXIN1	-4.65482	6.25e-06	-0.57491	4	156476507	A	G	184		rs2811527	a	g	318	-4.065	4.81e-05	--	3	127994604	AXIN1
rs1134457	AXIN1	-4.3964	2.25e-05	-0.494488	9	14605628	A	C	134		rs7693867	AXIN1	-4.65387	6.28e-06	-0.577032	4	156476619	T	C	184		rs2955099	c	g	318	4.064	4.81e-05	++	3	127979654	AXIN1
rs10961617	AXIN1	-4.39051	2.31e-05	-0.49306	9	14609567	A	G	134		rs62328570	AXIN1	-4.65362	6.28e-06	-0.574905	4	156474804	T	C	184		rs2811528	a	g	318	-4.064	4.82e-05	--	3	127994436	AXIN1
rs1343706	AXIN1	-4.38944	2.32e-05	-0.492671	9	14610591	C	T	134		rs57535159	AXIN1	-4.65238	6.32e-06	-0.574774	4	156475028	A	G	184		rs2811541	t	c	318	4.064	4.82e-05	++	3	127984794	AXIN1
rs688151	AXIN1	-4.38933	2.32e-05	-0.658176	1	229144702	A	C	134		rs6843140	AXIN1	-4.64747	6.45e-06	-0.573283	4	156478677	A	T	184		rs2999065	a	c	318	-4.064	4.82e-05	--	3	127981438	AXIN1
rs1143025	AXIN1	-4.38496	2.36e-05	-0.491656	9	14612188	G	T	134		rs56090585	AXIN1	-4.64733	6.46e-06	-0.573285	4	156477400	C	G	184		rs2811518	a	g	318	4.064	4.82e-05	++	3	128013645	AXIN1
rs13290946	AXIN1	-4.3848	2.36e-05	-0.491597	9	14612466	C	T	134		rs6817765	AXIN1	-4.64703	6.47e-06	-0.573279	4	156478897	G	A	184		rs2811519	t	g	318	-4.064	4.82e-05	--	3	128012876	AXIN1
rs13290060	AXIN1	-4.38453	2.36e-05	-0.491501	9	14612732	C	A	134		rs28711971	AXIN1	-4.647	6.47e-06	-0.573047	4	156479664	C	A	184		rs2811396	a	g	318	-4.064	4.82e-05	--	3	127987356	AXIN1
rs10810184	AXIN1	-4.38387	2.37e-05	-0.491322	9	14613104	G	A	134		rs62328576	AXIN1	-4.64646	6.48e-06	-0.573279	4	156479129	T	G	184		rs2811520	t	g	318	4.064	4.82e-05	++	3	128012277	AXIN1
rs10810185	AXIN1	-4.38387	2.37e-05	-0.491322	9	14613118	T	A	134		rs62328577	AXIN1	-4.64598	6.5e-06	-0.57316	4	156479236	C	A	184		rs2811544	t	c	318	-4.064	4.82e-05	--	3	127983495	AXIN1
rs487113	AXIN1	-4.37591	2.45e-05	-0.649885	1	229142518	T	C	134		rs62328578	AXIN1	-4.64598	6.5e-06	-0.57316	4	156479259	G	T	184		rs2811545	c	g	318	-4.064	4.82e-05	--	3	127983148	AXIN1
rs13062174	AXIN1	4.37556	2.45e-05	0.477927	3	56858686	A	G	134		rs62328579	AXIN1	-4.64598	6.5e-06	-0.57316	4	156479270	G	A	184		rs2811538	a	g	318	-4.064	4.82e-05	--	3	127986631	AXIN1
rs687199	AXIN1	-4.3739	2.47e-05	-0.655813	1	229144461	A	G	134		rs6811562	AXIN1	-4.64589	6.5e-06	-0.57323	4	156478199	C	A	184		rs2811539	c	g	318	-4.064	4.82e-05	--	3	127986473	AXIN1
rs7690977	AXIN1	-4.36836	2.52e-05	-0.822406	4	151781297	T	C	134		rs7694442	AXIN1	-4.64533	6.51e-06	-0.573698	4	156476910	T	C	184		rs2811540	t	c	318	-4.064	4.82e-05	--	3	127985569	AXIN1
rs11213693	AXIN1	-4.36683	2.54e-05	-0.770197	11	97896729	A	G	134		rs7694451	AXIN1	-4.64533	6.51e-06	-0.573698	4	156476929	T	C	184		rs2811542	a	c	318	-4.064	4.82e-05	--	3	127983800	AXIN1
rs1941855	AXIN1	-4.36636	2.54e-05	-0.770009	11	97898208	C	T	134		rs61526553	AXIN1	-4.64533	6.51e-06	-0.573698	4	156477232	A	C	184		rs2811543	t	g	318	-4.064	4.82e-05	--	3	127983796	AXIN1
rs11213715	AXIN1	-4.36072	2.6e-05	-0.769115	11	97901927	C	T	134		rs6818030	AXIN1	-4.64334	6.57e-06	-0.573376	4	156478769	A	G	184		rs2811400	a	g	318	4.064	4.82e-05	++	3	127987867	AXIN1
rs6478453	AXIN1	4.35488	2.66e-05	0.493442	9	122795581	C	T	134		rs62328580	AXIN1	-4.64185	6.61e-06	-0.573209	4	156479280	A	G	184		rs2811537	a	c	318	-4.064	4.82e-05	--	3	127987924	AXIN1
rs4752695	AXIN1	4.35384	2.67e-05	0.806289	10	124195041	C	G	134		rs62328605	AXIN1	-4.64185	6.61e-06	-0.573209	4	156479446	T	G	184		rs2811373	a	t	318	4.064	4.82e-05	++	3	127997429	AXIN1
rs12218910	AXIN1	-4.35153	2.7e-05	-0.802449	10	124158082	T	A	134		rs6833007	AXIN1	-4.64046	6.65e-06	-0.572369	4	156480506	A	T	184		rs2811381	a	g	318	-4.064	4.82e-05	--	3	127997912	AXIN1
rs2292623	AXIN1	4.35089	2.7e-05	0.801872	10	124186127	G	A	134		rs7676931	AXIN1	-4.63942	6.68e-06	-0.572176	4	156481050	G	T	184		rs2811414	c	g	318	4.064	4.82e-05	++	3	127991177	AXIN1
rs4751891	AXIN1	4.35071	2.71e-05	0.801961	10	124174941	C	T	134		rs4748666	AXIN1	-4.63731	6.74e-06	-0.455606	10	20626658	T	C	184		rs2811525	t	c	318	-4.064	4.82e-05	--	3	127999430	AXIN1
rs2416747	AXIN1	4.35067	2.71e-05	0.493915	9	122796082	G	T	134		rs62328566	AXIN1	-4.62979	6.97e-06	-0.573157	4	156469477	T	C	184		rs2811530	a	g	318	-4.064	4.82e-05	--	3	127993166	AXIN1
rs2900168	AXIN1	4.34824	2.73e-05	0.49883	9	122800364	C	T	134		rs7154996	AXIN1	4.60455	7.77e-06	0.490443	14	85196642	C	T	184		rs2811531	c	g	318	4.064	4.82e-05	++	3	127992495	AXIN1
rs7851216	AXIN1	4.34711	2.75e-05	0.49605	9	122799150	G	A	134		rs1332552	AXIN1	-4.58354	8.5e-06	-0.443766	10	20650955	G	A	184		rs2811532	t	g	318	4.064	4.82e-05	++	3	127992170	AXIN1
rs2268133	AXIN1	4.34697	2.75e-05	0.531535	12	13988080	G	A	134		rs4237357	AXIN1	-4.55317	9.68e-06	-0.441723	10	20647896	T	C	184		rs2811533	a	g	318	4.064	4.82e-05	++	3	127991729	AXIN1
rs4654705	AXIN1	-4.3451	2.77e-05	-0.669829	1	229146684	A	G	134		rs1001037	AXIN1	-4.548	9.89e-06	-0.583898	4	156513518	C	T	184		rs2811534	a	g	318	-4.064	4.82e-05	--	3	127991108	AXIN1
rs9409223	AXIN1	-4.34439	2.78e-05	-0.642868	9	122837951	T	G	134		rs59342321	AXIN1	-4.54617	9.97e-06	-0.581656	4	156504312	G	A	184		rs2955100	a	g	318	4.064	4.82e-05	++	3	127993325	AXIN1
rs72834434	AXIN1	4.34423	2.78e-05	0.818093	10	124202251	T	A	134		rs112179314	AXIN1	-4.54084	1.02e-05	-0.58195	4	156502128	C	T	184		rs2999062	a	g	318	-4.064	4.82e-05	--	3	127993606	AXIN1
rs12313441	AXIN1	-4.33712	2.86e-05	-0.720993	12	13956303	G	A	134		rs4782505	AXIN1	-4.46969	1.38e-05	-0.447316	16	88656638	T	G	184		rs2999066	t	c	318	-4.064	4.82e-05	--	3	127980286	AXIN1
rs4752688	AXIN1	4.337	2.86e-05	0.815582	10	124130822	T	A	134		rs10828033	AXIN1	-4.44637	1.52e-05	-0.429014	10	20641653	G	T	184		rs2811386	a	c	318	-4.064	4.82e-05	--	3	128000015	AXIN1
rs12098648	AXIN1	4.33534	2.88e-05	0.81327	10	124197243	G	A	134		rs2029984	AXIN1	4.44212	1.55e-05	0.486501	14	52473729	G	A	184		rs2811522	t	c	318	-4.064	4.82e-05	--	3	128011423	AXIN1
rs111348404	AXIN1	4.33533	2.88e-05	0.813388	10	124197641	A	G	134		rs12118085	AXIN1	4.40643	1.8e-05	0.545363	1	233530647	C	T	184		rs2811523	a	g	318	-4.064	4.82e-05	--	3	128011397	AXIN1
rs567079	AXIN1	-4.33345	2.9e-05	-0.66642	1	229146086	C	T	134		rs56309002	AXIN1	4.39349	1.9e-05	0.545038	1	233530979	T	C	184		rs2811524	a	g	318	4.064	4.82e-05	++	3	127999955	AXIN1
rs607179	AXIN1	-4.33332	2.9e-05	-0.66679	1	229146071	A	G	134		rs112865895	AXIN1	4.37748	2.03e-05	0.734226	2	47624533	C	T	184		rs2811526	a	c	318	-4.064	4.82e-05	--	3	127995718	AXIN1
rs72830780	AXIN1	4.33044	2.93e-05	0.813286	10	124135862	G	A	134		rs10151641	AXIN1	4.37442	2.05e-05	0.451873	14	85190266	A	G	184		rs2955101	a	g	318	-4.064	4.82e-05	--	3	128009612	AXIN1
rs75695674	AXIN1	4.3304	2.93e-05	0.813422	10	124137964	A	G	134		rs8014455	AXIN1	4.37126	2.08e-05	0.510145	14	52461699	C	T	184		rs4593050	t	c	318	-4.064	4.82e-05	--	3	128004531	AXIN1
rs10510111	AXIN1	4.33012	2.94e-05	0.810691	10	124192474	C	A	134		rs2100318	AXIN1	4.36358	2.15e-05	0.547009	8	63430982	A	T	184		rs6765233	t	c	318	-4.064	4.82e-05	--	3	128002850	AXIN1
rs72830775	AXIN1	4.3294	2.95e-05	0.81489	10	124130086	A	G	134		rs7636810	AXIN1	-4.35331	2.24e-05	-0.517688	3	23967444	G	A	184		rs7374227	c	g	318	4.064	4.82e-05	++	3	128001515	AXIN1
rs9887977	AXIN1	4.32893	2.95e-05	0.812315	10	124139893	G	T	134		rs4747410	AXIN1	-4.35148	2.26e-05	-0.454064	10	20631996	G	C	184		rs7374952	t	c	318	-4.064	4.82e-05	--	3	128001367	AXIN1
rs72832718	AXIN1	4.32891	2.95e-05	0.810256	10	124192245	T	C	134		rs9853532	AXIN1	-4.34943	2.28e-05	-0.516721	3	23964590	T	C	184		rs6439124	a	g	318	-4.064	4.83e-05	--	3	128007466	AXIN1
rs17103541	AXIN1	4.32818	2.96e-05	0.809587	10	124190121	G	A	134		rs62328567	AXIN1	-4.31876	2.58e-05	-0.528032	4	156471539	A	G	184		rs7373998	a	g	318	-4.064	4.83e-05	--	3	128008223	AXIN1
rs7914912	AXIN1	4.32805	2.96e-05	0.81179	10	124141387	A	G	134		rs17476318	AXIN1	4.31075	2.67e-05	0.471177	11	81537048	A	C	184		rs11247299	t	c	318	-4.061	4.88e-05	--	15	102019829	AXIN1
rs72830784	AXIN1	4.3277	2.97e-05	0.81127	10	124143406	T	C	134		rs7931309	AXIN1	4.31075	2.67e-05	0.471177	11	81537674	T	A	184		rs13284068	t	g	318	-4.059	4.92e-05	--	9	24611322	AXIN1
rs72832716	AXIN1	4.32738	2.97e-05	0.809061	10	124189113	A	G	134		rs17476199	AXIN1	4.30561	2.72e-05	0.470586	11	81536172	T	C	184		rs10000687	a	g	318	4.058	4.94e-05	++	4	156465173	AXIN1
rs72830777	AXIN1	4.32733	2.97e-05	0.813715	10	124131714	T	C	134		rs10000687	AXIN1	-4.30037	2.78e-05	-0.448081	4	156465173	G	A	184		rs73232950	c	g	318	4.981	6.32e-07	++	21	46208128	CASP.8
rs72832715	AXIN1	4.32696	2.97e-05	0.809102	10	124188743	A	G	134		rs36016197	AXIN1	4.29206	2.88e-05	0.479886	14	52454378	C	A	184		rs117164466	a	g	318	4.961	7.01e-07	++	21	46183741	CASP.8
rs72830790	AXIN1	4.32632	2.98e-05	0.809762	10	124147560	G	C	134		rs172410	AXIN1	-4.28712	2.94e-05	-0.451975	20	53570826	A	G	184		rs74360465	a	g	318	-4.866	1.14e-06	--	21	46185401	CASP.8
rs67317315	AXIN1	-4.32616	2.98e-05	-0.698203	9	122814339	C	T	134		rs7310717	AXIN1	-4.27219	3.12e-05	-0.425756	12	21168259	C	T	184		rs55832176	t	c	318	4.843	1.28e-06	++	21	46179499	CASP.8
rs72830792	AXIN1	4.32552	2.99e-05	0.809335	10	124148234	A	G	134		rs7190220	AXIN1	-4.26462	3.22e-05	-0.435076	16	53552182	A	C	184		rs882549	a	c	318	4.806	1.54e-06	++	21	46308441	CASP.8
rs4490946	AXIN1	-4.32517	3e-05	-0.484078	9	14635546	G	A	134		rs12447794	AXIN1	-4.256	3.34e-05	-0.430511	16	88652794	A	C	184		rs2838721	t	c	318	4.745	2.08e-06	++	21	46287580	CASP.8
rs952508	AXIN1	4.32514	3e-05	0.808145	10	124187107	A	G	134		rs76092887	AXIN1	4.25567	3.34e-05	0.486353	10	17004817	C	A	184		rs55745009	a	t	318	4.741	2.12e-06	++	21	46281998	CASP.8
rs72830799	AXIN1	4.32485	3e-05	0.807964	10	124158516	A	G	134		rs75156328	AXIN1	4.25567	3.34e-05	0.486353	10	17004857	T	C	184		rs7628951	a	g	318	4.699	2.61e-06	++	3	56457705	CASP.8
rs72830795	AXIN1	4.32447	3e-05	0.808336	10	124151184	C	T	134		rs41517646	AXIN1	4.25458	3.36e-05	0.486208	10	17011769	T	C	184		rs2017089	t	c	318	4.649	3.34e-06	++	21	46229393	CASP.8
rs72830800	AXIN1	4.32443	3e-05	0.807611	10	124160106	A	G	134		rs74116789	AXIN1	4.25458	3.36e-05	0.486208	10	17014298	T	C	184		rs17217834	a	g	318	-4.641	3.46e-06	--	21	46232972	CASP.8
rs17649042	AXIN1	4.32443	3e-05	0.807611	10	124161144	T	C	134		rs12249562	AXIN1	4.25458	3.36e-05	0.486208	10	17015405	A	G	184		rs78777134	a	g	318	4.641	3.47e-06	++	21	46235330	CASP.8
rs41307060	AXIN1	4.32385	3.01e-05	0.807763	10	124179096	C	T	134		rs78249812	AXIN1	4.25458	3.36e-05	0.486208	10	17016962	A	C	184		rs76299308	c	g	318	-4.638	3.51e-06	--	21	46235408	CASP.8
rs9783213	AXIN1	4.32381	3.01e-05	0.807473	10	124184567	A	G	134		rs12255119	AXIN1	4.25458	3.36e-05	0.486208	10	17023350	T	C	184		rs17289745	t	c	318	4.635	3.56e-06	++	21	46224879	CASP.8
rs72832707	AXIN1	4.32365	3.01e-05	0.807486	10	124177898	T	C	134		rs74877123	AXIN1	4.24321	3.51e-05	0.494747	10	16998047	A	G	184		rs9977684	t	c	318	-4.633	3.6e-06	--	21	46224070	CASP.8
rs72832710	AXIN1	4.32364	3.01e-05	0.807735	10	124179856	G	A	134		rs76138406	AXIN1	-4.23752	3.6e-05	-0.656864	3	190091732	C	A	184		rs9984357	t	c	318	-4.622	3.79e-06	--	21	46227603	CASP.8
rs41317040	AXIN1	4.32363	3.01e-05	0.807507	10	124183181	T	C	134		rs77288866	AXIN1	-4.23355	3.65e-05	-0.656136	3	190097266	G	A	184		rs873301	t	c	318	4.621	3.82e-06	++	21	46228748	CASP.8
rs10399971	AXIN1	4.32357	3.01e-05	0.807459	10	124155845	C	T	134		rs74412686	AXIN1	-4.23355	3.65e-05	-0.656136	3	190097707	A	G	184		rs75251524	a	c	318	4.612	3.99e-06	++	21	46188876	CASP.8
rs4752692	AXIN1	4.32357	3.01e-05	0.807459	10	124156852	T	C	134		rs145326067	AXIN1	-4.23355	3.65e-05	-0.656136	3	190098531	G	A	184		rs1051331	a	g	318	-4.607	4.09e-06	--	21	46226786	CASP.8
rs72830801	AXIN1	4.32324	3.02e-05	0.807425	10	124164988	A	G	134		rs17504169	AXIN1	-4.23355	3.65e-05	-0.656136	3	190102869	A	G	184		rs35574096	a	g	318	4.588	4.47e-06	++	16	79046467	CASP.8
rs4752693	AXIN1	4.3232	3.02e-05	0.807382	10	124163611	T	C	134		rs80225166	AXIN1	-4.23355	3.65e-05	-0.656136	3	190103888	C	T	184		rs1332552	a	g	318	4.557	5.19e-06	++	10	20650955	CASP.8
rs7084703	AXIN1	4.32312	3.02e-05	0.807337	10	124171079	A	T	134		rs78055904	AXIN1	-4.23355	3.65e-05	-0.656136	3	190104300	C	T	184		rs73232942	a	c	318	4.544	5.52e-06	++	21	46195108	CASP.8
rs7027971	AXIN1	-4.32176	3.04e-05	-0.499826	9	14637911	A	C	134		rs79300611	AXIN1	-4.23355	3.65e-05	-0.656136	3	190105091	G	A	184		rs73232943	a	g	318	-4.543	5.55e-06	--	21	46196103	CASP.8
rs10961630	AXIN1	-4.31954	3.06e-05	-0.483628	9	14636946	G	C	134		rs74319268	AXIN1	-4.23355	3.65e-05	-0.656136	3	190108038	A	G	184		rs727608	t	c	318	-4.542	5.56e-06	--	21	46198362	CASP.8
rs72830788	AXIN1	4.31949	3.06e-05	0.809185	10	124145772	T	C	134		rs79517608	AXIN1	-4.23355	3.65e-05	-0.656136	3	190108753	G	T	184		rs73232944	t	c	318	4.542	5.59e-06	++	21	46200262	CASP.8
rs11055649	AXIN1	-4.31925	3.07e-05	-0.640817	12	14013070	G	C	134		rs3774010	AXIN1	-4.23355	3.65e-05	-0.656136	3	190112921	C	A	184		rs73232945	t	c	318	4.541	5.59e-06	++	21	46201015	CASP.8
rs9383344	AXIN1	4.31917	3.07e-05	0.595486	6	10034323	C	T	134		rs11867005	AXIN1	-4.23246	3.67e-05	-0.429408	16	53547808	T	G	184		rs1368991	t	g	318	4.541	5.61e-06	++	21	46204235	CASP.8
rs11055684	AXIN1	-4.318	3.08e-05	-0.590281	12	14065409	G	T	134		rs78746086	AXIN1	-4.23025	3.7e-05	-0.656059	3	190117012	C	G	184		rs9977480	t	c	318	4.537	5.7e-06	++	21	46224456	CASP.8
rs595950	AXIN1	-4.3169	3.1e-05	-0.66362	1	229145883	A	G	134		rs11254308	AXIN1	4.22963	3.71e-05	0.440179	10	17016337	T	C	184		rs73232949	t	c	318	4.537	5.7e-06	++	21	46206273	CASP.8
rs1426698	AXIN1	-4.31662	3.1e-05	-0.517154	2	64566825	G	T	134		rs11254306	AXIN1	4.22643	3.76e-05	0.441012	10	17016216	C	T	184		rs2838692	t	c	318	4.537	5.71e-06	++	21	46225396	CASP.8
rs2059630	AXIN1	-4.31583	3.11e-05	-0.517025	2	64565907	T	A	134		rs11254307	AXIN1	4.22643	3.76e-05	0.441012	10	17016258	T	C	184		rs75662930	a	g	318	-4.522	6.11e-06	--	21	46245986	CASP.8
rs1426702	AXIN1	-4.31559	3.11e-05	-0.516875	2	64565062	G	C	134		rs61841479	AXIN1	4.22643	3.76e-05	0.441012	10	17016282	A	C	184		rs112953000	t	c	318	-4.522	6.12e-06	--	21	37365315	CASP.8
rs9917300	AXIN1	-4.31556	3.11e-05	-0.516817	2	64564358	T	A	134		rs2291521	AXIN1	4.21962	3.87e-05	0.445455	10	17032281	T	C	184		rs2838691	t	c	318	4.52	6.18e-06	++	21	46223571	CASP.8
rs7958453	AXIN1	4.31551	3.11e-05	0.54479	12	13956411	A	G	134		rs3816870	AXIN1	4.21756	3.9e-05	0.445471	10	17032834	G	A	184		rs56107222	t	c	318	-4.52	6.18e-06	--	21	46252789	CASP.8
rs11683866	AXIN1	-4.3154	3.11e-05	-0.516947	2	64565420	C	T	134		rs4077035	AXIN1	-4.21659	3.91e-05	-0.404181	5	1526077	G	A	184		rs144668649	t	c	318	4.517	6.28e-06	++	21	46246584	CASP.8
rs1426699	AXIN1	-4.31528	3.12e-05	-0.516928	2	64565352	T	G	134		rs78953853	AXIN1	-4.21171	3.99e-05	-0.654932	3	190119735	C	T	184		rs79767741	t	c	318	4.514	6.37e-06	++	21	46247372	CASP.8
rs10457820	AXIN1	-4.31504	3.12e-05	-0.752799	6	148150045	T	G	134		rs10067149	AXIN1	-4.20047	4.18e-05	-0.402192	5	1526784	G	A	184		rs78921694	a	c	318	-4.512	6.43e-06	--	21	46248254	CASP.8
rs1426701	AXIN1	-4.31504	3.12e-05	-0.516856	2	64565228	G	T	134		rs6112816	AXIN1	4.19778	4.22e-05	0.487875	20	20171040	A	C	184		rs8133972	a	c	318	4.51	6.48e-06	++	21	46249983	CASP.8
rs919122	AXIN1	-4.31324	3.14e-05	-0.51616	2	64559966	G	A	134		rs7798497	AXIN1	-4.19657	4.24e-05	-0.769627	7	138012756	C	A	184		rs60153482	a	g	318	-4.505	6.62e-06	--	21	46252689	CASP.8
rs1365475	AXIN1	-4.31322	3.14e-05	-0.516117	2	64559621	G	A	134		rs4668058	AXIN1	4.19263	4.31e-05	0.6468	2	169159689	C	G	184		rs76249670	t	c	318	4.501	6.77e-06	++	21	46250113	CASP.8
rs10772719	AXIN1	-4.3131	3.14e-05	-0.59133	12	14068697	A	G	134		rs10205438	AXIN1	-4.19096	4.34e-05	-0.426119	2	206489425	A	G	184		rs56282332	a	g	318	4.5	6.8e-06	++	21	46253088	CASP.8
rs9634132	AXIN1	-4.31243	3.15e-05	-0.590424	12	14066756	G	T	134		rs504758	AXIN1	-4.19075	4.34e-05	-0.449282	13	56242451	C	G	184		rs1123164	t	c	318	-4.487	7.23e-06	--	7	1261046	CASP.8
rs1365476	AXIN1	-4.31174	3.16e-05	-0.516049	2	64559509	G	A	134		rs505526	AXIN1	-4.19075	4.34e-05	-0.449282	13	56242513	T	A	184		rs76496919	a	g	318	4.469	7.85e-06	++	21	46255802	CASP.8
rs77665969	AXIN1	-4.31165	3.16e-05	-0.639991	12	14011125	C	T	134		rs544577	AXIN1	-4.18996	4.36e-05	-0.44821	13	56253901	G	A	184		rs4237357	t	c	318	-4.454	8.43e-06	--	10	20647896	CASP.8
rs72834437	AXIN1	4.30517	3.24e-05	0.864613	10	124205304	G	A	134		rs62171591	AXIN1	4.18808	4.39e-05	0.424542	2	206489484	G	T	184		rs112371049	t	c	318	4.448	8.68e-06	++	21	46214518	CASP.8
rs1426703	AXIN1	-4.29995	3.31e-05	-0.516442	2	64563171	T	C	134		rs77656241	AXIN1	-4.17423	4.64e-05	-0.652489	3	190128667	T	C	184		rs112020534	t	c	318	4.442	8.9e-06	++	21	46217353	CASP.8
rs630716	AXIN1	-4.29567	3.37e-05	-0.632882	1	229134471	A	G	134		rs9917256	AXIN1	4.17097	4.7e-05	0.630991	2	169143035	A	G	184		rs4299396	a	t	318	4.411	1.03e-05	++	20	8915315	CASP.8
rs7036226	AXIN1	-4.28949	3.45e-05	-0.483276	9	14604580	A	C	134		rs34316957	AXIN1	4.16997	4.72e-05	0.629015	2	169150494	A	G	184		rs35631586	t	c	318	-4.401	1.08e-05	--	7	1225340	CASP.8
rs11055624	AXIN1	-4.28284	3.54e-05	-0.59449	12	13952650	T	A	134		rs2222151	AXIN1	4.1679	4.76e-05	0.628707	2	169150881	A	G	184		rs9391066	t	g	318	4.393	1.12e-05	++	6	104029596	CASP.8
rs73053682	AXIN1	-4.27949	3.59e-05	-0.594559	12	13947499	C	T	134		rs11519485	AXIN1	4.16466	4.82e-05	0.520888	12	10611899	C	T	184		rs112769872	a	g	318	4.367	1.26e-05	++	21	46259777	CASP.8
rs2278183	AXIN1	-4.27236	3.69e-05	-0.513247	2	64557654	A	G	134		rs13016703	AXIN1	4.16403	4.83e-05	0.627081	2	169155595	G	T	184		rs12805072	t	c	318	4.366	1.27e-05	++	11	106368793	CASP.8
rs2278184	AXIN1	-4.2659	3.79e-05	-0.512681	2	64557501	T	G	134		rs10123520	AXIN1	4.16113	4.89e-05	0.493885	9	19051968	A	T	184		rs7281482	t	g	318	-4.358	1.32e-05	--	21	37433156	CASP.8
rs73055657	AXIN1	-4.26534	3.79e-05	-0.584378	12	13987757	A	G	134		rs12592875	AXIN1	4.16037	4.9e-05	0.431533	15	91353604	C	T	184		rs8127770	a	c	318	4.35	1.36e-05	++	21	46255298	CASP.8
rs10492139	AXIN1	-4.26525	3.8e-05	-0.583941	12	13986595	G	A	134		rs12876783	AXIN1	-4.15917	4.93e-05	-0.76094	13	98919747	T	C	184		rs73238849	c	g	318	-4.349	1.37e-05	--	12	98716143	CASP.8
rs11610756	AXIN1	-4.26348	3.82e-05	-0.581916	12	13976365	T	A	134		rs4237357	CASP.8	-4.95153	1.68e-06	-0.476913	10	20647896	T	C	184		rs73372549	t	c	318	4.346	1.38e-05	++	21	46255779	CASP.8
rs11611101	AXIN1	-4.26339	3.82e-05	-0.581898	12	13976030	A	T	134		rs1332552	CASP.8	-4.86108	2.52e-06	-0.468584	10	20650955	G	A	184		rs112464384	a	g	318	-4.342	1.41e-05	--	20	8909450	CASP.8
rs12317483	AXIN1	-4.26298	3.83e-05	-0.591143	12	13958722	G	A	134		rs9391066	CASP.8	-4.82661	2.94e-06	-0.593474	6	104029596	G	T	184		rs79670725	t	c	318	4.338	1.44e-05	++	21	46212375	CASP.8
rs73055630	AXIN1	-4.2626	3.84e-05	-0.590528	12	13962791	G	A	134		rs11021795	CASP.8	-4.78598	3.52e-06	-0.656024	11	11336127	A	C	184		rs76494863	c	g	318	4.337	1.44e-05	++	21	46212393	CASP.8
rs79316080	AXIN1	-4.25734	3.92e-05	-0.748691	7	71067581	G	C	134		rs10458869	CASP.8	-4.70993	4.92e-06	-0.582636	11	11337304	C	T	184		rs17407790	t	c	318	4.337	1.44e-05	++	1	57020945	CASP.8
rs11615752	AXIN1	-4.25689	3.92e-05	-0.590211	12	13960809	G	A	134		rs340690	CASP.8	-4.69444	5.26e-06	-0.473435	5	8388788	A	G	184		rs77462914	a	g	318	4.33	1.49e-05	++	21	46218977	CASP.8
rs9808028	AXIN1	-4.25587	3.94e-05	-0.452797	2	212305314	C	T	134		rs11519485	CASP.8	4.68972	5.37e-06	0.581008	12	10611899	C	T	184		rs77696700	a	g	318	4.328	1.51e-05	++	21	46219142	CASP.8
rs1916377	AXIN1	-4.25223	3.99e-05	-0.872235	10	68623336	T	C	134		rs10151641	CASP.8	4.68743	5.43e-06	0.48181	14	85190266	A	G	184		rs17289578	a	t	318	4.326	1.52e-05	++	21	46221114	CASP.8
rs1344142	AXIN1	4.2495	4.04e-05	0.464262	3	56857433	T	C	134		rs340689	CASP.8	-4.67566	5.71e-06	-0.471372	5	8388335	A	C	184		rs2838689	t	c	318	-4.326	1.52e-05	--	21	46220610	CASP.8
rs4073566	AXIN1	4.24945	4.04e-05	0.545253	2	119161638	C	A	134		rs340688	CASP.8	-4.66673	5.94e-06	-0.470388	5	8388124	A	C	184		rs1141	t	c	318	-4.313	1.61e-05	--	21	46221167	CASP.8
rs4724822	AXIN1	4.24549	4.1e-05	0.556248	7	6601568	T	C	134		rs48400	CASP.8	-4.65051	6.37e-06	-0.46854	5	8385541	C	T	184		rs6140795	t	c	318	-4.289	1.8e-05	--	20	8897482	CASP.8
rs34870448	AXIN1	-4.24413	4.12e-05	-0.512941	12	14031384	A	T	134		rs48399	CASP.8	-4.65051	6.37e-06	-0.46854	5	8385568	G	A	184		rs11701298	t	c	318	-4.288	1.8e-05	--	21	37431719	CASP.8
rs16878218	AXIN1	-4.2421	4.16e-05	-0.698568	5	80212435	G	A	134		rs340679	CASP.8	-4.64883	6.42e-06	-0.468363	5	8384643	C	T	184		rs7282699	t	g	318	4.281	1.86e-05	++	21	37376765	CASP.8
rs12298994	AXIN1	-4.24179	4.16e-05	-0.588025	12	13982424	T	C	134		rs340681	CASP.8	-4.64883	6.42e-06	-0.468363	5	8385295	C	T	184		rs7280453	a	g	318	-4.26	2.05e-05	--	21	37373027	CASP.8
rs73055652	AXIN1	-4.24178	4.16e-05	-0.588178	12	13983882	A	G	134		rs587254	CASP.8	4.62241	7.19e-06	0.503081	4	144166221	C	T	184		rs2032319	a	g	318	-4.26	2.05e-05	--	21	37373722	CASP.8
rs2160733	AXIN1	-4.24154	4.17e-05	-0.587947	12	13981727	C	A	134		rs62411309	CASP.8	-4.59105	8.23e-06	-0.587176	6	80098364	C	T	184		rs7280598	a	g	318	-4.26	2.05e-05	--	21	37373146	CASP.8
rs10845842	AXIN1	-4.23984	4.19e-05	-0.58738	12	13966421	C	T	134		rs35574096	CASP.8	-4.58372	8.49e-06	-0.613789	16	79046467	G	A	184		rs2835228	t	c	318	4.259	2.05e-05	++	21	37375643	CASP.8
rs7964929	AXIN1	-4.23878	4.21e-05	-0.58742	12	13975692	T	C	134		rs340687	CASP.8	-4.57701	8.74e-06	-0.462413	5	8388113	A	G	184		rs17156796	t	c	318	4.259	2.05e-05	++	7	8925634	CASP.8
rs73055639	AXIN1	-4.23706	4.24e-05	-0.587066	12	13972365	T	A	134		rs991464	CASP.8	-4.56679	9.13e-06	-0.461863	5	8381289	C	T	184		rs8058070	t	c	318	-4.248	2.16e-05	--	16	78844909	CASP.8
rs12300851	AXIN1	-4.23623	4.25e-05	-0.586853	12	13968405	C	T	134		rs2962119	CASP.8	-4.56666	9.14e-06	-0.462859	5	8375715	T	C	184		rs8052915	t	c	318	4.248	2.16e-05	++	16	78844830	CASP.8
rs10845859	AXIN1	-4.23559	4.26e-05	-0.578778	12	14071089	G	A	134		rs2457112	CASP.8	-4.56427	9.23e-06	-0.462802	5	8374945	G	A	184		rs11726511	a	g	318	-4.245	2.18e-05	--	4	25310060	CASP.8
rs73055660	AXIN1	-4.23507	4.27e-05	-0.588535	12	13987785	A	C	134		rs396170	CASP.8	-4.55777	9.49e-06	-0.461443	5	8377003	G	T	184		rs11247299	t	c	318	-4.243	2.21e-05	--	15	102019829	CASP.8
rs12317299	AXIN1	-4.23374	4.29e-05	-0.588577	12	13988493	G	A	134		rs1481417	CASP.8	4.55652	9.54e-06	0.467807	14	85196163	G	A	184		rs2885353	t	g	318	4.233	2.3e-05	++	7	1226671	CASP.8
rs11055686	AXIN1	-4.23267	4.31e-05	-0.577747	12	14069356	C	T	134		rs13137565	CASP.8	4.55138	9.75e-06	0.496245	4	144105698	G	A	184		rs2361721	t	c	318	-4.233	2.31e-05	--	7	1226688	CASP.8
rs2268136	AXIN1	4.23237	4.32e-05	0.546728	12	14004375	T	C	134		rs72719149	CASP.8	4.54851	9.87e-06	0.495801	4	144043336	C	T	184		rs741951	a	g	318	4.231	2.32e-05	++	21	46269526	CASP.8
rs12319253	AXIN1	-4.22874	4.38e-05	-0.58868	12	13991914	A	G	134		rs72719151	CASP.8	4.54851	9.87e-06	0.495801	4	144043570	A	G	184		rs7686292	a	g	318	4.227	2.37e-05	++	4	47081442	CASP.8
rs73055666	AXIN1	-4.22643	4.42e-05	-0.588741	12	13993896	T	C	134		rs10005340	CASP.8	4.54851	9.87e-06	0.495801	4	144043631	A	T	184		rs56399780	t	c	318	-4.223	2.41e-05	--	21	46265500	CASP.8
rs12318431	AXIN1	-4.22586	4.43e-05	-0.588739	12	13994087	G	A	134		rs10007896	CASP.8	4.54851	9.87e-06	0.495801	4	144043961	A	T	184		rs62435095	t	c	318	-4.222	2.42e-05	--	7	1227525	CASP.8
rs11055685	AXIN1	-4.22497	4.44e-05	-0.574625	12	14066456	G	A	134		rs4270544	CASP.8	4.54851	9.87e-06	0.495801	4	144044338	T	C	184		rs56844246	a	g	318	4.217	2.48e-05	++	14	99749957	CASP.8
rs11608471	AXIN1	-4.22485	4.45e-05	-0.587949	12	13988916	A	G	134		rs7684017	CASP.8	4.54851	9.87e-06	0.495801	4	144045365	A	G	184		rs79119995	c	g	318	-4.216	2.49e-05	--	21	46225312	CASP.8
rs1009811	AXIN1	4.22454	4.45e-05	0.482372	20	24182569	T	C	134		rs4605600	CASP.8	4.54851	9.87e-06	0.495801	4	144045705	A	T	184		rs34541375	t	c	318	-4.215	2.5e-05	--	4	47083601	CASP.8
rs7864936	AXIN1	-4.22451	4.45e-05	-0.627137	9	16845510	G	A	134		rs4286475	CASP.8	4.54851	9.87e-06	0.495801	4	144046911	T	G	184		rs7157299	c	g	318	-4.214	2.51e-05	--	14	99749414	CASP.8
rs7232423	AXIN1	4.22443	4.45e-05	0.638285	18	27790660	G	T	134		rs13113599	CASP.8	4.54851	9.87e-06	0.495801	4	144047790	A	G	184		rs11080650	a	g	318	-4.213	2.52e-05	--	18	13424046	CASP.8
rs6076202	AXIN1	4.2239	4.46e-05	0.482218	20	24182419	A	T	134		rs4277733	CASP.8	4.54851	9.87e-06	0.495801	4	144048046	C	T	184		rs62305289	t	g	318	-4.212	2.53e-05	--	4	47075134	CASP.8
rs4435333	AXIN1	4.22202	4.5e-05	0.636973	18	27788475	T	C	134		rs4299537	CASP.8	4.54851	9.87e-06	0.495801	4	144048308	T	C	184		rs13108870	a	g	318	-4.211	2.54e-05	--	4	47075557	CASP.8
rs73053669	AXIN1	-4.22171	4.5e-05	-0.590223	12	13939533	T	C	134		rs4309787	CASP.8	4.54851	9.87e-06	0.495801	4	144049222	T	G	184		rs12533133	t	c	318	-4.209	2.57e-05	--	7	1228945	CASP.8
rs7297101	AXIN1	-4.2217	4.5e-05	-0.573313	12	14065831	G	T	134		rs72719159	CASP.8	4.54851	9.87e-06	0.495801	4	144051096	G	C	184		rs2755154	t	c	318	-4.209	2.57e-05	--	11	34311859	CASP.8
rs4480878	AXIN1	4.22082	4.52e-05	0.636535	18	27787786	T	C	134		rs72719160	CASP.8	4.54851	9.87e-06	0.495801	4	144051276	T	A	184		rs62435096	a	g	318	4.202	2.64e-05	++	7	1227538	CASP.8
rs4553693	AXIN1	4.21842	4.56e-05	0.635818	18	27786704	T	C	134		rs72719163	CASP.8	4.54851	9.87e-06	0.495801	4	144051952	C	T	184		rs7796071	a	c	318	-4.195	2.73e-05	--	7	8928143	CASP.8
rs12305339	AXIN1	-4.21823	4.56e-05	-0.588473	12	13998342	A	G	134		rs72719173	CASP.8	4.54851	9.87e-06	0.495801	4	144055881	C	T	184		rs13226977	a	g	318	4.192	2.76e-05	++	7	1225255	CASP.8
rs73055679	AXIN1	-4.21741	4.58e-05	-0.588519	12	13998919	G	A	134		rs72719179	CASP.8	4.54851	9.87e-06	0.495801	4	144061433	T	C	184		rs12702457	a	c	318	4.19	2.79e-05	++	7	1224910	CASP.8
rs2193513	AXIN1	-4.21633	4.6e-05	-0.589719	12	14005095	A	C	134		rs72719180	CASP.8	4.54851	9.87e-06	0.495801	4	144061673	T	C	184		rs12702456	a	g	318	4.19	2.79e-05	++	7	1224755	CASP.8
rs12967345	AXIN1	4.21435	4.63e-05	0.604839	18	27758155	C	T	134		rs4566607	CASP.8	4.54851	9.87e-06	0.495801	4	144062242	C	G	184		rs1880294	t	c	318	-4.19	2.79e-05	--	7	1225778	CASP.8
rs8098867	AXIN1	4.21358	4.65e-05	0.633114	18	27780176	G	T	134		rs72719182	CASP.8	4.54851	9.87e-06	0.495801	4	144068805	G	A	184		rs12702458	t	g	318	-4.188	2.81e-05	--	7	1226249	CASP.8
rs12303170	AXIN1	-4.213	4.66e-05	-0.588321	12	14000589	G	A	134		rs7685464	CASP.8	4.54851	9.87e-06	0.495801	4	144072438	C	G	184		rs10239575	a	g	318	4.188	2.81e-05	++	7	8927617	CASP.8
rs2327221	AXIN1	4.21175	4.68e-05	0.580885	6	10035875	A	G	134		rs12500240	CASP.8	4.54851	9.87e-06	0.495801	4	144072660	A	G	184		rs11077705	t	c	318	4.186	2.84e-05	++	17	71851969	CASP.8
rs13062635	AXIN1	4.20917	4.73e-05	0.458	3	56858890	C	G	134		rs11100775	CASP.8	4.54851	9.87e-06	0.495801	4	144073912	G	A	184		rs12540073	a	g	318	4.185	2.85e-05	++	7	1224301	CASP.8
rs10961625	AXIN1	-4.20915	4.73e-05	-0.477956	9	14630991	C	T	134		rs7680365	CASP.8	4.54851	9.87e-06	0.495801	4	144078756	C	T	184		rs12540074	c	g	318	4.185	2.85e-05	++	7	1224312	CASP.8
rs7426039	AXIN1	-4.20568	4.79e-05	-0.508234	2	9257754	T	C	134		rs6812522	CASP.8	4.54851	9.87e-06	0.495801	4	144098071	G	A	184		rs62435092	a	t	318	4.184	2.86e-05	++	7	1223700	CASP.8
rs13085861	AXIN1	4.20155	4.87e-05	0.457605	3	56859297	T	C	134		rs7692813	CASP.8	4.54851	9.87e-06	0.495801	4	144099093	T	C	184		rs62435087	t	c	318	4.183	2.88e-05	++	7	1223568	CASP.8
rs220596	AXIN1	-4.19802	4.94e-05	-0.479052	12	13968055	G	A	134		rs12640698	CASP.8	4.54851	9.87e-06	0.495801	4	144104094	T	C	184		rs2018721	t	c	318	4.183	2.88e-05	++	21	37422966	CASP.8
rs4668602	AXIN1	-4.19773	4.94e-05	-0.508227	2	9256458	A	T	134		rs11100779	CASP.8	4.54851	9.87e-06	0.495801	4	144104764	C	T	184		rs2276228	a	c	318	-4.17	3.05e-05	--	21	37377890	CASP.8
rs4401114	AXIN1	4.19716	4.95e-05	0.629654	18	27769925	T	G	134		rs9998017	CASP.8	4.54851	9.87e-06	0.495801	4	144105382	T	C	184		rs59114015	a	g	318	-4.165	3.12e-05	--	20	8896149	CASP.8
rs10984827	AXIN1	-4.19681	4.96e-05	-0.699289	9	122840774	A	G	134		rs4413361	CASP.8	4.54851	9.87e-06	0.495801	4	144111955	C	T	184		rs4748669	a	g	318	4.163	3.14e-05	++	10	20646220	CASP.8
rs13144187	CASP.8	4.88185	3e-06	0.571127	4	47082362	T	G	134		rs10155434	CASP.8	4.54851	9.87e-06	0.495801	4	144117652	G	A	184		rs8093150	t	g	318	4.16	3.18e-05	++	18	13425236	CASP.8
rs12759385	CASP.8	-4.86712	3.2e-06	-0.766159	1	168494126	A	G	134		rs6820340	CASP.8	4.54851	9.87e-06	0.495801	4	144120204	A	G	184		rs2013780	a	g	318	-4.158	3.21e-05	--	21	37378434	CASP.8
rs62473478	CASP.8	-4.60452	9.66e-06	-0.718453	7	130487551	G	C	134		rs6839312	CASP.8	4.54851	9.87e-06	0.495801	4	144121164	A	T	184		rs2835255	c	g	318	4.156	3.24e-05	++	21	37419844	CASP.8
rs34541375	CASP.8	4.59749	9.95e-06	0.63197	4	47083601	C	T	134		rs4690780	CASP.8	4.54851	9.87e-06	0.495801	4	144123567	C	T	184		rs2835254	c	g	318	-4.156	3.24e-05	--	21	37419786	CASP.8
rs11025422	CASP.8	-4.59625	1e-05	-0.536121	11	20200744	G	A	134		rs7435424	CASP.8	4.54851	9.87e-06	0.495801	4	144124278	T	C	184		rs2254446	t	c	318	-4.153	3.28e-05	--	21	37378153	CASP.8
rs11633709	CASP.8	4.59519	1e-05	0.807491	15	56232905	A	T	134		rs9996072	CASP.8	4.54851	9.87e-06	0.495801	4	144129961	A	G	184		rs2835250	t	c	318	4.145	3.39e-05	++	21	37419207	CASP.8
rs7686292	CASP.8	4.59465	1.01e-05	0.631825	4	47081442	A	G	134		rs10009906	CASP.8	4.54851	9.87e-06	0.495801	4	144131357	G	A	184		rs34527042	t	c	318	-4.145	3.4e-05	--	7	1226365	CASP.8
rs13108870	CASP.8	4.58965	1.03e-05	0.631825	4	47075557	G	A	134		rs11100781	CASP.8	4.54851	9.87e-06	0.495801	4	144132622	A	G	184		rs10951969	c	g	318	4.134	3.57e-05	++	7	1221528	CASP.8
rs62305289	CASP.8	4.58957	1.03e-05	0.631887	4	47075134	G	T	134		rs4285045	CASP.8	4.54851	9.87e-06	0.495801	4	144135718	G	A	184		rs7270760	t	c	318	-4.134	3.57e-05	--	20	8913264	CASP.8
rs2372041	CASP.8	-4.55776	1.17e-05	-0.77637	5	66792336	G	A	134		rs13151561	CASP.8	4.54851	9.87e-06	0.495801	4	144136986	C	T	184		rs2835248	a	g	318	4.131	3.61e-05	++	21	37417489	CASP.8
rs62262334	CASP.8	-4.53792	1.27e-05	-0.614126	3	107709068	T	A	134		rs7673827	CASP.8	4.54851	9.87e-06	0.495801	4	144143340	T	G	184		rs7592683	t	g	318	4.125	3.71e-05	++	2	236607079	CASP.8
rs72925142	CASP.8	4.53037	1.31e-05	0.74107	2	177193439	A	G	134		rs6856785	CASP.8	4.54851	9.87e-06	0.495801	4	144144667	C	A	184		rs72842361	t	c	318	4.12	3.78e-05	++	17	55098177	CASP.8
rs4277628	CASP.8	4.53009	1.31e-05	0.612798	3	73542600	T	C	134		rs10434185	CASP.8	4.54851	9.87e-06	0.495801	4	144146395	G	C	184		rs72842362	a	t	318	4.118	3.82e-05	++	17	55098303	CASP.8
rs72925136	CASP.8	4.52136	1.36e-05	0.740032	2	177191250	A	T	134		rs10028434	CASP.8	4.54851	9.87e-06	0.495801	4	144150209	T	C	184		rs58899389	t	c	318	4.117	3.84e-05	++	12	94199513	CASP.8
rs1989429	CASP.8	-4.51624	1.39e-05	-0.591461	13	107040883	G	A	134		rs13113047	CASP.8	4.54851	9.87e-06	0.495801	4	144151407	C	T	184		rs762363	t	c	318	-4.111	3.93e-05	--	21	37395405	CASP.8
rs6748172	CASP.8	4.50841	1.43e-05	0.735538	2	177169918	A	G	134		rs2323076	CASP.8	4.54851	9.87e-06	0.495801	4	144151911	A	G	184		rs8134917	t	c	318	-4.107	4.01e-05	--	21	37437249	CASP.8
rs13414530	CASP.8	4.5083	1.43e-05	0.735771	2	177170168	T	C	134		rs2323077	CASP.8	4.54851	9.87e-06	0.495801	4	144152185	C	G	184		rs762362	c	g	318	-4.103	4.07e-05	--	21	37395314	CASP.8
rs13432789	CASP.8	4.50709	1.44e-05	0.735183	2	177168277	G	A	134		rs13138084	CASP.8	4.54851	9.87e-06	0.495801	4	144154239	A	T	184		rs73942917	t	g	318	-4.103	4.08e-05	--	19	46047055	CASP.8
rs72925119	CASP.8	4.50477	1.45e-05	0.736353	2	177176283	T	C	134		rs10015751	CASP.8	4.54851	9.87e-06	0.495801	4	144156818	T	C	184		rs34509552	a	g	318	-4.102	4.1e-05	--	12	94197473	CASP.8
rs34926350	CASP.8	4.49094	1.54e-05	0.617662	4	47089424	A	G	134		rs12649219	CASP.8	4.54851	9.87e-06	0.495801	4	144157085	G	A	184		rs11778746	a	c	318	-4.101	4.11e-05	--	8	23120358	CASP.8
rs13426675	CASP.8	4.49045	1.54e-05	0.731352	2	177153935	T	C	134		rs6826771	CASP.8	4.54851	9.87e-06	0.495801	4	144160573	T	C	184		rs8130498	c	g	318	4.097	4.18e-05	++	21	37438282	CASP.8
rs17336785	CASP.8	4.48825	1.56e-05	0.731252	2	177152660	G	A	134		rs6845478	CASP.8	4.54851	9.87e-06	0.495801	4	144160644	C	A	184		rs6517324	t	g	318	4.094	4.24e-05	++	21	37398616	CASP.8
rs62246106	CASP.8	4.4843	1.58e-05	0.606256	3	73544279	T	C	134		rs6845907	CASP.8	4.54851	9.87e-06	0.495801	4	144160905	C	T	184		rs13047144	t	c	318	-4.092	4.28e-05	--	21	37399433	CASP.8
rs72933937	CASP.8	4.48153	1.6e-05	0.729475	2	177145945	C	T	134		rs1440414	CASP.8	4.54851	9.87e-06	0.495801	4	144161990	C	A	184		rs311864	t	c	318	4.09	4.32e-05	++	14	59214542	CASP.8
rs72933913	CASP.8	4.48137	1.6e-05	0.729293	2	177130649	T	A	134		rs1440418	CASP.8	4.54851	9.87e-06	0.495801	4	144162943	A	G	184		rs11160248	a	g	318	-4.09	4.32e-05	--	14	95908833	CASP.8
rs1992770	CASP.8	4.47554	1.64e-05	0.727481	2	177138770	C	G	134		rs1440419	CASP.8	4.54851	9.87e-06	0.495801	4	144163340	A	T	184		rs8132145	t	c	318	-4.089	4.33e-05	--	21	37401581	CASP.8
rs1992771	CASP.8	4.47407	1.65e-05	0.727698	2	177139216	A	G	134		rs11732484	CASP.8	4.54851	9.87e-06	0.495801	4	144163483	T	C	184		rs8004151	a	c	318	4.088	4.36e-05	++	14	99743178	CASP.8
rs9789537	CASP.8	4.47402	1.65e-05	0.72715	2	177137489	A	G	134		rs6848475	CASP.8	4.54851	9.87e-06	0.495801	4	144164042	T	C	184		rs4817762	a	t	318	-4.084	4.43e-05	--	21	37405265	CASP.8
rs56160478	CASP.8	-4.46247	1.73e-05	-0.694463	8	23116103	A	G	134		rs534750	CASP.8	4.54851	9.87e-06	0.495801	4	144166256	C	T	184		rs8073843	t	c	318	-4.081	4.48e-05	--	17	71851263	CASP.8
rs1322740	CASP.8	-4.46118	1.74e-05	-0.625989	13	107068629	T	C	134		rs632359	CASP.8	4.54809	9.89e-06	0.49586	4	144167983	A	T	184		rs6517327	a	g	318	4.081	4.48e-05	++	21	37440892	CASP.8
rs7317717	CASP.8	-4.45401	1.79e-05	-0.624999	13	107068160	C	G	134		rs10002888	CASP.8	4.54809	9.89e-06	0.49586	4	144169712	G	A	184		rs743422	t	g	318	-4.08	4.51e-05	--	21	37406678	CASP.8
rs2630247	CASP.8	4.45099	1.81e-05	0.74616	3	193644739	A	G	134		rs300934	CASP.8	4.54809	9.89e-06	0.49586	4	144171748	T	G	184		rs12426651	a	c	318	4.079	4.53e-05	++	12	94199777	CASP.8
rs7513378	CASP.8	-4.44988	1.82e-05	-0.523266	1	26709720	G	A	134		rs10000911	CASP.8	4.54569	9.99e-06	0.496002	4	144136193	T	G	184		rs55916483	a	g	318	4.075	4.6e-05	++	16	6070256	CASP.8
rs12084041	CASP.8	-4.44783	1.83e-05	-0.523851	1	26710499	C	A	134		rs11947142	CASP.8	4.53782	1.03e-05	0.493981	4	144132344	T	A	184		rs7038985	t	c	318	-4.068	4.75e-05	--	9	18238314	CASP.8
rs706042	CASP.8	-4.43071	1.96e-05	-0.809307	7	16735782	A	C	134		rs11100769	CASP.8	4.53467	1.05e-05	0.494626	4	144043466	C	T	184		rs11658138	a	g	318	-4.065	4.79e-05	--	17	55101282	CASP.8
rs7426511	CASP.8	4.42912	1.98e-05	0.584686	3	73551503	T	A	134		rs4395451	CASP.8	4.52675	1.08e-05	0.494157	4	144077025	T	G	184		rs9788269	a	g	318	4.064	4.82e-05	++	12	94194890	CASP.8
rs6798831	CASP.8	-4.41915	2.06e-05	-0.518642	3	107722134	C	T	134		rs10015412	CASP.8	4.52675	1.08e-05	0.494157	4	144162582	A	C	184		rs1759325	t	c	318	-4.616	3.91e-06	--	10	59838496	CCL11
rs7324529	CASP.8	-4.41136	2.12e-05	-0.547197	13	107040461	G	T	134		rs300938	CASP.8	4.4999	1.21e-05	0.481039	4	144172791	C	G	184		rs6741526	a	g	318	4.593	4.38e-06	++	2	51991243	CCL11
rs12632755	CASP.8	4.40729	2.16e-05	0.596173	3	73548335	T	C	134		rs300940	CASP.8	4.4999	1.21e-05	0.481039	4	144173305	C	T	184		rs6708818	t	g	318	-4.585	4.53e-06	--	2	52004166	CCL11
rs12632758	CASP.8	4.39816	2.24e-05	0.595049	3	73548400	T	C	134		rs10033104	CASP.8	4.4999	1.21e-05	0.481039	4	144173483	A	G	184		rs6741520	a	c	318	-4.584	4.56e-06	--	2	52014320	CCL11
rs4659397	CASP.8	-4.39161	2.3e-05	-0.605195	1	26257526	A	G	134		rs300941	CASP.8	4.4999	1.21e-05	0.481039	4	144173540	T	C	184		rs11125383	t	c	318	4.565	5.01e-06	++	2	52017749	CCL11
rs66868065	CASP.8	4.37296	2.48e-05	0.876435	1	1056348	A	G	134		rs300921	CASP.8	4.49838	1.22e-05	0.480853	4	144181075	A	G	184		rs1625266	a	g	318	4.564	5.02e-06	++	10	59842445	CCL11
rs4970412	CASP.8	4.37193	2.49e-05	0.872503	1	1054893	C	T	134		rs300924	CASP.8	4.49838	1.22e-05	0.480853	4	144182185	C	T	184		rs1627041	a	g	318	-4.562	5.07e-06	--	10	59842657	CCL11
rs4970411	CASP.8	4.36983	2.51e-05	0.874548	1	1053724	G	A	134		rs300925	CASP.8	4.49797	1.22e-05	0.480807	4	144184193	C	T	184		rs1698436	a	g	318	-4.562	5.07e-06	--	10	59841220	CCL11
rs1105065	CASP.8	4.36941	2.51e-05	0.874755	1	1054076	T	C	134		rs6812850	CASP.8	4.49797	1.22e-05	0.480807	4	144186082	G	A	184		rs1626909	a	g	318	4.562	5.08e-06	++	10	59842607	CCL11
rs4970410	CASP.8	4.36887	2.52e-05	0.873891	1	1053670	A	G	134		rs300927	CASP.8	4.49797	1.22e-05	0.480807	4	144192370	A	G	184		rs1458698	t	c	318	4.561	5.1e-06	++	4	180654046	CCL11
rs12726255	CASP.8	4.36439	2.56e-05	0.865473	1	1049950	G	A	134		rs300929	CASP.8	4.49797	1.22e-05	0.480807	4	144193541	G	A	184		rs1625223	a	c	318	-4.56	5.1e-06	--	10	59842423	CCL11
rs57879151	CASP.8	4.36285	2.58e-05	0.85688	1	1042673	T	C	134		rs542555	CASP.8	4.49508	1.24e-05	0.480737	4	144185956	T	C	184		rs1698430	a	g	318	-4.559	5.13e-06	--	10	59838956	CCL11
rs7518814	CASP.8	4.36152	2.59e-05	0.870233	1	1048501	A	G	134		rs4690783	CASP.8	4.49299	1.25e-05	0.481121	4	144191954	A	G	184		rs1910224	t	c	318	-4.559	5.13e-06	--	10	59840683	CCL11
rs12743678	CASP.8	4.35915	2.62e-05	0.860703	1	1047374	A	T	134		rs7436840	CASP.8	4.49076	1.26e-05	0.480894	4	144183887	A	C	184		rs1759331	t	c	318	-4.559	5.15e-06	--	10	59840962	CCL11
rs11590188	CASP.8	4.35805	2.63e-05	0.865942	1	1046073	A	C	134		rs9308170	CASP.8	4.49076	1.26e-05	0.480894	4	144184813	G	A	184		rs3013717	t	c	318	-4.559	5.15e-06	--	10	59829126	CCL11
rs6666280	CASP.8	4.35663	2.64e-05	0.859157	1	1046164	T	C	134		rs13118943	CASP.8	4.49076	1.26e-05	0.480894	4	144185429	C	T	184		rs1698423	t	c	318	4.559	5.15e-06	++	10	59827646	CCL11
rs5992838	CASP.8	4.35469	2.66e-05	0.655174	22	18264831	G	A	134		rs6844866	CASP.8	4.49076	1.26e-05	0.480894	4	144186457	A	G	184		rs1759330	t	c	318	-4.559	5.15e-06	--	10	59840893	CCL11
rs4970355	CASP.8	4.35333	2.68e-05	0.854984	1	1043053	G	A	134		rs6857078	CASP.8	4.49076	1.26e-05	0.480894	4	144187588	T	C	184		rs1698435	t	g	318	4.558	5.15e-06	++	10	59841068	CCL11
rs4970354	CASP.8	4.35299	2.68e-05	0.854624	1	1042927	T	G	134		rs4630998	CASP.8	4.49076	1.26e-05	0.480894	4	144187816	T	C	184		rs2779635	t	c	318	-4.558	5.16e-06	--	10	59833721	CCL11
rs11025413	CASP.8	-4.35279	2.68e-05	-0.690766	11	20166668	A	G	134		rs4461474	CASP.8	4.49076	1.26e-05	0.480894	4	144187879	G	A	184		rs1698433	c	g	318	-4.558	5.16e-06	--	10	59840880	CCL11
rs159878	CASP.8	4.35112	2.7e-05	0.553063	9	4709615	T	C	134		rs10029419	CASP.8	4.49076	1.26e-05	0.480894	4	144188602	G	A	184		rs1698434	a	g	318	4.558	5.16e-06	++	10	59840990	CCL11
rs6604969	CASP.8	4.35067	2.71e-05	0.852906	1	1041786	C	T	134		rs2119269	CASP.8	4.49076	1.26e-05	0.480894	4	144189361	G	A	184		rs1759319	t	c	318	4.558	5.16e-06	++	10	59828834	CCL11
rs12733365	CASP.8	4.35061	2.71e-05	0.853852	1	1042483	T	C	134		rs763918	CASP.8	4.49076	1.26e-05	0.480894	4	144193117	T	G	184		rs1698419	a	g	318	-4.558	5.16e-06	--	10	59826049	CCL11
rs6136501	CASP.8	4.34973	2.72e-05	1.00369	20	1926275	T	C	134		rs13114280	CASP.8	4.49076	1.26e-05	0.480894	4	144193695	A	G	184		rs1759327	t	g	318	-4.558	5.17e-06	--	10	59839983	CCL11
rs6604968	CASP.8	4.34614	2.76e-05	0.8519	1	1041700	G	A	134		rs11077815	CASP.8	-4.48619	1.29e-05	-0.440037	17	74389890	T	C	184		rs1759326	t	c	318	-4.558	5.17e-06	--	10	59839974	CCL11
rs6702072	CASP.8	4.34593	2.76e-05	0.850919	1	1040940	C	A	134		rs76730171	CASP.8	-4.48239	1.31e-05	-0.573864	1	10506981	G	C	184		rs1698420	t	g	318	-4.557	5.19e-06	--	10	59827126	CCL11
rs6656379	CASP.8	4.34575	2.76e-05	0.8497	1	1040824	C	T	134		rs1440412	CASP.8	4.475	1.35e-05	0.479543	4	144158275	C	A	184		rs1698422	a	g	318	4.557	5.19e-06	++	10	59827219	CCL11
rs6697379	CASP.8	4.34563	2.76e-05	0.850913	1	1040985	G	C	134		rs2962120	CASP.8	-4.44697	1.52e-05	-0.453835	5	8376455	T	G	184		rs1759360	a	g	318	4.557	5.2e-06	++	10	59826491	CCL11
rs6687681	CASP.8	4.34561	2.76e-05	0.85034	1	1040794	A	G	134		rs10945885	CASP.8	-4.44246	1.55e-05	-0.754068	6	163670016	G	C	184		rs1759358	a	g	318	4.556	5.2e-06	++	10	59826589	CCL11
rs11260593	CASP.8	4.3452	2.77e-05	0.852456	1	1037313	G	A	134		rs340684	CASP.8	-4.44168	1.55e-05	-0.447674	5	8386640	T	A	184		rs1759329	t	c	318	-4.556	5.21e-06	--	10	59840295	CCL11
rs11260594	CASP.8	4.3449	2.77e-05	0.852652	1	1037367	A	G	134		rs340685	CASP.8	-4.44168	1.55e-05	-0.447674	5	8387075	G	A	184		rs1759362	t	c	318	-4.556	5.21e-06	--	10	59826137	CCL11
rs6664124	CASP.8	4.34488	2.77e-05	0.849983	1	1040472	T	C	134		rs340677	CASP.8	-4.4399	1.56e-05	-0.447425	5	8384247	A	G	184		rs1759328	t	g	318	-4.556	5.21e-06	--	10	59840216	CCL11
rs11260592	CASP.8	4.34456	2.77e-05	0.853062	1	1037303	C	T	134		rs439710	CASP.8	-4.43771	1.58e-05	-0.448354	5	8376855	G	C	184		rs1698417	t	c	318	4.556	5.21e-06	++	10	59825583	CCL11
rs9329410	CASP.8	4.34408	2.78e-05	0.8506	1	1039268	C	T	134		rs446249	CASP.8	-4.43682	1.58e-05	-0.452666	5	8376813	T	C	184		rs1759363	a	g	318	-4.556	5.21e-06	--	10	59825188	CCL11
rs6671356	CASP.8	4.344	2.78e-05	0.849379	1	1040026	C	T	134		rs300949	CASP.8	-4.43609	1.59e-05	-0.447652	4	144199489	C	T	184		rs1759359	a	g	318	-4.556	5.22e-06	--	10	59826514	CCL11
rs11581598	CASP.8	4.34394	2.78e-05	0.849914	1	1039817	G	A	134		rs2442095	CASP.8	-4.41876	1.71e-05	-0.447157	5	8373910	C	T	184		rs1698429	t	g	318	-4.555	5.23e-06	--	10	59838367	CCL11
rs4778818	CASP.8	-4.34113	2.81e-05	-0.589327	15	80860100	G	A	134		rs2039176	CASP.8	-4.41763	1.71e-05	-0.523635	1	10587794	G	A	184		rs1759357	c	g	318	-4.555	5.24e-06	--	10	59832963	CCL11
rs807061	CASP.8	-4.33337	2.9e-05	-0.511209	1	26242882	G	A	134		rs2039175	CASP.8	-4.41763	1.71e-05	-0.523635	1	10587841	A	G	184		rs1759323	t	c	318	-4.555	5.24e-06	--	10	59838081	CCL11
rs6962836	CASP.8	4.3169	3.1e-05	0.823198	7	22705474	G	A	134		rs4449704	CASP.8	-4.41373	1.74e-05	-0.475457	7	8944009	C	G	184		rs1698427	c	g	318	4.555	5.24e-06	++	10	59837503	CCL11
rs4654705	CASP.8	-4.31343	3.14e-05	-0.670158	1	229146684	A	G	134		rs2506878	CASP.8	-4.40562	1.8e-05	-0.527932	1	10566095	C	A	184		rs1698428	a	g	318	-4.555	5.25e-06	--	10	59838182	CCL11
rs10794534	CASP.8	-4.31082	3.17e-05	-0.520386	1	26714588	T	G	134		rs1952166	CASP.8	4.40513	1.81e-05	0.47671	14	85190973	G	A	184		rs3013718	c	g	318	4.554	5.26e-06	++	10	59835846	CCL11
rs56068996	CASP.8	4.30922	3.19e-05	0.903963	7	22706123	A	G	134		rs2988399	CASP.8	-4.3974	1.87e-05	-0.522327	1	10586801	T	A	184		rs1698415	a	g	318	4.554	5.26e-06	++	10	59825345	CCL11
rs1076489	CASP.8	4.303	3.27e-05	0.655743	22	18265172	T	C	134		rs11676175	CASP.8	4.39739	1.87e-05	0.734231	2	11828210	C	T	184		rs2937997	t	c	318	4.554	5.26e-06	++	10	59834454	CCL11
rs607179	CASP.8	-4.30151	3.29e-05	-0.667084	1	229146071	A	G	134		rs11714878	CASP.8	4.3944	1.89e-05	0.625679	3	126573995	C	T	184		rs1630415	c	g	318	4.554	5.27e-06	++	10	59836488	CCL11
rs7915509	CASP.8	4.30004	3.31e-05	0.498812	10	2286078	T	C	134		rs4846228	CASP.8	-4.39397	1.89e-05	-0.534493	1	10552718	T	C	184		rs1698425	a	g	318	4.554	5.27e-06	++	10	59836753	CCL11
rs1056115	CASP.8	4.29728	3.35e-05	0.512805	5	34838085	C	G	134		rs62116185	CASP.8	4.39095	1.92e-05	0.733379	2	11828027	T	C	184		rs1698418	t	c	318	4.553	5.29e-06	++	10	59825671	CCL11
rs11579922	CASP.8	4.29446	3.38e-05	0.870513	1	1036860	C	A	134		rs4725145	CASP.8	-4.38927	1.93e-05	-0.480065	7	8945202	T	G	184		rs1698426	t	c	318	-4.552	5.32e-06	--	10	59837267	CCL11
rs2896595	CASP.8	-4.28869	3.46e-05	-0.674574	11	20173257	A	G	134		rs12702793	CASP.8	-4.37923	2.01e-05	-0.476175	7	8947224	A	C	184		rs1759322	t	c	318	-4.549	5.38e-06	--	10	59837283	CCL11
rs10089711	CASP.8	4.28653	3.49e-05	0.545667	8	75261348	T	C	134		rs11707883	CASP.8	4.37483	2.05e-05	0.636985	3	126414066	C	T	184		rs1759361	t	c	318	-4.549	5.4e-06	--	10	59826399	CCL11
rs595950	CASP.8	-4.28409	3.52e-05	-0.663756	1	229145883	A	G	134		rs11714100	CASP.8	4.36626	2.12e-05	0.636545	3	126399159	T	C	184		rs1759321	a	g	318	4.549	5.4e-06	++	10	59837251	CCL11
rs159531	CASP.8	-4.28349	3.53e-05	-0.514078	1	26228409	A	G	134		rs1371801	CASP.8	-4.35905	2.19e-05	-0.44018	4	144196777	A	G	184		rs6725773	a	g	318	4.544	5.51e-06	++	2	52017607	CCL11
rs567079	CASP.8	-4.28304	3.54e-05	-0.664186	1	229146086	C	T	134		rs10828033	CASP.8	-4.35833	2.19e-05	-0.422209	10	20641653	G	T	184		rs1759364	a	g	318	-4.542	5.58e-06	--	10	59825069	CCL11
rs4415302	CASP.8	-4.28275	3.54e-05	-0.544789	8	75263057	T	C	134		rs300953	CASP.8	-4.35818	2.19e-05	-0.439396	4	144201659	G	C	184		rs1759324	t	c	318	-4.539	5.66e-06	--	10	59838169	CCL11
rs3739345	CASP.8	-4.28185	3.56e-05	-0.544511	8	75263276	T	A	134		rs300946	CASP.8	-4.35737	2.2e-05	-0.4393	4	144209418	A	C	184		rs6755513	a	g	318	4.537	5.69e-06	++	2	52005311	CCL11
rs10094204	CASP.8	4.27632	3.63e-05	0.54852	8	75288650	C	T	134		rs300951	CASP.8	-4.35734	2.2e-05	-0.439385	4	144201383	T	C	184		rs9475975	a	g	318	4.493	7.01e-06	++	6	13952853	CCL11
rs16938888	CASP.8	-4.27632	3.63e-05	-0.543237	8	75265600	T	C	134		rs300943	CASP.8	-4.35684	2.21e-05	-0.439235	4	144206153	T	C	184		rs2138472	a	g	318	4.488	7.18e-06	++	2	51984233	CCL11
rs57339169	CASP.8	-4.27426	3.66e-05	-0.54428	8	75260136	A	G	134		rs300947	CASP.8	-4.35646	2.21e-05	-0.439244	4	144209789	G	A	184		rs9382713	t	c	318	4.445	8.8e-06	++	6	13943955	CCL11
rs3780013	CASP.8	-4.27384	3.67e-05	-0.542989	8	75265922	C	T	134		rs13102579	CASP.8	-4.35644	2.21e-05	-0.43933	4	144204009	A	G	184		rs28588958	a	g	318	-4.436	9.17e-06	--	6	13949295	CCL11
rs13278617	CASP.8	4.27259	3.69e-05	0.543001	8	75266914	C	T	134		rs668011	CASP.8	-4.35627	2.21e-05	-0.43938	4	144214900	T	C	184		rs6938461	t	c	318	4.433	9.31e-06	++	6	13952363	CCL11
rs10504579	CASP.8	-4.27231	3.69e-05	-0.54303	8	75267716	A	C	134		rs300898	CASP.8	-4.3559	2.22e-05	-0.439482	4	144232544	T	C	184		rs6917710	a	g	318	-4.422	9.76e-06	--	6	13952482	CCL11
rs6995700	CASP.8	-4.27187	3.7e-05	-0.544095	8	75274727	A	G	134		rs300897	CASP.8	-4.3559	2.22e-05	-0.439482	4	144233351	A	G	184		rs1838376	a	c	318	-4.411	1.03e-05	--	12	98521478	CCL11
rs298440	CASP.8	-4.2715	3.7e-05	-0.510467	1	26252172	T	C	134		rs592349	CASP.8	-4.35588	2.22e-05	-0.439433	4	144220383	C	T	184		rs203139	a	g	318	4.408	1.05e-05	++	6	138696398	CCL11
rs529741	CASP.8	-4.27082	3.71e-05	-0.657424	1	229139758	T	A	134		rs10012713	CASP.8	-4.35588	2.22e-05	-0.439433	4	144225110	C	A	184		rs4845881	a	g	318	-4.375	1.22e-05	--	1	11828319	CCL11
rs16938889	CASP.8	-4.27073	3.71e-05	-0.543113	8	75269368	C	A	134		rs13102116	CASP.8	-4.35542	2.22e-05	-0.439473	4	144233655	T	C	184		rs632304	t	c	318	4.373	1.23e-05	++	2	220528786	CCL11
rs62524066	CASP.8	-4.27063	3.72e-05	-0.542939	8	75268235	T	C	134		rs2442092	CASP.8	-4.35526	2.22e-05	-0.440451	5	8380464	G	A	184		rs10084816	t	c	318	-4.362	1.29e-05	--	4	180638233	CCL11
rs2782823	CASP.8	-4.26978	3.73e-05	-0.510081	1	26251804	T	C	134		rs300896	CASP.8	-4.35494	2.22e-05	-0.439462	4	144233989	T	C	184		rs4846037	a	g	318	4.359	1.31e-05	++	1	11827776	CCL11
rs11554166	CASP.8	-4.26699	3.77e-05	-0.54331	8	75274141	G	T	134		rs74225522	CASP.8	-4.35356	2.24e-05	-0.524942	1	10537420	A	C	184		rs2883605	t	g	318	-4.357	1.32e-05	--	2	158696529	CCL11
rs6995431	CASP.8	-4.26562	3.79e-05	-0.543254	8	75274757	G	A	134		rs4544668	CASP.8	-4.35321	2.24e-05	-0.439472	4	144235803	C	A	184		rs262334	t	c	318	-4.351	1.36e-05	--	7	103410845	CCL11
rs7000984	CASP.8	-4.26527	3.8e-05	-0.543313	8	75275821	G	A	134		rs2442096	CASP.8	-4.34956	2.27e-05	-0.440524	5	8374114	A	G	184		rs7179740	t	c	318	4.35	1.36e-05	++	15	99980473	CCL11
rs6472842	CASP.8	-4.26255	3.84e-05	-0.543284	8	75278457	G	A	134		rs2350153	CASP.8	4.34302	2.34e-05	0.448428	7	8908279	A	G	184		rs8042934	t	c	318	4.348	1.38e-05	++	15	99984961	CCL11
rs10504580	CASP.8	-4.26211	3.84e-05	-0.543295	8	75278816	G	A	134		rs1955430	CASP.8	-4.33786	2.39e-05	-0.514969	14	85933993	C	T	184		rs4845880	a	g	318	-4.344	1.4e-05	--	1	11828238	CCL11
rs1257162	CASP.8	-4.26153	3.85e-05	-0.508219	1	26250842	A	G	134		rs666542	CASP.8	-4.33332	2.43e-05	-0.442897	4	144223201	G	A	184		rs6710180	c	g	318	-4.341	1.42e-05	--	2	2528973	CCL11
rs1257163	CASP.8	-4.25796	3.91e-05	-0.50723	1	26250059	C	T	134		rs1950184	CASP.8	-4.3301	2.46e-05	-0.529771	14	85934012	A	G	184		rs9789475	a	g	318	-4.341	1.42e-05	--	2	57448116	CCL11
rs10757654	CASP.8	-4.25702	3.92e-05	-0.716875	9	27337056	A	C	134		rs7939975	CASP.8	-4.32963	2.47e-05	-0.443813	11	37688427	C	A	184		rs1522686	a	c	318	-4.325	1.53e-05	--	2	57573045	CCL11
rs6996555	CASP.8	-4.25529	3.95e-05	-0.543539	8	75289087	C	T	134		rs300901	CASP.8	-4.32553	2.51e-05	-0.431636	4	144237547	G	A	184		rs1916075	t	c	318	4.325	1.53e-05	++	2	57572959	CCL11
rs1923315	CASP.8	-4.25514	3.95e-05	-0.715125	6	4527220	T	C	134		rs7154996	CASP.8	4.32436	2.52e-05	0.464438	14	85196642	C	T	184		rs4906422	t	c	318	4.322	1.55e-05	++	14	104641612	CCL11
rs7014464	CASP.8	-4.25488	3.95e-05	-0.543497	8	75289091	T	C	134		rs10245388	CASP.8	4.32433	2.52e-05	0.457533	7	8923904	G	C	184		rs6760668	t	c	318	-4.317	1.58e-05	--	2	2527547	CCL11
rs6987150	CASP.8	-4.2532	3.98e-05	-0.543437	8	75290914	T	G	134		rs76927098	CASP.8	-4.31435	2.63e-05	-0.516112	1	10542940	A	T	184		rs11036766	t	c	318	-4.316	1.59e-05	--	11	5335943	CCL11
rs62524069	CASP.8	-4.25263	3.99e-05	-0.543401	8	75291168	A	G	134		rs12781696	CASP.8	-4.31369	2.64e-05	-0.428965	10	20622826	T	C	184		rs6106556	t	c	318	4.313	1.61e-05	++	20	2328561	CCL11
rs10957708	CASP.8	-4.25226	3.99e-05	-0.543417	8	75291893	G	A	134		rs9970001	CASP.8	-4.31359	2.64e-05	-0.515641	1	10543836	G	A	184		rs6720427	t	c	318	4.31	1.63e-05	++	2	2527641	CCL11
rs4313147	CASP.8	4.25168	4e-05	0.543376	8	75292600	C	A	134		rs1953063	CASP.8	-4.30769	2.7e-05	-0.42352	10	20657101	G	A	184		rs13034631	t	c	318	-4.304	1.68e-05	--	2	2528313	CCL11
rs61130271	CASP.8	4.25163	4e-05	0.617272	7	16847143	C	T	134		rs300902	CASP.8	-4.30662	2.71e-05	-0.433784	4	144239529	T	C	184		rs1357377	t	c	318	-4.301	1.7e-05	--	2	57547114	CCL11
rs62440459	CASP.8	4.25148	4.01e-05	0.617262	7	16848666	C	T	134		rs300903	CASP.8	-4.3056	2.72e-05	-0.433706	4	144239802	C	T	184		rs1879931	a	g	318	-4.301	1.7e-05	--	2	57548637	CCL11
rs3757455	CASP.8	4.25136	4.01e-05	0.617267	7	16845402	A	C	134		rs582145	CASP.8	-4.30418	2.74e-05	-0.455534	1	85923999	T	C	184		rs11125710	t	g	318	-4.301	1.7e-05	--	2	57549451	CCL11
rs17136670	CASP.8	4.25128	4.01e-05	0.617232	7	16845000	A	G	134		rs624189	CASP.8	-4.29614	2.83e-05	-0.404383	4	144245363	G	T	184		rs7607700	t	c	318	-4.298	1.73e-05	--	2	57541471	CCL11
rs3757454	CASP.8	4.25128	4.01e-05	0.617232	7	16845160	T	C	134		rs16953259	CASP.8	4.29586	2.84e-05	0.45389	16	80455141	C	A	184		rs7225095	t	g	318	-4.295	1.75e-05	--	17	33691903	CCL11
rs57997528	CASP.8	4.25128	4.01e-05	0.617232	7	16845716	C	T	134		rs17156796	CASP.8	4.29286	2.87e-05	0.453939	7	8925634	T	C	184		rs6548098	a	g	318	4.293	1.76e-05	++	2	2529840	CCL11
rs12665886	CASP.8	4.25128	4.01e-05	0.617232	7	16845751	C	T	134		rs300899	CASP.8	-4.28818	2.93e-05	-0.432522	4	144244716	G	A	184		rs1818824	a	t	318	4.29	1.79e-05	++	2	57544169	CCL11
rs12672301	CASP.8	4.25128	4.01e-05	0.617232	7	16845959	G	C	134		rs624170	CASP.8	-4.28658	2.95e-05	-0.432416	4	144245358	T	G	184		rs2204143	a	t	318	-4.29	1.79e-05	--	2	57544619	CCL11
rs12672400	CASP.8	4.25128	4.01e-05	0.617232	7	16846233	T	G	134		rs300904	CASP.8	-4.28535	2.96e-05	-0.402558	4	144239825	A	G	184		rs13420836	c	g	318	-4.288	1.8e-05	--	2	57565896	CCL11
rs7018207	CASP.8	-4.25099	4.01e-05	-0.543355	8	75293150	C	T	134		rs300905	CASP.8	-4.28527	2.96e-05	-0.402517	4	144240473	A	G	184		rs13004837	a	g	318	4.288	1.81e-05	++	2	57565009	CCL11
rs17150186	CASP.8	4.25089	4.02e-05	0.617225	7	16844064	T	C	134		rs10933958	CASP.8	-4.28182	3e-05	-0.467674	3	95001567	A	C	184		rs1403333	a	g	318	4.287	1.81e-05	++	2	57569733	CCL11
rs3817510	CASP.8	4.25077	4.02e-05	0.617228	7	16844228	A	G	134		rs9824774	CASP.8	-4.28182	3e-05	-0.467674	3	95006992	G	T	184		rs10495488	t	c	318	-4.281	1.86e-05	--	2	2530935	CCL11
rs10499476	CASP.8	4.2502	4.03e-05	0.617034	7	16852276	C	T	134		rs2311285	CASP.8	-4.28182	3e-05	-0.467674	3	95010304	G	C	184		rs66494175	t	g	318	-4.274	1.92e-05	--	8	9315680	CCL11
rs11009997	CASP.8	-4.25005	4.03e-05	-0.565354	10	35151898	G	A	134		rs6807708	CASP.8	-4.28182	3e-05	-0.467674	3	95015033	C	G	184		rs10194337	a	t	318	4.267	1.99e-05	++	2	57586503	CCL11
rs4719794	CASP.8	4.24914	4.04e-05	0.545664	7	25104840	G	A	134		rs11918082	CASP.8	-4.28182	3e-05	-0.467674	3	95015599	T	G	184		rs1851444	a	g	318	4.265	2e-05	++	2	57587258	CCL11
rs62440425	CASP.8	4.24878	4.05e-05	0.618397	7	16843515	C	T	134		rs7429603	CASP.8	-4.28182	3e-05	-0.467674	3	95017154	T	C	184		rs6744362	t	c	318	-4.264	2e-05	--	2	2531608	CCL11
rs57669008	CASP.8	-4.24801	4.06e-05	-0.540742	8	75254460	T	C	134		rs9813568	CASP.8	-4.28182	3e-05	-0.467674	3	95017175	C	G	184		rs6744266	t	c	318	-4.263	2.02e-05	--	2	2531662	CCL11
rs62440424	CASP.8	4.248	4.06e-05	0.618412	7	16843500	C	A	134		rs7627614	CASP.8	-4.28182	3e-05	-0.467674	3	95017585	T	C	184		rs10189684	t	c	318	4.262	2.03e-05	++	2	57588072	CCL11
rs882549	CASP.8	4.24611	4.09e-05	0.705576	21	46308441	A	C	134		rs9838302	CASP.8	-4.28182	3e-05	-0.467674	3	95018316	A	G	184		rs1698469	a	c	318	4.254	2.1e-05	++	10	59854651	CCL11
rs3823653	CASP.8	4.24549	4.1e-05	0.618616	7	16843358	A	T	134		rs1516605	CASP.8	-4.28182	3e-05	-0.467674	3	95020075	C	A	184		rs72841434	a	g	318	4.254	2.1e-05	++	5	170978486	CCL11
rs1916377	CASP.8	-4.24536	4.1e-05	-0.877018	10	68623336	T	C	134		rs1516606	CASP.8	-4.28182	3e-05	-0.467674	3	95020528	G	A	184		rs17338184	t	g	318	-4.253	2.11e-05	--	2	2530365	CCL11
rs818362	CASP.8	4.24391	4.13e-05	0.556189	2	177211584	T	C	134		rs6437766	CASP.8	-4.28182	3e-05	-0.467674	3	95023212	G	A	184		rs2704218	a	t	318	-4.252	2.12e-05	--	15	58345001	CCL11
rs12672294	CASP.8	4.24278	4.15e-05	0.61665	7	16845785	T	G	134		rs7697838	CASP.8	-4.28059	3.02e-05	-0.433402	4	144247348	T	C	184		rs1357340	a	g	318	4.248	2.16e-05	++	2	57564274	CCL11
rs3817502	CASP.8	4.24194	4.16e-05	0.616604	7	16844750	T	G	134		rs300894	CASP.8	-4.27911	3.04e-05	-0.432954	4	144255998	T	C	184		rs1403273	a	g	318	4.245	2.19e-05	++	2	57569975	CCL11
rs1169918	CASP.8	4.24144	4.17e-05	0.555943	2	177213095	T	G	134		rs1516611	CASP.8	-4.27804	3.05e-05	-0.467838	3	95024140	T	G	184		rs56280996	a	g	318	-4.244	2.2e-05	--	15	99955022	CCL11
rs843879	CASP.8	4.24141	4.17e-05	0.555949	2	177212491	A	G	134		rs13250313	CASP.8	-4.27619	3.07e-05	-0.762622	8	18652812	A	G	184		rs214840	t	c	318	-4.24	2.24e-05	--	20	2327126	CCL11
rs7813701	CASP.8	-4.2411	4.17e-05	-0.543316	8	75290169	T	C	134		rs4910316	CASP.8	-4.27537	3.08e-05	-0.640743	11	11335778	T	C	184		rs9899001	t	c	318	4.228	2.36e-05	++	17	72483517	CCL11
rs1169917	CASP.8	4.24094	4.18e-05	0.555914	2	177212603	T	C	134		rs71371115	CASP.8	-4.2732	3.11e-05	-0.752453	17	27691526	T	C	184		rs9905162	t	c	318	-4.227	2.36e-05	--	17	72483309	CCL11
rs1169921	CASP.8	4.24057	4.18e-05	0.55581	2	177216172	G	A	134		rs10108047	CASP.8	-4.26828	3.17e-05	-0.762755	8	18650597	T	A	184		rs12452005	t	g	318	4.225	2.39e-05	++	17	33691395	CCL11
rs7813560	CASP.8	-4.24016	4.19e-05	-0.54323	8	75290170	G	A	134		rs10958533	CASP.8	-4.2665	3.2e-05	-0.474424	8	38943291	T	C	184		rs2001768	a	g	318	4.22	2.44e-05	++	17	72479591	CCL11
rs3807501	CASP.8	4.24011	4.19e-05	0.618209	7	16843161	T	C	134		rs11706588	CASP.8	4.26525	3.21e-05	0.629446	3	126448513	C	T	184		rs10192709	t	c	318	-4.215	2.5e-05	--	2	57452399	CCL11
rs1169920	CASP.8	4.23955	4.2e-05	0.55583	2	177215238	G	A	134		rs11718070	CASP.8	4.26525	3.21e-05	0.629446	3	126448560	T	C	184		rs34006025	t	c	318	4.214	2.51e-05	++	4	184377801	CCL11
rs61081722	CASP.8	-4.23937	4.2e-05	-0.543193	8	75304953	G	A	134		rs4747410	CASP.8	-4.26249	3.25e-05	-0.446559	10	20631996	G	C	184		rs9896870	a	g	318	4.213	2.52e-05	++	17	72483251	CCL11
rs1169922	CASP.8	4.2393	4.2e-05	0.555701	2	177216278	C	T	134		rs300890	CASP.8	-4.2611	3.27e-05	-0.401207	4	144249770	T	C	184		rs56407265	a	g	318	-4.208	2.58e-05	--	5	2728596	CCL11
rs1169919	CASP.8	4.23871	4.21e-05	0.555811	2	177214170	T	G	134		rs2480789	CASP.8	-4.26089	3.27e-05	-0.520272	1	10585046	C	T	184		rs55959468	t	g	318	4.207	2.59e-05	++	6	120126166	CCL11
rs1093598	CASP.8	4.23856	4.21e-05	0.555561	2	177217666	G	A	134		rs73199899	CASP.8	4.26082	3.27e-05	0.629007	3	126453724	G	A	184		rs9489813	t	c	318	-4.207	2.59e-05	--	6	120125949	CCL11
rs1093596	CASP.8	4.23833	4.22e-05	0.555557	2	177217768	A	G	134		rs77537105	CASP.8	4.26082	3.27e-05	0.629007	3	126454763	A	G	184		rs7599176	a	c	318	-4.205	2.61e-05	--	2	57484368	CCL11
rs818355	CASP.8	4.23765	4.23e-05	0.555587	2	177217555	T	C	134		rs300891	CASP.8	-4.26	3.28e-05	-0.400984	4	144250211	T	C	184		rs10194729	a	g	318	-4.205	2.62e-05	--	2	57528940	CCL11
rs818354	CASP.8	4.23753	4.23e-05	0.555569	2	177217912	T	C	134		rs11706866	CASP.8	4.25992	3.28e-05	0.628859	3	126452377	A	G	184		rs61129442	t	c	318	-4.198	2.7e-05	--	5	2732653	CCL11
rs56291875	CASP.8	4.23745	4.23e-05	0.618801	7	16842684	G	C	134		rs11706899	CASP.8	4.25992	3.28e-05	0.628859	3	126452529	C	G	184		rs7712158	a	g	318	4.197	2.7e-05	++	5	170980732	CCL11
rs818353	CASP.8	4.23692	4.24e-05	0.555376	2	177219071	C	T	134		rs11947952	CASP.8	-4.25959	3.29e-05	-0.430483	4	144252964	C	G	184		rs71368870	a	g	318	-4.197	2.71e-05	--	19	56294159	CCL11
rs818351	CASP.8	4.23621	4.25e-05	0.555209	2	177220397	C	A	134		rs62337488	CASP.8	-4.25098	3.4e-05	-0.400348	4	144253102	C	T	184		rs7712079	t	c	318	4.196	2.72e-05	++	5	170980890	CCL11
rs1093595	CASP.8	4.2352	4.27e-05	0.5551	2	177220914	A	G	134		rs59007421	CASP.8	-4.2494	3.43e-05	-0.466925	3	94968465	A	G	184		rs4868098	a	g	318	-4.177	2.95e-05	--	5	170979808	CCL11
rs1961658	CASP.8	4.23508	4.27e-05	0.502792	1	26247127	A	G	134		rs9845032	CASP.8	-4.24477	3.49e-05	-0.466862	3	94979186	A	G	184		rs9912017	t	g	318	-4.163	3.14e-05	--	17	72483856	CCL11
rs16938900	CASP.8	-4.2345	4.28e-05	-0.543061	8	75308482	T	C	134		rs11718344	CASP.8	4.2431	3.52e-05	0.626973	3	126466465	G	A	184		rs13002518	c	g	318	-4.161	3.16e-05	--	2	57459001	CCL11
rs818348	CASP.8	4.2341	4.29e-05	0.554909	2	177221968	C	T	134		rs300895	CASP.8	-4.24252	3.52e-05	-0.399741	4	144255838	T	C	184		rs938298	t	c	318	-4.161	3.18e-05	--	17	33687416	CCL11
rs62440423	CASP.8	4.23385	4.29e-05	0.618716	7	16842484	T	G	134		rs2506884	CASP.8	-4.24116	3.54e-05	-0.519193	1	10579650	G	C	184		rs1522760	t	c	318	4.157	3.22e-05	++	2	57518671	CCL11
rs73073559	CASP.8	4.23317	4.3e-05	0.618722	7	16842419	A	G	134		rs74225528	CASP.8	-4.24116	3.54e-05	-0.519193	1	10579808	C	T	184		rs13021366	a	g	318	4.153	3.28e-05	++	2	2527911	CCL11
rs4683346	CASP.8	-4.23123	4.34e-05	-0.509866	3	42892961	C	T	134		rs7522072	CASP.8	-4.24033	3.55e-05	-0.518893	1	10584346	C	T	184		rs6856751	t	c	318	-4.153	3.29e-05	--	4	184381253	CCL11
rs11129978	CASP.8	-4.22929	4.37e-05	-0.50989	3	42883576	T	C	134		rs2483678	CASP.8	-4.24019	3.56e-05	-0.518815	1	10582047	T	C	184		rs4862207	t	c	318	4.152	3.29e-05	++	4	184383916	CCL11
rs2253359	CASP.8	4.2277	4.4e-05	0.553829	2	177227189	G	T	134		rs2506887	CASP.8	-4.2399	3.56e-05	-0.518875	1	10584672	G	A	184		rs9351492	a	g	318	4.151	3.31e-05	++	6	66138847	CCL11
rs55695470	CASP.8	4.22646	4.42e-05	0.58139	15	56124906	T	C	134		rs17035156	CASP.8	-4.23928	3.57e-05	-0.518781	1	10585527	A	C	184		rs12498516	t	c	318	-4.149	3.34e-05	--	4	189671484	CCL11
rs2203960	CASP.8	-4.22439	4.45e-05	-0.553313	2	177229060	T	C	134		rs2506886	CASP.8	-4.23918	3.57e-05	-0.518712	1	10583531	A	G	184		rs2037518	c	g	318	-4.146	3.38e-05	--	2	57516470	CCL11
rs1829529	CASP.8	-4.22347	4.47e-05	-0.553279	2	177229392	A	C	134		rs2506888	CASP.8	-4.2386	3.58e-05	-0.506754	1	10584738	A	T	184		rs6437106	t	g	318	4.135	3.55e-05	++	2	158410196	CCL11
rs58094920	CASP.8	-4.2233	4.47e-05	-0.542793	8	75315019	C	A	134		rs2480781	CASP.8	-4.23807	3.59e-05	-0.525564	1	10593541	T	A	184		rs12620967	a	g	318	-4.13	3.63e-05	--	2	57505183	CCL11
rs6747703	CASP.8	-4.22298	4.48e-05	-0.553188	2	177229918	C	T	134		rs12702792	CASP.8	-4.2366	3.61e-05	-0.461797	7	8947176	G	C	184		rs3768715	t	c	318	4.128	3.66e-05	++	2	215637303	CCL11
rs6720074	CASP.8	-4.22277	4.48e-05	-0.552934	2	177230586	A	T	134		rs7461236	CASP.8	-4.23253	3.67e-05	-0.407221	8	121666012	G	T	184		rs12713339	t	c	318	4.127	3.68e-05	++	2	57504036	CCL11
rs59607484	CASP.8	-4.22124	4.51e-05	-0.495813	1	26710799	C	T	134		rs4756407	CASP.8	-4.22962	3.71e-05	-0.434681	11	37697028	C	G	184		rs7571374	a	g	318	4.126	3.7e-05	++	2	57503845	CCL11
rs6734902	CASP.8	-4.221	4.51e-05	-0.552531	2	177232167	C	A	134		rs2506898	CASP.8	-4.22815	3.73e-05	-0.522959	1	10604539	G	A	184		rs502050	a	g	318	-4.126	3.7e-05	--	8	102280632	CCL11
rs1402106	CASP.8	-4.22093	4.52e-05	-0.552632	2	177231667	A	C	134		rs2988398	CASP.8	-4.22804	3.74e-05	-0.523047	1	10602758	C	T	184		rs6717301	c	g	318	4.125	3.7e-05	++	2	215637069	CCL11
rs818357	CASP.8	4.21843	4.56e-05	0.588833	2	177207035	C	T	134		rs2506897	CASP.8	-4.22772	3.74e-05	-0.52294	1	10603892	A	G	184		rs6717318	t	c	318	-4.125	3.7e-05	--	2	215637127	CCL11
rs2025840	CASP.8	4.21591	4.6e-05	0.552059	9	36801146	A	T	134		rs2641981	CASP.8	-4.22585	3.77e-05	-0.523262	9	560522	A	G	184		rs3820726	a	g	318	-4.125	3.71e-05	--	2	215637756	CCL11
rs11690713	CASP.8	-4.21451	4.63e-05	-0.551472	2	177235316	A	T	134		rs76282123	CASP.8	-4.22251	3.82e-05	-0.527074	1	10562163	T	C	184		rs6745264	a	g	318	4.125	3.71e-05	++	2	215636851	CCL11
rs1520402	CASP.8	-4.2145	4.63e-05	-0.558338	2	177249431	C	G	134		rs11717563	CASP.8	4.22112	3.84e-05	0.620564	3	126573218	C	A	184		rs6732526	t	c	318	4.125	3.71e-05	++	2	215637145	CCL11
rs55781120	CASP.8	4.21415	4.64e-05	0.564047	3	73551033	T	G	134		rs73203698	CASP.8	4.22112	3.84e-05	0.620564	3	126580210	G	T	184		rs68063677	a	g	318	-4.125	3.71e-05	--	5	170986983	CCL11
rs1865681	CASP.8	4.21278	4.66e-05	0.495496	2	212257285	A	G	134		rs80280108	CASP.8	4.22094	3.84e-05	0.552794	12	29943713	T	C	184		rs4671305	a	g	318	4.123	3.75e-05	++	2	57502555	CCL11
rs10175580	CASP.8	-4.21242	4.67e-05	-0.555656	2	177247120	A	C	134		rs7796071	CASP.8	4.21808	3.89e-05	0.439805	7	8928143	C	A	184		rs13013186	t	c	318	-4.123	3.75e-05	--	2	35857525	CCL11
rs3817509	CASP.8	4.21113	4.69e-05	0.616677	7	16844288	A	G	134		rs12604494	CASP.8	-4.21573	3.93e-05	-0.492795	18	59580679	C	T	184		rs17498595	a	g	318	-4.122	3.75e-05	--	1	90362639	CCL11
rs807062	CASP.8	-4.2101	4.71e-05	-0.497671	1	26243448	C	G	134		rs74810178	CASP.8	-4.21554	3.93e-05	-0.526042	1	10560988	G	A	184		rs35445107	t	c	318	-4.122	3.76e-05	--	2	242628954	CCL11
rs7602506	CASP.8	-4.21005	4.71e-05	-0.550799	2	177233470	T	A	134		rs2480780	CASP.8	-4.21478	3.94e-05	-0.523942	1	10595211	T	C	184		rs12464122	t	c	318	4.121	3.77e-05	++	2	57500858	CCL11
rs6704849	CASP.8	4.20937	4.72e-05	0.631381	2	177214345	A	C	134		rs6945904	CASP.8	4.21211	3.98e-05	0.445569	7	8924442	A	G	184		rs1368407	t	c	318	4.12	3.8e-05	++	5	170991142	CCL11
rs10186021	CASP.8	-4.20911	4.73e-05	-0.550472	2	177234156	T	A	134		rs60321516	CASP.8	-4.20935	4.03e-05	-0.555051	1	10538147	G	A	184		rs4646570	c	g	318	4.118	3.83e-05	++	15	58343146	CCL11
rs10930728	CASP.8	-4.20898	4.73e-05	-0.558492	2	177250927	A	G	134		rs10779738	CASP.8	-4.20912	4.03e-05	-0.522913	1	10596622	A	G	184		rs10187637	t	c	318	-4.115	3.88e-05	--	2	57496511	CCL11
rs7355631	CASP.8	-4.20767	4.75e-05	-0.550274	2	177234702	C	A	134		rs10864461	CASP.8	-4.20912	4.03e-05	-0.522913	1	10596624	T	C	184		rs4271757	a	c	318	4.113	3.9e-05	++	2	57496386	CCL11
rs4893998	CASP.8	-4.20759	4.76e-05	-0.557665	2	177249955	T	A	134		rs6681221	CASP.8	-4.20724	4.06e-05	-0.52209	1	10601761	A	G	184		rs34091139	t	c	318	4.113	3.9e-05	++	2	2530549	CCL11
rs11247299	CASP.8	4.20688	4.77e-05	0.62282	15	102019829	C	T	134		rs73238849	CASP.8	-4.20704	4.07e-05	-0.744973	12	98716143	C	G	184		rs6716579	t	c	318	-4.113	3.91e-05	--	2	57495306	CCL11
rs6758780	CASP.8	-4.20657	4.78e-05	-0.556086	2	177248640	C	T	134		rs4240914	CASP.8	-4.20655	4.07e-05	-0.522457	1	10597217	C	A	184		rs13003945	t	g	318	4.112	3.92e-05	++	2	57495197	CCL11
rs6433587	CASP.8	-4.20624	4.78e-05	-0.552654	2	177245599	C	T	134		rs10239575	CASP.8	4.20324	4.13e-05	0.439271	7	8927617	A	G	184		rs13132768	t	c	318	-4.11	3.96e-05	--	4	189672080	CCL11
rs1112587	CASP.8	-4.20574	4.79e-05	-0.555353	2	177247749	A	G	134		rs4238986	CASP.8	-4.20232	4.14e-05	-0.415333	17	74412077	G	A	184		rs1841631	t	c	318	-4.106	4.03e-05	--	4	189671644	CCL11
rs7568154	CASP.8	4.20571	4.79e-05	0.586283	2	177178160	A	T	134		rs568685	CASP.8	-4.20014	4.18e-05	-0.395895	4	144260432	G	A	184		rs10218813	c	g	318	-4.104	4.06e-05	--	1	11825851	CCL11
rs1343826	CASP.8	-4.20564	4.79e-05	-0.554628	2	177247372	C	T	134		rs11121584	CASP.8	-4.1954	4.26e-05	-0.511	1	10615775	T	C	184		rs4567919	a	g	318	4.086	4.39e-05	++	2	57484026	CCL11
rs514524	CASP.8	4.20533	4.8e-05	0.517438	11	60645214	G	A	134		rs9996525	CASP.8	4.18582	4.43e-05	0.645624	4	75629520	C	T	184		rs2354387	t	c	318	4.085	4.41e-05	++	2	51940718	CCL11
rs6712866	CASP.8	4.20508	4.8e-05	0.586324	2	177176917	C	T	134		rs6700886	CASP.8	-4.18577	4.43e-05	-0.510162	1	10620123	T	C	184		rs4910629	a	g	318	-4.082	4.47e-05	--	11	4590372	CCL11
rs7355385	CASP.8	4.20503	4.8e-05	0.585876	2	177175707	G	A	134		rs2480775	CASP.8	-4.18444	4.45e-05	-0.510698	1	10606996	G	T	184		rs262341	a	t	318	4.075	4.59e-05	++	7	103418549	CCL11
rs6433582	CASP.8	4.20501	4.8e-05	0.585958	2	177176108	G	T	134		rs944191	CASP.8	-4.184	4.46e-05	-0.510491	1	10607451	C	T	184		rs262342	a	g	318	4.075	4.6e-05	++	7	103418983	CCL11
rs482584	CASP.8	4.20438	4.82e-05	0.517874	11	60664398	C	T	134		rs2480773	CASP.8	-4.18294	4.48e-05	-0.509892	1	10609090	C	T	184		rs262345	c	g	318	4.073	4.64e-05	++	7	103419471	CCL11
rs13419569	CASP.8	-4.20425	4.82e-05	-0.554144	2	177246898	G	A	134		rs12128630	CASP.8	-4.18294	4.48e-05	-0.509892	1	10609395	T	C	184		rs262346	c	g	318	4.072	4.66e-05	++	7	103419713	CCL11
rs12162387	CASP.8	-4.20422	4.82e-05	-0.553793	2	177246518	G	A	134		rs2480772	CASP.8	-4.18294	4.48e-05	-0.509892	1	10609460	C	T	184		rs262348	t	c	318	4.071	4.69e-05	++	7	103420029	CCL11
rs6598962	CASP.8	-4.20393	4.82e-05	-0.494203	1	26704330	A	T	134		rs4846230	CASP.8	-4.18255	4.49e-05	-0.50988	1	10608596	T	C	184		rs262349	a	t	318	4.07	4.7e-05	++	7	103420258	CCL11
rs12162386	CASP.8	-4.20339	4.83e-05	-0.553363	2	177246380	C	T	134		rs2506900	CASP.8	-4.18207	4.5e-05	-0.509665	1	10610876	G	A	184		rs10187108	a	g	318	4.064	4.82e-05	++	2	57468464	CCL11
rs12665957	CASP.8	4.20337	4.84e-05	0.613837	7	16846212	A	T	134		rs6700023	CASP.8	-4.18158	4.5e-05	-0.509446	1	10612075	G	A	184		rs34481637	t	g	318	-4.064	4.82e-05	--	4	184386550	CCL11
rs1426698	CASP.8	-4.20275	4.85e-05	-0.508644	2	64566825	G	T	134		rs4846231	CASP.8	-4.18158	4.5e-05	-0.509446	1	10612636	A	C	184		rs1107953	t	c	318	-4.063	4.85e-05	--	20	62001546	CCL11
rs11247938	CASP.8	-4.20275	4.85e-05	-0.495649	1	26702349	G	T	134		rs4846232	CASP.8	-4.18158	4.5e-05	-0.509446	1	10612810	T	C	184		rs12469920	t	c	318	4.059	4.92e-05	++	2	216841698	CCL11
rs10191159	CASP.8	-4.20272	4.85e-05	-0.566137	2	177257032	A	G	134		rs2480771	CASP.8	-4.18119	4.51e-05	-0.509435	1	10611594	A	T	184		rs12295185	t	c	318	4.058	4.95e-05	++	11	79095695	CCL11
rs7561374	CASP.8	4.2027	4.85e-05	0.585507	2	177172839	G	A	134		rs10157111	CASP.8	-4.18069	4.52e-05	-0.509216	1	10613344	G	T	184		rs76725090	a	t	318	4.057	4.97e-05	++	11	79096740	CCL11
rs3817505	CASP.8	4.20269	4.85e-05	0.614561	7	16844447	C	T	134		rs10157119	CASP.8	-4.18069	4.52e-05	-0.509216	1	10613497	C	T	184		rs12285387	a	g	318	4.057	4.98e-05	++	11	79097781	CCL11
rs1402109	CASP.8	-4.20264	4.85e-05	-0.553047	2	177246317	C	T	134		rs10864463	CASP.8	-4.18069	4.52e-05	-0.509216	1	10613560	A	G	184		rs3764322	a	g	318	4.057	4.98e-05	++	16	30528611	CCL11
rs2176846	CASP.8	-4.20233	4.85e-05	-0.549391	2	177237896	C	G	134		rs35612158	CASP.8	-4.18069	4.52e-05	-0.509216	1	10614233	T	C	184		rs60844779	a	t	318	4.925	8.45e-07	++	5	149456772	CCL19
rs72938856	CASP.8	4.20208	4.86e-05	0.629256	2	177224651	A	C	134		rs4846233	CASP.8	-4.18069	4.52e-05	-0.509216	1	10616228	G	A	184		rs2855781	a	c	318	4.892	9.98e-07	++	5	149456771	CCL19
rs6433586	CASP.8	-4.20201	4.86e-05	-0.552051	2	177245352	A	G	134		rs4240915	CASP.8	-4.18069	4.52e-05	-0.509216	1	10616484	C	T	184		rs7295669	t	c	318	-4.812	1.5e-06	--	12	24701792	CCL19
rs7602195	CASP.8	4.20197	4.86e-05	0.585716	2	177173027	C	T	134		rs9660006	CASP.8	-4.18069	4.52e-05	-0.509216	1	10617272	A	T	184		rs4742414	t	g	318	4.806	1.54e-06	++	9	7807014	CCL19
rs10204746	CASP.8	-4.20141	4.87e-05	-0.551279	2	177244862	T	G	134		rs11121585	CASP.8	-4.18069	4.52e-05	-0.509216	1	10617591	T	C	184		rs2228422	a	g	318	4.78	1.75e-06	++	5	149457678	CCL19
rs6745481	CASP.8	-4.20122	4.88e-05	-0.551243	2	177244821	C	T	134		rs11121588	CASP.8	-4.18069	4.52e-05	-0.509216	1	10618991	A	T	184		rs4963770	c	g	318	-4.665	3.08e-06	--	12	24720617	CCL19
rs2059630	CASP.8	-4.20113	4.88e-05	-0.508425	2	64565907	T	A	134		rs11121589	CASP.8	-4.18069	4.52e-05	-0.509216	1	10618994	C	A	184		rs72849700	c	g	318	-4.633	3.61e-06	--	17	77359184	CCL19
rs10902747	CASP.8	-4.2011	4.88e-05	-0.495511	1	26711978	T	C	134		rs61777207	CASP.8	-4.18069	4.52e-05	-0.509216	1	10620239	T	C	184		rs11833062	a	g	318	-4.626	3.72e-06	--	12	24706338	CCL19
rs6715975	CASP.8	4.20092	4.88e-05	0.584955	2	177169377	G	A	134		rs10746495	CASP.8	-4.18069	4.52e-05	-0.509216	1	10620270	A	G	184		rs16927697	a	g	318	-4.617	3.9e-06	--	12	24704498	CCL19
rs55696222	CASP.8	-4.20043	4.89e-05	-0.548756	2	177239785	T	G	134		rs4845936	CASP.8	-4.18069	4.52e-05	-0.509216	1	10625495	T	A	184		rs113656403	c	g	318	4.616	3.91e-06	++	17	77354792	CCL19
rs11683866	CASP.8	-4.2004	4.89e-05	-0.508315	2	64565420	C	T	134		rs4748666	CASP.8	-4.17751	4.58e-05	-0.415463	10	20626658	T	C	184		rs66531750	t	c	318	4.616	3.92e-06	++	17	77354853	CCL19
rs1426699	CASP.8	-4.20024	4.89e-05	-0.508293	2	64565352	T	G	134		rs1027852	CASP.8	4.17609	4.6e-05	0.46274	4	144298243	C	T	184		rs16927698	a	g	318	4.615	3.93e-06	++	12	24704563	CCL19
rs12137710	CASP.8	-4.20018	4.9e-05	-0.495515	1	26712072	C	T	134		rs1866756	CASP.8	4.17609	4.6e-05	0.46274	4	144300064	A	G	184		rs35001795	t	c	318	4.615	3.93e-06	++	17	77354822	CCL19
rs11895720	CASP.8	4.20009	4.9e-05	0.585097	2	177169255	A	C	134		rs73203680	CASP.8	4.17411	4.64e-05	0.615674	3	126568666	G	A	184		rs72849689	a	g	318	4.612	3.99e-06	++	17	77356091	CCL19
rs1880224	CASP.8	4.19957	4.91e-05	0.584533	2	177164314	A	C	134		rs4748669	CASP.8	-4.17348	4.65e-05	-0.400331	10	20646220	G	A	184		rs7974269	a	g	318	-4.611	4.02e-06	--	12	24708792	CCL19
rs540300	CASP.8	4.19948	4.91e-05	0.519064	11	60673445	A	G	134		rs73203677	CASP.8	4.17088	4.7e-05	0.615323	3	126561577	G	A	184		rs4963575	t	c	318	4.609	4.05e-06	++	12	24709016	CCL19
rs1426701	CASP.8	-4.19946	4.91e-05	-0.508163	2	64565228	G	T	134		rs1335248	CASP.8	-4.16878	4.74e-05	-0.478999	9	121380397	A	C	184		rs7132960	a	c	318	4.606	4.1e-06	++	12	24703468	CCL19
rs1426702	CASP.8	-4.19944	4.91e-05	-0.508123	2	64565062	G	C	134		rs3805247	CASP.8	4.16694	4.78e-05	0.463089	4	144303897	A	G	184		rs72849686	a	t	318	4.603	4.17e-06	++	17	77355640	CCL19
rs7590962	CASP.8	-4.19942	4.91e-05	-0.55038	2	177243898	G	T	134		rs10013047	CASP.8	4.16468	4.82e-05	0.462836	4	144308027	A	G	184		rs11047492	t	g	318	-4.597	4.29e-06	--	12	24702836	CCL19
rs9917300	CASP.8	-4.19938	4.91e-05	-0.508063	2	64564358	T	A	134		rs62113260	CASP.8	4.16458	4.82e-05	0.678698	2	11853963	T	C	184		rs10842369	t	c	318	-4.595	4.32e-06	--	12	24702577	CCL19
rs7571183	CASP.8	4.19914	4.92e-05	0.584406	2	177163434	A	G	134		rs10864465	CASP.8	-4.16409	4.83e-05	-0.509183	1	10635121	A	G	184		rs7132989	a	g	318	4.593	4.38e-06	++	12	24710591	CCL19
rs7597047	CASP.8	4.19852	4.93e-05	0.584279	2	177163078	G	A	134		rs11121596	CASP.8	-4.16332	4.85e-05	-0.50917	1	10635362	T	C	184		rs7955409	t	c	318	-4.583	4.58e-06	--	12	24712396	CCL19
rs3769992	CASP.8	4.19815	4.93e-05	0.584135	2	177161197	T	A	134		rs11726511	CASP.8	-4.16238	4.86e-05	-0.622873	4	25310060	A	G	184		rs1229459	a	g	318	4.576	4.75e-06	++	7	81538309	CCL19
rs3769993	CASP.8	4.19778	4.94e-05	0.5842	2	177162271	G	C	134		rs12129678	CASP.8	-4.16182	4.88e-05	-0.508908	1	10633651	A	G	184		rs1229460	a	g	318	-4.57	4.89e-06	--	7	81538507	CCL19
rs4893845	CASP.8	-4.19748	4.95e-05	-0.548285	2	177241023	G	A	134		rs2183377	CASP.8	-4.16176	4.88e-05	-0.508651	1	10610129	A	G	184		rs61482805	c	g	318	-4.568	4.92e-06	--	9	139102317	CCL19
rs4893996	CASP.8	-4.19716	4.95e-05	-0.548449	2	177240835	G	A	134		rs72641424	CASP.8	-4.16116	4.89e-05	-0.508547	1	10632615	G	A	184		rs3920729	a	g	318	-4.565	5e-06	--	9	7811642	CCL19
rs1829530	CASP.8	-4.19649	4.97e-05	-0.548959	2	177242969	T	G	134		rs7512467	CASP.8	-4.16039	4.9e-05	-0.508203	1	10622374	G	A	184		rs10815685	a	g	318	4.533	5.81e-06	++	9	7809325	CCL19
rs72938860	CASP.8	4.19582	4.98e-05	0.627866	2	177228723	A	G	134		rs12033275	CASP.8	-4.16039	4.9e-05	-0.508203	1	10627542	T	G	184		rs1412775	a	g	318	4.531	5.86e-06	++	9	7808973	CCL19
rs62355748	CASP.8	4.1957	4.98e-05	0.504074	5	34841579	G	A	134		rs114425920	CASP.8	-4.16039	4.9e-05	-0.508203	1	10627701	G	A	184		rs3904484	c	g	318	4.518	6.25e-06	++	9	7807349	CCL19
rs11887126	CASP.8	4.19568	4.98e-05	0.584044	2	177158305	A	G	134		rs6693965	CASP.8	-4.16008	4.91e-05	-0.596551	1	10378416	T	G	184		rs7034746	t	c	318	-4.499	6.84e-06	--	9	7807710	CCL19
rs13024983	CASP.8	4.19564	4.98e-05	0.583288	2	177154394	A	G	134		rs6703602	CASP.8	-4.16008	4.91e-05	-0.596551	1	10378451	G	C	184		rs3904483	t	c	318	-4.498	6.86e-06	--	9	7807385	CCL19
rs10930727	CASP.8	-4.19558	4.98e-05	-0.547794	2	177242425	G	A	134		rs58788814	CASP.8	-4.15902	4.93e-05	-0.508184	1	10621050	G	A	184		rs4740916	t	c	318	-4.496	6.92e-06	--	9	7806697	CCL19
rs1339352	CASP.8	-4.19485	5e-05	-0.569002	1	216915514	T	C	134		rs3792652	CASP.8	4.1588	4.93e-05	0.462433	4	144311261	C	G	184		rs1236940	a	g	318	4.484	7.32e-06	++	7	81549859	CCL19
rs61792444	CCL11	-4.88452	2.97e-06	-0.543942	3	170976642	T	C	134		rs372558	CASP.8	-4.15599	4.99e-05	-0.424547	17	74418176	G	C	184		rs1229479	a	g	318	-4.484	7.32e-06	--	7	81550687	CCL19
rs6783565	CCL11	-4.88129	3.01e-06	-0.542086	3	170977698	A	G	134		rs57097271	CASP.8	4.15597	4.99e-05	0.676155	2	11847362	A	G	184		rs807858	a	g	318	-4.466	7.95e-06	--	6	21308903	CCL19
rs4894643	CCL11	-4.87697	3.07e-06	-0.540388	3	170981057	A	G	134		rs62116212	CASP.8	4.15597	4.99e-05	0.676155	2	11850260	T	C	184		rs7849315	a	g	318	-4.462	8.11e-06	--	9	7815375	CCL19
rs9827154	CCL11	-4.84071	3.58e-06	-0.501183	3	7646111	C	G	134		rs636788	CASP.8	4.15578	4.99e-05	0.506029	3	13126516	G	C	184		rs6487400	t	c	318	-4.461	8.16e-06	--	12	24727926	CCL19
rs35998318	CCL11	-4.76567	4.93e-06	-0.541403	15	99987142	C	T	134		rs10804277	CCL11	5.05607	1.04e-06	0.595597	2	220528694	C	A	184		rs1332915	a	g	318	-4.455	8.38e-06	--	9	7816575	CCL19
rs6727711	CCL11	4.73448	5.62e-06	0.540639	2	224174926	G	C	134		rs632304	CCL11	-4.94701	1.71e-06	-0.569087	2	220528786	C	T	184		rs11103388	a	g	318	4.448	8.65e-06	++	9	139107925	CCL19
rs6756019	CCL11	4.72407	5.87e-06	0.539913	2	224174980	A	G	134		rs11572415	CCL11	4.68003	5.6e-06	0.686403	1	217223124	T	C	184		rs55791344	a	g	318	4.444	8.84e-06	++	9	139108359	CCL19
rs10787044	CCL11	4.70323	6.41e-06	0.53508	10	109538187	A	C	134		rs239675	CCL11	-4.65247	6.32e-06	-0.449118	21	28775601	A	G	184		rs7298579	t	c	318	-4.421	9.83e-06	--	12	24749874	CCL19
rs1517646	CCL11	4.7023	6.43e-06	0.537349	2	224172600	G	T	134		rs7958163	CCL11	4.6042	7.78e-06	0.502472	12	114275242	A	C	184		rs72773790	t	c	318	-4.414	1.01e-05	--	9	139109080	CCL19
rs6715537	CCL11	4.70122	6.46e-06	0.537227	2	224172136	C	T	134		rs1977035	CCL11	4.56664	9.14e-06	0.630043	15	25434275	T	G	184		rs72773791	a	g	318	4.414	1.02e-05	++	9	139109263	CCL19
rs4802429	CCL11	-4.69649	6.59e-06	-0.552725	19	48584800	A	C	134		rs17465833	CCL11	4.54094	1.02e-05	0.602977	2	12964510	T	C	184		rs2722820	t	c	318	4.392	1.12e-05	++	9	120730075	CCL19
rs4801743	CCL11	-4.69635	6.59e-06	-0.552724	19	48584799	G	T	134		rs12700984	CCL11	-4.50279	1.2e-05	-0.490881	7	29829181	T	C	184		rs512234	t	c	318	4.392	1.13e-05	++	9	120723265	CCL19
rs6436395	CCL11	4.67985	7.06e-06	0.530972	2	224165395	A	G	134		rs12538279	CCL11	-4.5025	1.2e-05	-0.485134	7	29833454	A	G	184		rs1930715	a	c	318	-4.376	1.21e-05	--	9	120730356	CCL19
rs17472902	CCL11	-4.67251	7.28e-06	-0.517545	3	170985578	T	C	134		rs10071187	CCL11	4.49804	1.22e-05	0.566461	5	24868839	G	A	184		rs7047024	t	g	318	-4.367	1.26e-05	--	9	120722247	CCL19
rs61792445	CCL11	-4.67203	7.3e-06	-0.517379	3	170985638	C	T	134		rs13230312	CCL11	-4.48818	1.28e-05	-0.48488	7	29832425	T	C	184		rs4823283	a	g	318	4.364	1.28e-05	++	22	44825330	CCL19
rs61792446	CCL11	-4.6705	7.35e-06	-0.516896	3	170986128	A	G	134		rs7252229	CCL11	-4.48658	1.28e-05	-0.828134	19	7812181	C	G	184		rs2027859	a	g	318	4.353	1.35e-05	++	22	44823657	CCL19
rs1813472	CCL11	4.66868	7.4e-06	0.529257	2	224163630	C	A	134		rs148916703	CCL11	4.47674	1.34e-05	0.483166	5	7188519	T	C	184		rs509708	t	c	318	-4.351	1.35e-05	--	9	120716970	CCL19
rs6566897	CCL11	4.66825	7.42e-06	0.49036	18	55431811	C	T	134		rs8105483	CCL11	-4.44307	1.54e-05	-0.821184	19	7809283	G	C	184		rs513003	c	g	318	4.35	1.36e-05	++	9	120716650	CCL19
rs12959787	CCL11	4.66805	7.42e-06	0.493202	18	55433371	A	G	134		rs77529802	CCL11	4.41556	1.73e-05	0.477236	5	7191585	C	T	184		rs536941	t	c	318	-4.35	1.36e-05	--	9	120716331	CCL19
rs61794366	CCL11	-4.66017	7.67e-06	-0.512169	3	171001672	A	G	134		rs12613315	CCL11	4.41153	1.76e-05	0.489472	2	77872344	A	G	184		rs673345	a	g	318	4.349	1.37e-05	++	9	120716221	CCL19
rs61794362	CCL11	-4.65886	7.71e-06	-0.513036	3	170990852	C	G	134		rs55668221	CCL11	-4.39526	1.88e-05	-0.438733	7	4113393	A	G	184		rs807853	t	c	318	4.348	1.37e-05	++	6	21304468	CCL19
rs17407478	CCL11	-4.65411	7.87e-06	-0.511379	3	170994683	A	G	134		rs56249161	CCL11	-4.39526	1.88e-05	-0.438733	7	4113395	C	G	184		rs12684650	t	c	318	4.346	1.39e-05	++	9	139110654	CCL19
rs10513694	CCL11	-4.65359	7.88e-06	-0.510867	3	171000533	C	T	134		rs74523437	CCL11	4.39442	1.89e-05	0.586194	2	12974656	A	C	184		rs5751968	t	c	318	-4.346	1.39e-05	--	22	25134271	CCL19
rs868902	CCL11	-4.64748	8.09e-06	-0.592363	11	1242508	A	C	134		rs71528587	CCL11	-4.36692	2.12e-05	-0.470493	7	29837093	C	A	184		rs2040412	a	g	318	4.345	1.39e-05	++	22	44828232	CCL19
rs6436394	CCL11	4.63726	8.44e-06	0.524656	2	224160285	T	G	134		rs9614466	CCL11	-4.36563	2.13e-05	-0.544116	22	45811362	G	A	184		rs5751969	t	c	318	-4.344	1.4e-05	--	22	25134291	CCL19
rs61794365	CCL11	-4.63596	8.48e-06	-0.508837	3	170999869	T	G	134		rs12701386	CCL11	-4.36329	2.15e-05	-0.434178	7	4113953	C	T	184		rs807844	t	g	318	4.343	1.4e-05	++	6	21297486	CCL19
rs9675873	CCL11	4.62868	8.74e-06	0.494427	18	55436349	G	A	134		rs11978101	CCL11	-4.34994	2.27e-05	-0.43209	7	4116665	A	G	184		rs10858247	t	c	318	-4.334	1.46e-05	--	9	139107230	CCL19
rs502050	CCL11	4.62844	8.75e-06	0.607766	8	102280632	G	A	134		rs2272805	CCL11	-4.34737	2.29e-05	-0.543357	22	45809698	A	G	184		rs1739340	t	c	318	-4.332	1.48e-05	--	6	12209619	CCL19
rs2063301	CCL11	4.62791	8.77e-06	0.485537	18	55430742	C	T	134		rs11714535	CCL11	4.34249	2.34e-05	0.597188	3	128180852	T	C	184		rs1229456	c	g	318	-4.308	1.65e-05	--	7	81537179	CCL19
rs1991722	CCL11	-4.62503	8.88e-06	-0.552482	19	48578889	A	C	134		rs9862091	CCL11	4.34129	2.35e-05	0.596187	3	128179550	C	T	184		rs10456001	t	g	318	-4.305	1.67e-05	--	6	19676003	CCL19
rs13081263	CCL11	4.6129	9.33e-06	0.61869	3	147409599	T	G	134		rs6745264	CCL11	-4.32784	2.49e-05	-0.542924	2	215636851	G	A	184		rs147864000	a	g	318	-4.304	1.68e-05	--	2	240811400	CCL19
rs6804393	CCL11	-4.59933	9.87e-06	-0.473876	3	147486990	G	A	134		rs6717301	CCL11	-4.32784	2.49e-05	-0.542924	2	215637069	G	C	184		rs4823455	a	g	318	4.297	1.73e-05	++	22	44831844	CCL19
rs319405	CCL11	-4.57602	1.09e-05	-0.481427	18	55375815	A	G	134		rs6717318	CCL11	-4.32784	2.49e-05	-0.542924	2	215637127	T	C	184		rs55723014	t	c	318	-4.296	1.74e-05	--	6	19674443	CCL19
rs367657	CCL11	-4.57442	1.09e-05	-0.481202	18	55375653	G	T	134		rs6732526	CCL11	-4.32784	2.49e-05	-0.542924	2	215637145	C	T	184		rs9626294	t	g	318	4.282	1.86e-05	++	22	44821595	CCL19
rs319407	CCL11	-4.57218	1.1e-05	-0.48102	18	55376554	T	G	134		rs3768715	CCL11	-4.32784	2.49e-05	-0.542924	2	215637303	C	T	184		rs807852	a	g	318	4.257	2.07e-05	++	6	21301043	CCL19
rs76167602	CCL11	-4.57094	1.11e-05	-0.585616	18	55410084	A	G	134		rs3768712	CCL11	-4.32784	2.49e-05	-0.542924	2	215637595	G	T	184		rs11103387	t	c	318	4.251	2.13e-05	++	9	139107879	CCL19
rs77396805	CCL11	-4.56795	1.12e-05	-0.589215	18	55420346	T	C	134		rs3820726	CCL11	-4.32784	2.49e-05	-0.542924	2	215637756	A	G	184		rs7040556	a	g	318	4.24	2.23e-05	++	9	139103955	CCL19
rs4941027	CCL11	-4.56749	1.13e-05	-0.584987	18	55411917	T	C	134		rs3902799	CCL11	4.3156	2.62e-05	0.373852	16	77813618	T	C	184		rs858956	a	c	318	-4.235	2.28e-05	--	2	50879012	CCL19
rs4941033	CCL11	-4.56638	1.13e-05	-0.587602	18	55417745	C	A	134		rs2513405	CCL11	4.30258	2.76e-05	0.381302	8	98090586	G	A	184		rs807856	a	g	318	4.234	2.3e-05	++	6	21306748	CCL19
rs319409	CCL11	-4.56027	1.16e-05	-0.479806	18	55378584	T	G	134		rs74763538	CCL11	-4.30159	2.77e-05	-0.613294	5	132891770	T	C	184		rs807862	a	g	318	4.234	2.3e-05	++	6	21311673	CCL19
rs61794367	CCL11	-4.5185	1.38e-05	-0.478005	3	171009719	A	G	134		rs16847447	CCL11	4.28759	2.93e-05	0.610129	3	128182816	A	G	184		rs11103381	a	c	318	-4.233	2.31e-05	--	9	139097773	CCL19
rs1517660	CCL11	4.51347	1.4e-05	0.508483	2	224150381	T	C	134		rs74899320	CCL11	4.28122	3.01e-05	0.463513	5	7207087	G	A	184		rs1360584	t	c	318	4.229	2.34e-05	++	9	7811159	CCL19
rs12477801	CCL11	4.51076	1.42e-05	0.508066	2	224150298	T	G	134		rs6864805	CCL11	4.27252	3.12e-05	0.465122	5	7243037	G	C	184		rs807854	a	g	318	-4.228	2.35e-05	--	6	21305937	CCL19
rs3211752	CCL11	4.50385	1.46e-05	0.574448	13	113787459	G	A	134		rs13071640	CCL11	4.25608	3.33e-05	0.596483	3	128182378	A	G	184		rs807855	a	g	318	4.228	2.36e-05	++	6	21306057	CCL19
rs73204253	CCL11	4.50017	1.48e-05	0.644082	21	37827760	A	G	134		rs2981027	CCL11	4.25006	3.42e-05	0.585115	3	128184416	T	A	184		rs2780244	t	g	318	-4.227	2.37e-05	--	9	120728677	CCL19
rs4941044	CCL11	-4.48462	1.58e-05	-0.583929	18	55425282	T	C	134		rs75356597	CCL11	4.24986	3.42e-05	0.595048	3	128183425	A	T	184		rs36129861	t	c	318	-4.226	2.38e-05	--	2	240809978	CCL19
rs644767	CCL11	4.47943	1.61e-05	0.586565	8	102281591	C	G	134		rs8063202	CCL11	4.24876	3.44e-05	0.371831	16	77807298	C	T	184		rs2187829	t	c	318	4.223	2.41e-05	++	22	44823854	CCL19
rs3211764	CCL11	4.4786	1.62e-05	0.573455	13	113792390	C	G	134		rs8105572	CCL11	-4.23946	3.57e-05	-0.799272	19	7809327	T	C	184		rs2151370	a	c	318	4.217	2.47e-05	++	9	120725087	CCL19
rs12295799	CCL11	4.47358	1.65e-05	0.430388	11	79078305	G	T	134		rs7732233	CCL11	4.23918	3.57e-05	0.460837	5	7231939	G	A	184		rs2027858	a	g	318	4.213	2.52e-05	++	22	44823445	CCL19
rs2924378	CCL11	-4.4673	1.69e-05	-0.502329	2	20645666	G	A	134		rs11642749	CCL11	4.23278	3.67e-05	0.366799	16	77811845	A	G	184		rs148568206	t	g	318	4.211	2.54e-05	++	2	240812355	CCL19
rs1533127	CCL11	4.44555	1.85e-05	0.429627	11	79075068	G	C	134		rs309791	CCL11	4.2248	3.79e-05	0.383711	4	177465478	A	C	184		rs10976594	a	c	318	4.209	2.57e-05	++	9	7811661	CCL19
rs2602160	CCL11	-4.4137	2.1e-05	-0.522892	2	20645506	C	T	134		rs11929563	CCL11	4.22333	3.81e-05	0.594481	3	128183590	G	T	184		rs148717022	t	c	318	-4.206	2.6e-05	--	2	240816803	CCL19
rs60270220	CCL11	-4.41027	2.13e-05	-0.573125	17	72370698	T	C	134		rs4888679	CCL11	4.21953	3.87e-05	0.369924	16	77794209	G	A	184		rs201614	a	g	318	4.191	2.77e-05	++	17	10561422	CCL19
rs2938366	CCL11	-4.39846	2.24e-05	-0.462559	18	55375126	T	C	134		rs12924953	CCL11	4.21493	3.94e-05	0.369152	16	77795664	C	T	184		rs1535603	t	c	318	-4.189	2.8e-05	--	6	21312555	CCL19
rs391317	CCL11	-4.39396	2.28e-05	-0.538696	11	37012537	A	T	134		rs11978299	CCL11	4.202	4.15e-05	0.618346	7	13488097	G	A	184		rs966638	c	g	318	4.175	2.98e-05	++	5	82036643	CCL19
rs6487979	CCL11	4.39099	2.3e-05	0.662436	12	31276516	C	G	134		rs2739839	CCL11	4.20168	4.15e-05	0.573722	15	25417676	T	C	184		rs1885967	a	g	318	-4.167	3.08e-05	--	9	77298426	CCL19
rs7133654	CCL11	4.39033	2.31e-05	0.662567	12	31276225	C	T	134		rs6830734	CCL11	-4.1904	4.35e-05	-0.380811	4	4653004	T	C	184		rs5760613	a	g	318	4.164	3.12e-05	++	22	25130948	CCL19
rs11886553	CCL11	4.38722	2.34e-05	0.663415	2	50357072	G	T	134		rs7783665	CCL11	4.19004	4.35e-05	0.389916	7	110039196	A	G	184		rs5751960	t	c	318	4.162	3.15e-05	++	22	25127865	CCL19
rs62135863	CCL11	4.38225	2.39e-05	0.662189	2	50387077	C	T	134		rs34082710	CCL11	4.18908	4.37e-05	0.4569	21	28809249	C	T	184		rs3780268	t	c	318	4.157	3.23e-05	++	9	134468846	CCL19
rs6738135	CCL11	4.38197	2.39e-05	0.662172	2	50387142	C	T	134		rs1998394	CCL11	-4.18658	4.41e-05	-0.392938	6	165664853	T	C	184		rs151082252	t	c	318	4.151	3.32e-05	++	2	240812431	CCL19
rs2319327	CCL11	-4.37302	2.48e-05	-0.446249	3	147472174	T	C	134		rs2830954	CCL11	4.17711	4.59e-05	0.382526	21	28826033	C	G	184		rs7045019	c	g	318	4.15	3.33e-05	++	9	7807510	CCL19
rs7610268	CCL11	-4.37288	2.48e-05	-0.44623	3	147472645	C	T	134		rs3895885	CCL11	4.17706	4.59e-05	0.363183	16	77809895	G	A	184		rs738824	c	g	318	4.145	3.4e-05	++	22	25124928	CCL19
rs9835933	CCL11	-4.3723	2.48e-05	-0.446154	3	147473912	C	T	134		rs4669887	CCL11	4.17549	4.62e-05	0.542514	2	12976179	T	G	184		rs144482473	a	c	318	4.143	3.43e-05	++	2	240812269	CCL19
rs4681373	CCL11	-4.37165	2.49e-05	-0.446138	3	147473217	A	T	134		rs67549684	CCL11	-4.17486	4.63e-05	-0.488818	2	158882543	A	G	184		rs12005301	t	c	318	-4.142	3.45e-05	--	9	2332024	CCL19
rs1320024	CCL11	-4.36555	2.55e-05	-0.446225	3	147474887	G	C	134		rs10906457	CCL11	4.17294	4.66e-05	0.502597	10	13776226	C	G	184		rs10738654	a	g	318	-4.136	3.53e-05	--	9	2331808	CCL19
rs333776	CCL11	-4.36215	2.59e-05	-0.548815	11	37031874	T	A	134		rs3900814	CCL11	4.17205	4.68e-05	0.362812	16	77809083	A	G	184		rs10811876	a	c	318	-4.135	3.54e-05	--	9	2331159	CCL19
rs4681374	CCL11	-4.35616	2.65e-05	-0.446447	3	147476878	C	T	134		rs72841434	CCL11	4.17195	4.68e-05	0.454644	5	170978486	A	G	184		rs35405259	a	g	318	4.135	3.55e-05	++	17	77354660	CCL19
rs629736	CCL11	4.35255	2.69e-05	0.58067	8	102280503	T	G	134		rs17594722	CCL11	4.17168	4.69e-05	0.482962	6	95105938	A	G	184		rs10811877	t	c	318	-4.135	3.55e-05	--	9	2331163	CCL19
rs7947534	CCL11	4.34482	2.77e-05	0.426296	11	79077236	A	G	134		rs7186613	CCL11	4.17047	4.71e-05	0.362685	16	77804941	T	C	184		rs12344016	c	g	318	-4.129	3.65e-05	--	9	2334358	CCL19
rs7947157	CCL11	4.34202	2.8e-05	0.426193	11	79076708	T	G	134		rs8062863	CCL11	4.17047	4.71e-05	0.362685	16	77807033	C	T	184		rs145942795	a	g	318	-4.128	3.66e-05	--	2	240811872	CCL19
rs12978997	CCL11	-4.3322	2.91e-05	-0.531344	19	48575448	T	C	134		rs8058420	CCL11	4.17047	4.71e-05	0.362685	16	77807045	G	A	184		rs7228664	t	c	318	-4.126	3.69e-05	--	18	871951	CCL19
rs9832222	CCL11	4.33138	2.92e-05	0.481381	3	7675322	C	G	134		rs9921944	CCL11	4.17047	4.71e-05	0.362685	16	77807768	C	A	184		rs1109816	a	g	318	4.125	3.7e-05	++	9	2334748	CCL19
rs327745	CCL11	4.32785	2.96e-05	0.476857	7	80862994	G	A	134		rs7184833	CCL11	4.1696	4.73e-05	0.362622	16	77804736	T	G	184		rs2018186	a	g	318	-4.124	3.72e-05	--	9	2334581	CCL19
rs327747	CCL11	-4.32734	2.97e-05	-0.480839	7	80864520	T	A	134		rs8061934	CCL11	4.1696	4.73e-05	0.362622	16	77806525	A	T	184		rs142198332	t	c	318	-4.122	3.76e-05	--	2	240809446	CCL19
rs4513282	CCL11	4.31977	3.06e-05	0.494292	2	224155995	T	C	134		rs6564477	CCL11	4.16873	4.74e-05	0.362558	16	77803724	C	T	184		rs5751963	a	g	318	4.121	3.77e-05	++	22	25132498	CCL19
rs2136610	CCL11	4.31585	3.11e-05	0.475361	7	80862754	G	C	134		rs4134028	CCL11	4.16785	4.76e-05	0.362493	16	77802432	T	C	184		rs807851	a	g	318	4.119	3.8e-05	++	6	21300575	CCL19
rs1231	CCL11	-4.31511	3.12e-05	-0.476092	3	171031233	T	A	134		rs12716842	CCL11	4.16785	4.76e-05	0.362493	16	77803098	A	T	184		rs4998782	a	c	318	-4.118	3.82e-05	--	1	57277656	CCL19
rs12903751	CCL11	-4.31137	3.16e-05	-0.478112	15	99978524	A	G	134		rs7188215	CCL11	4.16696	4.78e-05	0.362428	16	77800462	C	T	184		rs807849	a	g	318	4.116	3.85e-05	++	6	21298434	CCL19
rs327744	CCL11	4.30806	3.21e-05	0.47309	7	80862417	T	C	134		rs12448011	CCL11	4.16627	4.79e-05	0.362407	16	77799089	T	A	184		rs61573599	t	c	318	4.104	4.07e-05	++	4	183461331	CCL19
rs56121108	CCL11	-4.30483	3.25e-05	-0.452702	3	7648765	G	A	134		rs12448676	CCL11	4.16627	4.79e-05	0.362407	16	77799119	C	T	184		rs610304	t	c	318	-4.093	4.26e-05	--	20	48464611	CCL19
rs999987	CCL11	4.30324	3.27e-05	0.517731	14	95803821	T	C	134		rs9931763	CCL11	4.16607	4.79e-05	0.362362	16	77800524	T	C	184		rs610267	t	c	318	4.092	4.27e-05	++	20	48464643	CCL19
rs2367229	CCL11	4.30062	3.3e-05	0.472491	7	80862396	T	C	134		rs7205639	CCL11	4.16607	4.79e-05	0.362362	16	77801230	A	G	184		rs4266553	c	g	318	-4.091	4.29e-05	--	7	1132671	CCL19
rs62129325	CCL11	4.29718	3.35e-05	0.542375	19	48594312	A	G	134		rs2914452	CCL11	4.16607	4.79e-05	0.362362	16	77801796	G	A	184		rs5760614	t	c	318	-4.091	4.3e-05	--	22	25132558	CCL19
rs17358665	CCL11	4.29689	3.35e-05	0.540277	19	48587231	G	A	134		rs8049477	CCL11	4.16607	4.79e-05	0.362362	16	77801814	C	A	184		rs10201867	t	c	318	4.089	4.33e-05	++	2	137417324	CCL19
rs10775549	CCL11	4.29663	3.35e-05	0.540252	19	48587478	A	G	134		rs12448646	CCL11	4.16548	4.8e-05	0.36262	16	77799102	G	T	184		rs652217	a	g	318	4.086	4.39e-05	++	20	48488479	CCL19
rs1019786	CCL11	4.29355	3.4e-05	0.543097	19	48581142	T	C	134		rs8049947	CCL11	4.16538	4.81e-05	0.362341	16	77798406	C	G	184		rs2646741	c	g	318	4.086	4.39e-05	++	20	48489420	CCL19
rs2079435	CCL11	4.2917	3.42e-05	0.470953	7	80862062	T	C	134		rs6564472	CCL11	4.16538	4.81e-05	0.362341	16	77799355	C	A	184		rs517501	c	g	318	4.086	4.39e-05	++	20	48482169	CCL19
rs10787045	CCL11	4.26953	3.73e-05	0.486132	10	109538558	T	C	134		rs6564474	CCL11	4.16538	4.81e-05	0.362341	16	77799682	G	A	184		rs662708	c	g	318	4.086	4.39e-05	++	20	48483623	CCL19
rs12055481	CCL11	4.26735	3.76e-05	0.47594	6	66140631	G	C	134		rs12918733	CCL11	4.16538	4.81e-05	0.362341	16	77799956	G	T	184		rs6812287	a	g	318	4.085	4.4e-05	++	4	183467645	CCL19
rs28585593	CCL11	-4.26668	3.77e-05	-0.453382	8	19646084	C	A	134		rs11753129	CCL11	4.16449	4.82e-05	0.482142	6	95101041	A	G	184		rs559883	a	g	318	4.085	4.41e-05	++	20	48476247	CCL19
rs7462946	CCL11	4.26488	3.8e-05	0.438139	8	102275014	A	G	134		rs10960916	CCL11	4.16428	4.83e-05	0.506346	9	13052570	G	A	184		rs645182	t	c	318	-4.085	4.42e-05	--	20	48478654	CCL19
rs643556	CCL11	4.2625	3.84e-05	0.556441	8	102281374	T	G	134		rs211820	CCL11	4.16384	4.84e-05	0.388146	7	110051306	G	A	184		rs682749	a	g	318	4.084	4.42e-05	++	20	48490733	CCL19
rs371807	CCL11	-4.25826	3.9e-05	-0.465371	18	55326314	G	C	134		rs211824	CCL11	4.16285	4.86e-05	0.387715	7	110049463	A	G	184		rs589700	a	g	318	4.084	4.42e-05	++	20	48491746	CCL19
rs317827	CCL11	-4.25698	3.92e-05	-0.464819	18	55325829	T	C	134		rs4730430	CCL11	4.16252	4.86e-05	0.387584	7	110047964	T	C	184		rs620204	a	g	318	-4.082	4.47e-05	--	20	48492556	CCL19
rs167603	CCL11	-4.25639	3.93e-05	-0.461447	18	55317904	A	G	134		rs11971585	CCL11	4.16196	4.87e-05	0.735813	7	13488095	A	G	184		rs1530517	a	g	318	4.081	4.48e-05	++	2	137415912	CCL19
rs317826	CCL11	-4.252	4e-05	-0.462867	18	55323945	A	G	134		rs6564473	CCL11	4.1615	4.88e-05	0.362035	16	77799481	G	T	184		rs1530518	a	g	318	4.081	4.49e-05	++	2	137416035	CCL19
rs317822	CCL11	-4.24621	4.09e-05	-0.462801	18	55315133	T	C	134		rs7205198	CCL11	4.16038	4.9e-05	0.365036	16	77808304	A	G	184		rs35492370	a	g	318	-4.081	4.49e-05	--	4	183467083	CCL19
rs327712	CCL11	4.24516	4.11e-05	0.488929	7	80836057	G	C	134		rs17522864	CCL11	4.16023	4.91e-05	0.482095	6	95112228	G	A	184		rs34497267	a	g	318	4.076	4.57e-05	++	7	1131394	CCL19
rs1947582	CCL11	4.24484	4.11e-05	0.479204	5	148892095	T	C	134		rs72927274	CCL11	4.16023	4.91e-05	0.482095	6	95112560	A	C	184		rs2596936	a	c	318	-4.076	4.58e-05	--	3	9546173	CCL19
rs10455581	CCL11	4.24111	4.17e-05	0.473139	6	66140183	G	A	134		rs7498678	CCL11	4.15959	4.92e-05	0.377016	16	77813723	A	T	184		rs58051069	a	t	318	4.069	4.72e-05	++	7	1123145	CCL19
rs657058	CCL11	4.24034	4.19e-05	0.554755	8	102288582	T	C	134		rs4963770	CCL19	5.1244	7.61e-07	0.650201	12	24720617	G	C	184		rs5760612	a	g	318	4.066	4.79e-05	++	22	25129964	CCL19
rs378777	CCL11	-4.23541	4.27e-05	-0.463707	18	55313355	T	C	134		rs7295669	CCL19	5.05184	1.06e-06	0.728215	12	24701792	C	T	184		rs62286097	a	g	318	4.059	4.92e-05	++	4	6508138	CCL19
rs342054	CCL11	-4.23276	4.31e-05	-0.474686	2	20650965	T	C	134		rs5751968	CCL19	-5.0244	1.21e-06	-0.491024	22	25134271	T	C	184		rs4418015	a	g	318	-4.058	4.95e-05	--	4	183459956	CCL19
rs12269882	CCL11	4.23085	4.34e-05	0.509761	11	79092486	G	A	134		rs5751969	CCL19	-5.02161	1.22e-06	-0.490832	22	25134291	T	C	184		rs61487250	a	g	318	4.056	4.99e-05	++	4	183464954	CCL19
rs317825	CCL11	-4.23001	4.36e-05	-0.460994	18	55321739	T	C	134		rs4963773	CCL19	5.01969	1.23e-06	0.610085	12	24758708	T	C	184		rs7964436	t	c	318	4.581	4.64e-06	++	12	15561776	CCL20
rs317824	CCL11	-4.22977	4.36e-05	-0.460984	18	55320823	T	G	134		rs4963577	CCL19	5.01961	1.23e-06	0.610136	12	24758533	A	G	184		rs12626542	t	c	318	4.517	6.28e-06	++	21	30105525	CCL20
rs7231309	CCL11	-4.22452	4.45e-05	-0.533762	18	55405584	A	G	134		rs6487400	CCL19	5.01673	1.25e-06	0.628542	12	24727926	C	T	184		rs136218	t	g	318	4.515	6.34e-06	++	22	31230393	CCL20
rs13251522	CCL11	-4.22441	4.45e-05	-0.527688	8	38758062	T	C	134		rs7298579	CCL19	5.01268	1.27e-06	0.626291	12	24749874	C	T	184		rs136225	t	c	318	4.477	7.59e-06	++	22	31217345	CCL20
rs11244847	CCL11	-4.22431	4.46e-05	-0.609248	10	127845315	A	G	134		rs1487663	CCL19	5.01226	1.27e-06	0.608503	12	24759838	T	C	184		rs76280041	a	c	318	-4.452	8.49e-06	--	19	52282632	CCL20
rs4765988	CCL11	-4.22349	4.47e-05	-0.505184	12	2845496	C	G	134		rs10743505	CCL19	5.01188	1.28e-06	0.608375	12	24760571	T	C	184		rs12482524	t	c	318	4.387	1.15e-05	++	21	30023235	CCL20
rs7238808	CCL11	-4.21916	4.55e-05	-0.436517	18	31539739	C	T	134		rs4963774	CCL19	5.00715	1.3e-06	0.606897	12	24763441	G	A	184		rs6516860	t	c	318	4.386	1.15e-05	++	21	30024774	CCL20
rs56291862	CCL11	-4.21788	4.57e-05	-0.438821	18	31554543	C	T	134		rs55646115	CCL19	5.00711	1.3e-06	0.607124	12	24763161	T	C	184		rs2831946	t	c	318	4.386	1.16e-05	++	21	30021710	CCL20
rs1941348	CCL11	-4.21784	4.57e-05	-0.439604	18	31572531	A	C	134		rs1487655	CCL19	5.00603	1.31e-06	0.606746	12	24764692	T	C	184		rs114269565	a	c	318	-4.345	1.39e-05	--	21	30053896	CCL20
rs17179	CCL11	-4.21775	4.57e-05	-0.439353	18	31557895	C	G	134		rs10842381	CCL19	5.00559	1.31e-06	0.606604	12	24765496	A	C	184		rs8129085	a	t	318	4.342	1.41e-05	++	21	30088524	CCL20
rs17747868	CCL11	-4.21775	4.57e-05	-0.439171	18	31556483	C	T	134		rs10743506	CCL19	5.00497	1.32e-06	0.60637	12	24768229	C	T	184		rs2049879	t	c	318	-4.342	1.41e-05	--	21	30092416	CCL20
rs6507073	CCL11	-4.2175	4.58e-05	-0.439148	18	31557196	G	A	134		rs10771103	CCL19	5.00497	1.32e-06	0.60637	12	24772747	G	T	184		rs2831985	a	g	318	4.342	1.42e-05	++	21	30097505	CCL20
rs610490	CCL11	4.21603	4.6e-05	0.561177	8	102285112	T	G	134		rs10771104	CCL19	5.00497	1.32e-06	0.60637	12	24773130	T	G	184		rs2831987	t	c	318	-4.342	1.42e-05	--	21	30098070	CCL20
rs474304	CCL11	4.2159	4.6e-05	0.560577	8	102281301	A	G	134		rs7953024	CCL19	5.00497	1.32e-06	0.60637	12	24773658	G	C	184		rs6516861	a	g	318	4.342	1.42e-05	++	21	30057145	CCL20
rs8091595	CCL11	-4.21583	4.61e-05	-0.438293	18	31530488	G	A	134		rs11047537	CCL19	5.00497	1.32e-06	0.60637	12	24777796	A	T	184		rs68172960	t	c	318	-4.342	1.42e-05	--	21	30095648	CCL20
rs896654	CCL11	-4.21207	4.67e-05	-0.438634	18	31528044	T	A	134		rs1487650	CCL19	5.00497	1.32e-06	0.60637	12	24778640	C	T	184		rs11088081	t	g	318	4.341	1.42e-05	++	21	30068705	CCL20
rs11661178	CCL11	-4.2115	4.68e-05	-0.437277	18	31532708	A	G	134		rs4963579	CCL19	5.00497	1.32e-06	0.60637	12	24779857	T	C	184		rs11088082	t	c	318	4.341	1.42e-05	++	21	30068706	CCL20
rs11081833	CCL11	-4.21071	4.7e-05	-0.437854	18	31530241	T	G	134		rs4963580	CCL19	5.00497	1.32e-06	0.60637	12	24779946	G	T	184		rs2210254	a	g	318	4.341	1.42e-05	++	21	30084149	CCL20
rs385648	CCL11	-4.20961	4.72e-05	-0.468736	18	55309018	T	C	134		rs11047538	CCL19	5.00497	1.32e-06	0.60637	12	24780539	G	T	184		rs12106344	a	t	318	-4.341	1.42e-05	--	21	30075755	CCL20
rs8084529	CCL11	-4.20857	4.74e-05	-0.438657	18	31525209	A	G	134		rs55998116	CCL19	5.00497	1.32e-06	0.60637	12	24781017	G	T	184		rs2831968	t	c	318	4.341	1.42e-05	++	21	30080833	CCL20
rs9690074	CCL11	-4.20767	4.75e-05	-0.41322	7	47932935	C	G	134		rs11047540	CCL19	5.00497	1.32e-06	0.60637	12	24782071	C	G	184		rs8127006	a	g	318	4.341	1.42e-05	++	21	30077998	CCL20
rs6467637	CCL11	4.20475	4.81e-05	0.46844	7	80847535	G	C	134		rs1872874	CCL19	5.00497	1.32e-06	0.60637	12	24782808	T	C	184		rs2831976	a	g	318	4.341	1.42e-05	++	21	30091355	CCL20
rs1941349	CCL11	-4.20396	4.82e-05	-0.438906	18	31565623	C	T	134		rs1906302	CCL19	5.00497	1.32e-06	0.60637	12	24786587	T	C	184		rs136303	t	c	318	-4.319	1.57e-05	--	22	31178576	CCL20
rs7240554	CCL11	-4.20343	4.83e-05	-0.438886	18	31566142	C	T	134		rs7974582	CCL19	5.00497	1.32e-06	0.60637	12	24787712	T	C	184		rs12442050	a	g	318	4.316	1.59e-05	++	15	97233161	CCL20
rs327633	CCL11	4.20027	4.89e-05	0.469018	7	80846517	T	G	134		rs11833062	CCL19	4.93906	1.78e-06	0.628188	12	24706338	G	A	184		rs7959393	a	c	318	-4.311	1.62e-05	--	12	119227242	CCL20
rs6106047	CCL11	-4.19935	4.91e-05	-0.71301	20	19228239	C	A	134		rs7974269	CCL19	4.92587	1.89e-06	0.627446	12	24708792	G	A	184		rs12367026	t	g	318	-4.306	1.66e-05	--	12	119226803	CCL20
rs10808283	CCL11	4.19799	4.94e-05	0.469298	7	80846374	A	T	134		rs16927697	CCL19	4.92496	1.89e-06	0.628382	12	24704498	G	A	184		rs12440816	t	c	318	4.28	1.87e-05	++	15	97234663	CCL20
rs11103387	CCL19	5.09285	1.2e-06	0.558471	9	139107879	T	C	134		rs4963575	CCL19	4.92436	1.9e-06	0.627199	12	24709016	T	C	184		rs7978807	t	c	318	-4.279	1.88e-05	--	12	119224419	CCL20
rs1465711	CCL19	4.77112	4.81e-06	0.716289	4	35855467	C	T	134		rs4590975	CCL19	4.92368	1.9e-06	0.667039	12	24761262	T	C	184		rs8097531	a	c	318	-4.27	1.96e-05	--	18	3119215	CCL20
rs11085121	CCL19	-4.76486	4.94e-06	-0.649171	19	5271135	C	T	134		rs16927698	CCL19	4.92352	1.91e-06	0.628179	12	24704563	A	G	184		rs6090737	t	c	318	4.258	2.06e-05	++	20	46417901	CCL20
rs7135388	CCL19	-4.76037	5.04e-06	-0.820471	12	43275097	T	C	134		rs7132960	CCL19	4.90969	2.03e-06	0.6281	12	24703468	A	C	184		rs7023431	a	c	318	-4.246	2.17e-05	--	9	110453996	CCL20
rs61018548	CCL19	-4.76013	5.04e-06	-0.82012	12	43268169	G	T	134		rs7132989	CCL19	4.90606	2.06e-06	0.62453	12	24710591	A	G	184		rs58324233	t	g	318	4.21	2.56e-05	++	11	45774506	CCL20
rs61652699	CCL19	-4.75995	5.05e-06	-0.820384	12	43275775	G	A	134		rs7955409	CCL19	4.89791	2.14e-06	0.622834	12	24712396	C	T	184		rs7984712	a	g	318	4.199	2.68e-05	++	13	59711500	CCL20
rs61482805	CCL19	4.75954	5.06e-06	0.554473	9	139102317	G	C	134		rs11047492	CCL19	4.8964	2.15e-06	0.627074	12	24702836	G	T	184		rs7989305	t	g	318	4.199	2.69e-05	++	13	59711626	CCL20
rs79239715	CCL19	-4.75904	5.07e-06	-0.819898	12	43266925	A	C	134		rs10842369	CCL19	4.89378	2.18e-06	0.627003	12	24702577	C	T	184		rs6745246	t	c	318	-4.198	2.7e-05	--	2	4011444	CCL20
rs11181739	CCL19	-4.759	5.07e-06	-0.819736	12	43263109	C	G	134		rs1487664	CCL19	4.88824	2.23e-06	0.659963	12	24760247	T	C	184		rs2354387	t	c	318	4.19	2.79e-05	++	2	51940718	CCL20
rs7137269	CCL19	-4.7585	5.08e-06	-0.819646	12	43263382	T	C	134		rs4963775	CCL19	4.88239	2.29e-06	0.657448	12	24768401	A	G	184		rs6562010	t	c	318	4.19	2.79e-05	++	13	59711493	CCL20
rs17092200	CCL19	-4.75833	5.08e-06	-0.819536	12	43261919	G	T	134		rs59506843	CCL19	4.88239	2.29e-06	0.657448	12	24769699	T	A	184		rs2354389	t	c	318	4.186	2.84e-05	++	2	51941119	CCL20
rs966928	CCL19	-4.7123	6.17e-06	-0.729299	2	51904177	G	A	134		rs11047532	CCL19	4.88239	2.29e-06	0.657448	12	24770775	G	C	184		rs2354388	a	g	318	-4.186	2.84e-05	--	2	51941039	CCL20
rs11103388	CCL19	4.70925	6.25e-06	0.552434	9	139107925	A	G	134		rs7131919	CCL19	4.88239	2.29e-06	0.657448	12	24780713	A	G	184		rs12475198	t	c	318	-4.186	2.84e-05	--	2	51940564	CCL20
rs55791344	CCL19	4.708	6.28e-06	0.552532	9	139108359	A	G	134		rs11047545	CCL19	4.88239	2.29e-06	0.657448	12	24792302	C	A	184		rs12470869	a	g	318	4.186	2.85e-05	++	2	51940125	CCL20
rs2278939	CCL19	4.67048	7.35e-06	0.59536	4	186857890	C	T	134		rs7974956	CCL19	4.88239	2.29e-06	0.657448	12	24796974	A	G	184		rs4971759	t	g	318	4.18	2.92e-05	++	2	51944382	CCL20
rs72773791	CCL19	4.66839	7.41e-06	0.551183	9	139109263	A	G	134		rs512234	CCL19	-4.84401	2.72e-06	-0.489996	9	120723265	C	T	184		rs1516194	t	g	318	-4.178	2.94e-05	--	2	51943733	CCL20
rs72773790	CCL19	4.66676	7.46e-06	0.551014	9	139109080	C	T	134		rs2722820	CCL19	-4.82655	2.94e-06	-0.490185	9	120730075	C	T	184		rs2063871	a	g	318	-4.173	3e-05	--	2	51937851	CCL20
rs2675025	CCL19	4.65916	7.7e-06	0.725406	2	51852755	A	G	134		rs7047024	CCL19	-4.81208	3.14e-06	-0.489831	9	120722247	T	G	184		rs1516193	a	g	318	-4.173	3.01e-05	--	2	51937858	CCL20
rs13405904	CCL19	4.64857	8.05e-06	0.720252	2	51822506	C	A	134		rs509708	CCL19	-4.81068	3.16e-06	-0.487067	9	120716970	T	C	184		rs11069075	t	g	318	4.148	3.36e-05	++	12	119211697	CCL20
rs4859376	CCL19	4.63892	8.38e-06	0.706264	4	35797878	C	T	134		rs626584	CCL19	-4.81034	3.16e-06	-0.486905	9	120713296	T	G	184		rs7034231	t	g	318	-4.144	3.42e-05	--	9	28119512	CCL20
rs6796475	CCL19	4.63107	8.66e-06	0.703299	3	54188188	C	T	134		rs673345	CCL19	-4.81027	3.16e-06	-0.486959	9	120716221	G	A	184		rs1913984	t	c	318	-4.135	3.55e-05	--	2	51940078	CCL20
rs1867476	CCL19	4.62773	8.78e-06	0.70377	4	35801429	G	T	134		rs536941	CCL19	-4.81027	3.16e-06	-0.486959	9	120716331	T	C	184		rs10816558	t	c	318	-4.134	3.57e-05	--	9	110457911	CCL20
rs897149	CCL19	4.62504	8.87e-06	0.540098	8	126580618	T	C	134		rs513003	CCL19	-4.81027	3.16e-06	-0.486959	9	120716650	G	C	184		rs1209942	t	c	318	4.134	3.57e-05	++	21	40168776	CCL20
rs3935491	CCL19	-4.62118	9.02e-06	-0.617116	4	20823242	G	T	134		rs12369950	CCL19	4.80623	3.22e-06	0.667334	12	24762109	C	T	184		rs1576765	a	g	318	-4.13	3.63e-05	--	1	195696458	CCL20
rs17323382	CCL19	-4.61924	9.09e-06	-0.574698	8	126582333	T	C	134		rs1930715	CCL19	-4.8037	3.26e-06	-0.492531	9	120730356	A	C	184		rs4658950	a	g	318	-4.129	3.64e-05	--	1	231961309	CCL20
rs2884743	CCL19	4.60984	9.45e-06	0.629383	4	7685801	C	T	134		rs7953698	CCL19	4.80057	3.3e-06	0.665159	12	24798175	A	G	184		rs2759329	a	g	318	-4.129	3.65e-05	--	1	231960352	CCL20
rs60426038	CCL19	-4.60797	9.52e-06	-0.573155	8	126587384	T	C	134		rs131476	CCL19	-4.7975	3.35e-06	-0.465639	22	25117920	C	T	184		rs1555528	a	t	318	4.128	3.65e-05	++	1	231960079	CCL20
rs6786051	CCL19	4.60058	9.82e-06	0.700695	3	54179214	C	T	134		rs5760613	CCL19	-4.7896	3.47e-06	-0.46401	22	25130948	G	A	184		rs471279	a	g	318	-4.128	3.65e-05	--	6	32957156	CCL20
rs6552938	CCL19	4.59978	9.85e-06	0.575651	4	186855364	A	G	134		rs2458879	CCL19	-4.77684	3.67e-06	-0.489954	9	120704034	A	G	184		rs628235	t	c	318	-4.128	3.66e-05	--	6	32957063	CCL20
rs897148	CCL19	4.59547	1e-05	0.545426	8	126581168	G	A	134		rs1996215	CCL19	-4.77684	3.67e-06	-0.489954	9	120704358	T	G	184		rs188244	t	c	318	-4.127	3.68e-05	--	6	32959160	CCL20
rs28561493	CCL19	4.59544	1e-05	0.576922	4	186856061	G	C	134		rs613172	CCL19	-4.7764	3.67e-06	-0.486599	9	120713950	G	C	184		rs73215589	a	t	318	-4.126	3.69e-05	--	12	119195147	CCL20
rs9973354	CCL19	-4.58502	1.05e-05	-0.712977	2	51929410	G	C	134		rs2780244	CCL19	-4.76447	3.87e-06	-0.486925	9	120728677	T	G	184		rs206771	a	c	318	4.126	3.69e-05	++	6	32960170	CCL20
rs10002339	CCL19	4.58474	1.05e-05	0.57897	4	186857388	T	C	134		rs2151370	CCL19	-4.76058	3.94e-06	-0.485461	9	120725087	C	A	184		rs869374	t	c	318	-4.124	3.73e-05	--	9	110457258	CCL20
rs1356213	CCL19	-4.58067	1.07e-05	-0.713011	2	51930649	C	A	134		rs687300	CCL19	-4.75681	4.01e-06	-0.48522	9	120707434	G	T	184		rs4971758	a	g	318	-4.122	3.75e-05	--	2	51938354	CCL20
rs28532657	CCL19	4.56777	1.12e-05	0.571301	4	186854696	T	C	134		rs645020	CCL19	-4.75065	4.11e-06	-0.484754	9	120698392	T	G	184		rs4639404	a	g	318	4.121	3.78e-05	++	7	23934454	CCL20
rs10858247	CCL19	4.56615	1.13e-05	0.540616	9	139107230	C	T	134		rs140347	CCL19	-4.74725	4.18e-06	-0.460418	22	25110395	T	G	184		rs10921904	a	t	318	-4.117	3.84e-05	--	1	195692823	CCL20
rs4862602	CCL19	4.56483	1.14e-05	0.570883	4	186854491	A	G	134		rs642315	CCL19	-4.73461	4.42e-06	-0.483795	9	120697744	T	C	184		rs10801446	a	g	318	4.116	3.86e-05	++	1	195690951	CCL20
rs12976247	CCL19	-4.56149	1.15e-05	-0.6393	19	5270440	G	T	134		rs131482	CCL19	-4.72304	4.64e-06	-0.461706	22	25110656	T	G	184		rs6676223	t	c	318	4.115	3.87e-05	++	1	195692080	CCL20
rs11794141	CCL19	4.55031	1.21e-05	0.72391	9	123001627	G	C	134		rs5751963	CCL19	-4.71446	4.82e-06	-0.465191	22	25132498	G	A	184		rs12035852	a	g	318	4.113	3.91e-05	++	1	195687201	CCL20
rs10002615	CCL19	4.54304	1.24e-05	0.567868	4	186853738	A	G	134		rs5760614	CCL19	-4.71446	4.82e-06	-0.465191	22	25132558	T	C	184		rs10801448	a	g	318	4.112	3.92e-05	++	1	195701750	CCL20
rs1028145	CCL19	-4.54165	1.25e-05	-0.70327	2	51928042	G	T	134		rs2081023	CCL19	-4.70329	5.06e-06	-0.738733	5	174606261	A	G	184		rs6669423	t	c	318	4.11	3.95e-05	++	1	195720135	CCL20
rs6812633	CCL19	4.54031	1.26e-05	0.698814	4	35852682	A	G	134		rs5751960	CCL19	-4.70063	5.12e-06	-0.455004	22	25127865	C	T	184		rs6669626	t	c	318	4.109	3.98e-05	++	1	195720328	CCL20
rs6857496	CCL19	4.53501	1.29e-05	0.70134	4	35863957	T	C	134		rs626789	CCL19	-4.69323	5.29e-06	-0.485467	9	120703102	T	A	184		rs6667135	a	g	318	4.109	3.98e-05	++	1	195720420	CCL20
rs6844245	CCL19	4.53073	1.31e-05	0.699791	4	35862218	T	C	134		rs1759674	CCL19	-4.69288	5.3e-06	-0.485279	9	120702870	C	A	184		rs10218789	a	t	318	-4.108	3.99e-05	--	1	195709199	CCL20
rs676660	CCL19	4.52994	1.31e-05	0.507716	5	134461084	A	T	134		rs492121	CCL19	-4.69098	5.34e-06	-0.485104	9	120700339	G	A	184		rs4627213	t	c	318	-4.106	4.03e-05	--	13	59713306	CCL20
rs2889149	CCL19	4.52927	1.32e-05	0.699713	4	35862637	T	C	134		rs6004256	CCL19	-4.68532	5.48e-06	-0.472821	22	25136043	A	G	184		rs4368057	a	c	318	-4.106	4.03e-05	--	13	59713776	CCL20
rs7722513	CCL19	4.52878	1.32e-05	0.510909	5	134464066	G	C	134		rs57694281	CCL19	-4.68223	5.55e-06	-0.766119	5	174610460	A	G	184		rs965614	a	g	318	-4.104	4.06e-05	--	1	195679032	CCL20
rs4971757	CCL19	-4.52631	1.33e-05	-0.698929	2	51934748	G	A	134		rs5760617	CCL19	-4.67881	5.63e-06	-0.47239	22	25136112	A	G	184		rs28541314	a	g	318	-4.102	4.1e-05	--	4	44173205	CCL20
rs7672034	CCL19	4.52563	1.34e-05	0.54151	4	186838212	C	T	134		rs738824	CCL19	-4.67679	5.68e-06	-0.45129	22	25124928	G	C	184		rs10801447	a	c	318	4.1	4.14e-05	++	1	195692358	CCL20
rs4814529	CCL19	4.5226	1.35e-05	0.572711	20	16648448	A	G	134		rs488101	CCL19	-4.67311	5.77e-06	-0.480468	9	120707625	C	T	184		rs2894290	t	c	318	4.098	4.17e-05	++	6	32707565	CCL20
rs10022762	CCL19	4.52237	1.35e-05	0.564752	4	186853358	G	A	134		rs72810860	CCL19	-4.66678	5.94e-06	-0.828536	5	174603481	G	A	184		rs1209927	t	c	318	-4.096	4.2e-05	--	21	40157281	CCL20
rs9688955	CCL19	-4.51893	1.37e-05	-0.698607	6	108429230	C	T	134		rs72810857	CCL19	-4.66544	5.97e-06	-0.829491	5	174602465	A	G	184		rs1209924	t	c	318	4.096	4.2e-05	++	21	40156731	CCL20
rs4862597	CCL19	4.51488	1.4e-05	0.560692	4	186852696	A	G	134		rs551589	CCL19	-4.66502	5.98e-06	-0.479814	9	120698477	C	T	184		rs7323019	t	c	318	-4.095	4.21e-05	--	13	59714535	CCL20
rs4862598	CCL19	4.50031	1.48e-05	0.561597	4	186852822	T	C	134		rs5760612	CCL19	-4.6631	6.03e-06	-0.456046	22	25129964	G	A	184		rs10779938	t	g	318	4.09	4.31e-05	++	2	51945992	CCL20
rs11085120	CCL19	-4.49562	1.51e-05	-0.614377	19	5270931	T	C	134		rs10463049	CCL19	-4.65329	6.29e-06	-0.826433	5	174606536	G	T	184		rs11125374	t	c	318	4.09	4.31e-05	++	2	51946313	CCL20
rs34184031	CCL19	-4.49265	1.53e-05	-0.544857	5	149458230	G	C	134		rs6601979	CCL19	-4.65161	6.34e-06	-0.587541	10	5604827	T	G	184		rs10921912	c	g	318	-4.087	4.37e-05	--	1	195725697	CCL20
rs1373050	CCL19	4.47706	1.63e-05	0.557366	11	99757415	T	C	134		rs526441	CCL19	-4.6489	6.41e-06	-0.478909	9	120696096	T	C	184		rs12034483	t	c	318	-4.085	4.4e-05	--	1	195714307	CCL20
rs7040556	CCL19	4.47706	1.63e-05	0.531167	9	139103955	A	G	134		rs520514	CCL19	-4.64176	6.62e-06	-0.478257	9	120693145	T	C	184		rs7982999	a	t	318	4.082	4.46e-05	++	13	59715977	CCL20
rs1822673	CCL19	4.47627	1.63e-05	0.681747	4	35804819	T	C	134		rs2281587	CCL19	-4.62064	7.25e-06	-0.459388	10	105377349	T	C	184		rs10921896	t	c	318	4.082	4.47e-05	++	1	195684006	CCL20
rs11789776	CCL19	4.46648	1.7e-05	0.5757	9	699205	G	T	134		rs2281586	CCL19	-4.62041	7.25e-06	-0.459308	10	105376737	T	C	184		rs9970789	t	c	318	-4.081	4.48e-05	--	1	195682709	CCL20
rs9327692	CCL19	-4.466	1.7e-05	-0.539929	5	101218274	A	G	134		rs2483319	CCL19	-4.61218	7.52e-06	-0.4758	9	120688976	G	T	184		rs10066996	t	c	318	-4.08	4.5e-05	--	5	160850635	CCL20
rs4833120	CCL19	4.46574	1.7e-05	0.684068	4	35839822	G	A	134		rs11191741	CCL19	-4.59398	8.13e-06	-0.458667	10	105362104	A	G	184		rs11675500	a	g	318	-4.077	4.55e-05	--	2	51947092	CCL20
rs35251258	CCL19	-4.46507	1.71e-05	-0.852191	16	10766383	A	G	134		rs7768812	CCL19	4.58435	8.47e-06	0.480448	6	131390508	A	G	184		rs7355398	t	c	318	4.077	4.56e-05	++	2	51947065	CCL20
rs67993714	CCL19	-4.46497	1.71e-05	-0.85204	16	10767109	T	G	134		rs3781358	CCL19	-4.48781	1.28e-05	-0.433432	10	105379431	A	G	184		rs2063870	t	g	318	4.075	4.6e-05	++	2	51938643	CCL20
rs7688552	CCL19	4.46423	1.72e-05	0.683695	4	35838547	G	T	134		rs3824780	CCL19	-4.48288	1.3e-05	-0.432856	10	105384826	T	C	184		rs10475696	t	c	318	-4.075	4.61e-05	--	5	160856080	CCL20
rs1822670	CCL19	4.46411	1.72e-05	0.683659	4	35838472	G	A	134		rs743376	CCL19	-4.4772	1.34e-05	-0.448268	22	25096978	G	A	184		rs7276463	a	g	318	4.072	4.65e-05	++	21	30102618	CCL20
rs4606718	CCL19	-4.46398	1.72e-05	-0.851818	16	10767788	T	C	134		rs60634518	CCL19	4.47287	1.36e-05	0.538202	12	24803849	A	G	184		rs56305033	a	g	318	-4.068	4.74e-05	--	2	35232749	CCL20
rs34383068	CCL19	-4.46382	1.72e-05	-0.85218	16	10766278	A	G	134		rs743377	CCL19	-4.47026	1.38e-05	-0.446837	22	25097248	G	T	184		rs576301	t	c	318	-4.068	4.75e-05	--	2	184191329	CCL20
rs12599408	CCL19	-4.46188	1.73e-05	-0.852069	16	10765716	T	C	134		rs1462495	CCL19	-4.46563	1.4e-05	-0.442375	2	157603952	A	G	184		rs7714930	t	c	318	-4.062	4.87e-05	--	5	160859923	CCL20
rs886475	CCL19	-4.46086	1.74e-05	-0.525406	7	79541567	A	G	134		rs1031810	CCL19	-4.46387	1.41e-05	-0.442105	2	157603335	A	C	184		rs1604235	t	g	318	4.062	4.87e-05	++	4	142788346	CCL20
rs71381168	CCL19	-4.4592	1.75e-05	-0.851895	16	10765437	G	A	134		rs11889387	CCL19	-4.46307	1.42e-05	-0.441308	2	157599678	A	G	184		rs62329032	t	g	318	-4.061	4.88e-05	--	4	142789029	CCL20
rs12684650	CCL19	4.45911	1.75e-05	0.540127	9	139110654	T	C	134		rs6748188	CCL19	-4.45644	1.46e-05	-0.44149	2	157603616	G	A	184		rs7665862	t	g	318	-4.061	4.88e-05	--	4	142789475	CCL20
rs12925749	CCL19	-4.45584	1.77e-05	-0.850567	16	10770160	T	C	134		rs4860528	CCL19	-4.45274	1.48e-05	-0.479075	4	60247122	C	T	184		rs10070166	a	c	318	4.06	4.91e-05	++	5	160862151	CCL20
rs1444375	CCL19	4.45505	1.78e-05	0.68152	4	35823675	T	G	134		rs6743379	CCL19	-4.45199	1.48e-05	-0.440189	2	157599542	T	G	184		rs10077462	a	g	318	-4.06	4.91e-05	--	5	160861928	CCL20
rs1444374	CCL19	4.45466	1.78e-05	0.681529	4	35823662	G	T	134		rs62305698	CCL19	-4.44903	1.5e-05	-0.478677	4	60246233	G	A	184		rs9313882	c	g	318	4.058	4.96e-05	++	5	160870473	CCL20
rs7667965	CCL19	4.45421	1.79e-05	0.681281	4	35825374	T	A	134		rs7340833	CCL19	-4.44821	1.51e-05	-0.478627	4	60246313	A	G	184		rs2346994	a	g	318	5.109	3.24e-07	++	16	26478953	CCL23
rs9640813	CCL19	4.45332	1.79e-05	0.505521	7	79583390	T	C	134		rs7340866	CCL19	-4.44821	1.51e-05	-0.478627	4	60246561	T	C	184		rs1455756	t	c	318	-5.044	4.56e-07	--	15	94805762	CCL23
rs12918979	CCL19	-4.45326	1.79e-05	-0.850096	16	10772501	G	A	134		rs664905	CCL19	-4.44586	1.52e-05	-0.460432	9	120685922	A	G	184		rs11646838	c	g	318	-5.036	4.75e-07	--	16	26478138	CCL23
rs9783189	CCL19	-4.45322	1.79e-05	-0.593426	10	8411320	C	A	134		rs5760594	CCL19	-4.44152	1.55e-05	-0.450551	22	25098371	T	C	184		rs1858859	a	g	318	5.017	5.26e-07	++	16	26475487	CCL23
rs1596580	CCL19	4.45271	1.8e-05	0.680986	4	35823215	T	C	134		rs2137020	CCL19	-4.43554	1.59e-05	-0.476994	4	60242645	C	T	184		rs4787375	t	c	318	4.992	5.99e-07	++	16	26469058	CCL23
rs1822678	CCL19	4.45215	1.8e-05	0.680843	4	35823143	T	A	134		rs1462496	CCL19	-4.42874	1.64e-05	-0.439114	2	157607055	A	T	184		rs1858858	t	c	318	4.984	6.21e-07	++	16	26470681	CCL23
rs6531394	CCL19	4.45038	1.81e-05	0.680304	4	35819609	T	G	134		rs62176993	CCL19	-4.4264	1.65e-05	-0.438721	2	157606799	A	G	184		rs11646967	a	c	318	4.98	6.36e-07	++	16	26478416	CCL23
rs2707908	CCL19	-4.44935	1.82e-05	-0.512665	7	79532641	C	T	134		rs7564791	CCL19	-4.42499	1.66e-05	-0.436638	2	157596642	G	C	184		rs4427810	c	g	318	-4.974	6.54e-07	--	16	26477637	CCL23
rs2262965	CCL19	-4.44878	1.83e-05	-0.512482	7	79532650	A	T	134		rs8179646	CCL19	-4.42272	1.68e-05	-0.435736	2	157598678	T	C	184		rs11648631	t	c	318	4.956	7.2e-07	++	16	26473907	CCL23
rs67288689	CCL19	-4.43875	1.9e-05	-0.847783	16	10772017	A	G	134		rs6829425	CCL19	-4.41776	1.71e-05	-0.468458	4	21261620	G	C	184		rs2214028	t	c	318	4.949	7.44e-07	++	16	26489004	CCL23
rs2214430	CCL19	4.43814	1.91e-05	0.510742	7	79595475	T	C	134		rs13128130	CCL19	-4.41731	1.72e-05	-0.468433	4	21262093	T	C	184		rs62030922	a	g	318	-4.947	7.53e-07	--	16	26489613	CCL23
rs2707920	CCL19	-4.43303	1.95e-05	-0.509744	7	79530671	T	C	134		rs13128781	CCL19	-4.41731	1.72e-05	-0.468433	4	21262354	T	C	184		rs11640670	a	c	318	4.946	7.59e-07	++	16	26491237	CCL23
rs2525836	CCL19	-4.4327	1.95e-05	-0.50956	7	79532481	T	C	134		rs6828595	CCL19	-4.41614	1.73e-05	-0.468378	4	21261283	G	A	184		rs11641874	a	t	318	4.945	7.6e-07	++	16	26488521	CCL23
rs2707917	CCL19	-4.43262	1.95e-05	-0.510184	7	79529538	A	G	134		rs11735059	CCL19	-4.41107	1.76e-05	-0.46751	4	21263091	T	C	184		rs62030925	a	g	318	-4.945	7.6e-07	--	16	26491813	CCL23
rs2525835	CCL19	-4.43202	1.95e-05	-0.511065	7	79527088	A	G	134		rs11722994	CCL19	-4.40974	1.77e-05	-0.46734	4	21263330	C	T	184		rs1073112	a	g	318	4.944	7.67e-07	++	16	26492467	CCL23
rs1922731	CCL19	-4.43201	1.95e-05	-0.510858	7	79527807	A	T	134		rs35921744	CCL19	-4.40732	1.79e-05	-0.466682	4	21263722	A	G	184		rs8056075	a	g	318	4.94	7.83e-07	++	16	26486960	CCL23
rs2707922	CCL19	-4.43199	1.95e-05	-0.511029	7	79527271	T	C	134		rs34595298	CCL19	-4.40078	1.84e-05	-0.465197	4	21264506	T	C	184		rs62030919	a	g	318	-4.933	8.08e-07	--	16	26485504	CCL23
rs2707907	CCL19	-4.43161	1.96e-05	-0.509472	7	79534665	T	G	134		rs9312118	CCL19	-4.3987	1.86e-05	-0.473123	4	60240689	G	A	184		rs56125444	c	g	318	4.919	8.7e-07	++	16	26482770	CCL23
rs1922736	CCL19	-4.4315	1.96e-05	-0.509432	7	79535283	T	C	134		rs9884704	CCL19	-4.39845	1.86e-05	-0.473117	4	60241022	T	C	184		rs56308017	t	c	318	4.842	1.29e-06	++	16	26464232	CCL23
rs2707923	CCL19	-4.43128	1.96e-05	-0.511289	7	79526205	C	A	134		rs10004259	CCL19	-4.39795	1.86e-05	-0.473086	4	60241310	G	T	184		rs55807462	t	g	318	4.839	1.31e-06	++	16	26464404	CCL23
rs7803517	CCL19	-4.42833	1.98e-05	-0.508881	7	79543386	T	C	134		rs2341560	CCL19	-4.39795	1.86e-05	-0.473086	4	60242091	A	G	184		rs2097648	a	g	318	-4.807	1.53e-06	--	16	26471145	CCL23
rs7803852	CCL19	-4.42819	1.98e-05	-0.508857	7	79543615	T	C	134		rs10005534	CCL19	-4.39692	1.87e-05	-0.472891	4	60231945	A	G	184		rs8064084	t	g	318	-4.778	1.77e-06	--	16	26474210	CCL23
rs11974696	CCL19	-4.42716	1.99e-05	-0.508707	7	79545282	C	G	134		rs7681297	CCL19	-4.39692	1.87e-05	-0.472891	4	60234242	T	A	184		rs7350820	a	g	318	-4.778	1.77e-06	--	16	26474984	CCL23
rs10256778	CCL19	4.42235	2.03e-05	0.507743	7	79562271	T	A	134		rs7671961	CCL19	-4.39692	1.87e-05	-0.472891	4	60234761	C	T	184		rs4850343	t	c	318	-4.67	3.02e-06	--	2	193359764	CCL23
rs959661	CCL19	-4.42101	2.04e-05	-0.668795	2	51908399	T	C	134		rs6840295	CCL19	-4.39692	1.87e-05	-0.472891	4	60235594	A	G	184		rs4850494	a	g	318	-4.669	3.02e-06	--	2	193359852	CCL23
rs2176220	CCL19	-4.42069	2.05e-05	-0.669079	2	51904737	T	G	134		rs6845609	CCL19	-4.39692	1.87e-05	-0.472891	4	60235778	A	C	184		rs4850486	t	g	318	4.669	3.03e-06	++	2	193359244	CCL23
rs1516183	CCL19	-4.41974	2.05e-05	-0.669151	2	51904189	A	G	134		rs10018723	CCL19	-4.39692	1.87e-05	-0.472891	4	60236519	A	G	184		rs6707403	a	g	318	4.662	3.13e-06	++	2	193356216	CCL23
rs1913983	CCL19	-4.41952	2.05e-05	-0.668921	2	51902617	C	T	134		rs10517453	CCL19	-4.39692	1.87e-05	-0.472891	4	60237075	T	C	184		rs6760628	t	c	318	4.66	3.16e-06	++	2	193355249	CCL23
rs9309216	CCL19	-4.41897	2.06e-05	-0.668893	2	51902883	A	C	134		rs10866134	CCL19	-4.39692	1.87e-05	-0.472891	4	60239646	G	A	184		rs4850500	a	g	318	-4.645	3.4e-06	--	2	193361761	CCL23
rs2855784	CCL19	-4.41812	2.07e-05	-0.512128	5	149458703	T	G	134		rs7725519	CCL19	-4.37955	2.01e-05	-0.459081	5	140878140	G	A	184		rs2188347	a	g	318	-4.625	3.75e-06	--	16	26489150	CCL23
rs1400105	CCL19	-4.41659	2.08e-05	-0.667357	2	51901360	A	G	134		rs9686648	CCL19	-4.37445	2.05e-05	-0.458528	5	140878448	C	T	184		rs11680711	a	g	318	4.622	3.79e-06	++	2	234105400	CCL23
rs2569075	CCL19	-4.41166	2.12e-05	-0.510631	5	149458829	G	A	134		rs2056368	CCL19	4.37194	2.07e-05	0.481445	6	155016837	G	T	184		rs8049990	t	c	318	-4.608	4.07e-06	--	16	26484030	CCL23
rs78129882	CCL19	-4.40072	2.22e-05	-0.674704	21	43264395	A	G	134		rs11047557	CCL19	4.34973	2.27e-05	0.548465	12	24816493	T	A	184		rs12185198	a	g	318	-4.543	5.54e-06	--	16	26417988	CCL23
rs9486813	CCL19	-4.39855	2.24e-05	-0.669337	6	108437246	G	A	134		rs7965945	CCL19	4.34817	2.29e-05	0.548267	12	24815279	C	T	184		rs1029376	a	g	318	4.529	5.92e-06	++	16	26411244	CCL23
rs11103381	CCL19	4.39544	2.26e-05	0.529769	9	139097773	C	A	134		rs34656791	CCL19	4.34396	2.33e-05	0.631235	4	183460518	A	T	184		rs12934536	a	c	318	-4.529	5.92e-06	--	16	26410679	CCL23
rs2219142	CCL19	4.39413	2.28e-05	0.512684	8	126580797	C	T	134		rs11734434	CCL19	-4.34364	2.33e-05	-0.465335	4	60248535	T	C	184		rs8063527	t	g	318	4.528	5.95e-06	++	16	26409431	CCL23
rs2707878	CCL19	-4.38897	2.32e-05	-0.522033	7	79481601	G	A	134		rs590753	CCL19	-4.34344	2.33e-05	-0.448507	9	120682229	G	A	184		rs9866935	t	g	318	-4.455	8.37e-06	--	3	196256173	CCL23
rs2525814	CCL19	-4.38674	2.34e-05	-0.521532	7	79482738	A	T	134		rs1483726	CCL19	-4.34308	2.34e-05	-0.691611	4	65043077	C	T	184		rs7185857	a	g	318	-4.442	8.91e-06	--	16	26441183	CCL23
rs4705107	CCL19	-4.38635	2.35e-05	-0.512061	5	149458419	T	C	134		rs2254331	CCL19	-4.33567	2.41e-05	-0.439797	9	120721339	A	C	184		rs11074780	a	g	318	-4.431	9.39e-06	--	16	26459921	CCL23
rs2525815	CCL19	-4.3863	2.35e-05	-0.521185	7	79483480	T	C	134		rs2491646	CCL19	-4.33567	2.41e-05	-0.439797	9	120725410	A	G	184		rs28786502	a	g	318	-4.429	9.46e-06	--	16	26422620	CCL23
rs1319297	CCL19	-4.38543	2.36e-05	-0.520966	7	79483925	A	T	134		rs2254970	CCL19	-4.33253	2.44e-05	-0.439787	9	120726874	T	C	184		rs4140670	t	c	318	-4.429	9.48e-06	--	16	26424994	CCL23
rs72807818	CCL19	4.38521	2.36e-05	0.716238	2	51819019	A	G	134		rs2809383	CCL19	-4.33135	2.45e-05	-0.440258	9	120728617	T	C	184		rs9924569	a	t	318	-4.426	9.58e-06	--	16	26438706	CCL23
rs2525816	CCL19	-4.38499	2.36e-05	-0.520579	7	79485434	A	C	134		rs201614	CCL19	-4.32363	2.53e-05	-0.548819	17	10561422	G	A	184		rs2097651	a	g	318	-4.426	9.59e-06	--	16	26447654	CCL23
rs2707883	CCL19	-4.3848	2.36e-05	-0.520347	7	79485590	G	T	134		rs3780268	CCL19	4.32183	2.55e-05	0.643345	9	134468846	T	C	184		rs2188353	a	c	318	-4.426	9.59e-06	--	16	26444828	CCL23
rs2707882	CCL19	-4.38473	2.36e-05	-0.52053	7	79485461	T	C	134		rs12500174	CCL19	-4.32005	2.57e-05	-0.469529	4	60229439	A	G	184		rs8048737	a	g	318	4.425	9.63e-06	++	16	26445359	CCL23
rs2707885	CCL19	-4.38369	2.37e-05	-0.51985	7	79486907	A	G	134		rs9884720	CCL19	-4.31303	2.64e-05	-0.474911	4	60242528	A	C	184		rs7196027	a	g	318	-4.425	9.66e-06	--	16	26446574	CCL23
rs7581405	CCL19	-4.38367	2.37e-05	-0.660986	2	51910007	T	C	134		rs7853885	CCL19	-4.31289	2.64e-05	-0.445052	9	120675119	T	C	184		rs2023663	a	g	318	-4.425	9.67e-06	--	16	26455216	CCL23
rs2464823	CCL19	-4.38336	2.38e-05	-0.519751	7	79487202	A	G	134		rs4836706	CCL19	-4.31289	2.64e-05	-0.445052	9	120676502	T	C	184		rs2023661	t	c	318	4.424	9.69e-06	++	16	26454742	CCL23
rs1400109	CCL19	-4.38325	2.38e-05	-0.661486	2	51907921	C	T	134		rs55952310	CCL19	-4.31269	2.65e-05	-0.454599	4	60252609	C	A	184		rs10492804	a	g	318	-4.423	9.74e-06	--	16	26454324	CCL23
rs60844779	CCL19	-4.38302	2.38e-05	-0.514593	5	149456772	T	A	134		rs7686987	CCL19	-4.31184	2.66e-05	-0.468445	4	60230459	C	G	184		rs11643516	t	c	318	-4.423	9.75e-06	--	16	26456439	CCL23
rs4546040	CCL19	-4.3828	2.38e-05	-0.661417	2	51907652	G	A	134		rs10028002	CCL19	-4.31099	2.67e-05	-0.468343	4	60229455	G	C	184		rs10438519	a	t	318	-4.421	9.81e-06	--	16	26415839	CCL23
rs2428622	CCL19	-4.38264	2.38e-05	-0.519624	7	79487401	C	T	134		rs9998638	CCL19	-4.31043	2.67e-05	-0.465399	4	60231683	C	T	184		rs11641345	a	g	318	-4.421	9.82e-06	--	16	26415933	CCL23
rs2464824	CCL19	-4.38256	2.38e-05	-0.519626	7	79487377	T	C	134		rs1930717	CCL19	-4.30894	2.69e-05	-0.437838	9	120713524	T	C	184		rs8057602	a	g	318	4.42	9.86e-06	++	16	26416883	CCL23
rs2855781	CCL19	-4.38232	2.39e-05	-0.514555	5	149456771	C	A	134		rs514180	CCL19	-4.30894	2.69e-05	-0.437838	9	120716467	A	T	184		rs55732378	a	g	318	-4.42	9.86e-06	--	15	81175085	CCL23
rs2428623	CCL19	-4.38229	2.39e-05	-0.519259	7	79488533	G	A	134		rs508567	CCL19	-4.30894	2.69e-05	-0.437838	9	120717127	C	T	184		rs4787373	a	g	318	-4.42	9.86e-06	--	16	26451035	CCL23
rs2116791	CCL19	-4.38205	2.39e-05	-0.514906	5	149455600	C	A	134		rs481765	CCL19	-4.30894	2.69e-05	-0.437838	9	120717728	T	C	184		rs4419064	t	c	318	-4.363	1.28e-05	--	16	26407559	CCL23
rs2464825	CCL19	-4.38178	2.39e-05	-0.519178	7	79488565	C	A	134		rs476370	CCL19	-4.30894	2.69e-05	-0.437838	9	120718285	T	C	184		rs12374453	t	g	318	4.332	1.48e-05	++	5	17082474	CCL23
rs1516180	CCL19	-4.37899	2.42e-05	-0.720236	2	51932130	T	C	134		rs734096	CCL19	-4.30894	2.69e-05	-0.437838	9	120719351	C	T	184		rs71500656	t	c	318	-4.33	1.49e-05	--	1	72787937	CCL23
rs2707884	CCL19	-4.37878	2.42e-05	-0.518333	7	79489644	G	A	134		rs627878	CCL19	-4.30894	2.69e-05	-0.437838	9	120719487	A	C	184		rs8040967	t	c	318	4.314	1.6e-05	++	15	94802762	CCL23
rs1985821	CCL19	-4.37837	2.42e-05	-0.515141	7	79498512	G	A	134		rs532655	CCL19	-4.30894	2.69e-05	-0.437838	9	120719640	A	G	184		rs2798419	a	g	318	-4.308	1.65e-05	--	1	166261436	CCL23
rs2428625	CCL19	-4.37807	2.43e-05	-0.518036	7	79490205	G	A	134		rs627877	CCL19	-4.30753	2.7e-05	-0.437754	9	120713029	A	G	184		rs2798420	t	g	318	-4.308	1.65e-05	--	1	166261440	CCL23
rs2428624	CCL19	-4.37789	2.43e-05	-0.51809	7	79490040	A	G	134		rs13141551	CCL19	-4.29884	2.8e-05	-0.648454	4	65048817	A	T	184		rs2798421	a	c	318	-4.306	1.66e-05	--	1	166261928	CCL23
rs2525820	CCL19	-4.37639	2.44e-05	-0.517385	7	79491125	C	T	134		rs544229	CCL19	-4.29247	2.88e-05	-0.437299	9	120722080	A	G	184		rs2568105	a	g	318	-4.306	1.66e-05	--	1	166265535	CCL23
rs10858246	CCL19	4.37624	2.44e-05	0.532941	9	139102831	C	G	134		rs10517455	CCL19	-4.29226	2.88e-05	-0.459237	4	60251852	C	T	184		rs919678	a	g	318	-4.305	1.67e-05	--	1	166260511	CCL23
rs2525833	CCL19	-4.37535	2.45e-05	-0.509178	7	79516500	A	G	134		rs11728520	CCL19	-4.28974	2.91e-05	-0.458801	4	60248647	G	A	184		rs9461366	a	g	318	4.265	2e-05	++	6	27310533	CCL23
rs2525832	CCL19	-4.37508	2.46e-05	-0.509427	7	79514120	A	G	134		rs36129861	CCL19	-4.27907	3.04e-05	-0.550942	2	240809978	T	C	184		rs6495528	a	g	318	-4.263	2.01e-05	--	15	81174544	CCL23
rs4775217	CCL19	4.37452	2.46e-05	0.518281	15	60157791	G	A	134		rs1345733	CCL19	-4.27718	3.06e-05	-0.497418	5	174609844	C	G	184		rs721403	c	g	318	4.26	2.05e-05	++	14	95692216	CCL23
rs2707906	CCL19	-4.37441	2.46e-05	-0.508388	7	79519229	G	T	134		rs1119950	CCL19	-4.27366	3.1e-05	-0.470582	4	60228517	G	A	184		rs4940589	t	c	318	-4.254	2.1e-05	--	18	61132959	CCL23
rs2707911	CCL19	-4.37392	2.47e-05	-0.513074	7	79503024	T	A	134		rs1511393	CCL19	-4.27366	3.1e-05	-0.470582	4	60232637	A	T	184		rs28862710	t	c	318	4.253	2.11e-05	++	16	26422608	CCL23
rs2525825	CCL19	-4.37392	2.47e-05	-0.513085	7	79503013	A	G	134		rs1511394	CCL19	-4.27366	3.1e-05	-0.470582	4	60232684	T	G	184		rs6697392	a	g	318	-4.244	2.2e-05	--	1	226692522	CCL23
rs2707896	CCL19	-4.37341	2.47e-05	-0.511554	7	79506536	C	T	134		rs1511395	CCL19	-4.27366	3.1e-05	-0.470582	4	60232688	G	A	184		rs8036788	a	g	318	4.24	2.24e-05	++	15	94802805	CCL23
rs6714367	CCL19	-4.37326	2.47e-05	-0.660705	2	51914354	C	T	134		rs1397801	CCL19	-4.27366	3.1e-05	-0.470582	4	60233098	C	T	184		rs1151815	t	c	318	4.233	2.31e-05	++	1	226694739	CCL23
rs2525827	CCL19	-4.37282	2.48e-05	-0.510504	7	79509411	G	A	134		rs2341559	CCL19	-4.27366	3.1e-05	-0.470582	4	60233197	G	A	184		rs6567350	a	g	318	-4.223	2.41e-05	--	18	61135838	CCL23
rs2428627	CCL19	-4.37214	2.48e-05	-0.515593	7	79494326	G	A	134		rs1397802	CCL19	-4.27366	3.1e-05	-0.470582	4	60233749	A	C	184		rs767567	a	g	318	4.221	2.43e-05	++	18	61142112	CCL23
rs13010288	CCL19	4.37213	2.48e-05	0.713279	2	51824512	T	G	134		rs1033101	CCL19	-4.27366	3.1e-05	-0.470582	4	60234335	A	G	184		rs7244369	a	c	318	-4.22	2.45e-05	--	18	61142647	CCL23
rs1606974	CCL19	-4.37135	2.49e-05	-0.719824	2	51873599	A	G	134		rs2063468	CCL19	-4.27366	3.1e-05	-0.470582	4	60235295	T	C	184		rs854678	t	c	318	4.219	2.45e-05	++	17	34358886	CCL23
rs2525822	CCL19	-4.37014	2.5e-05	-0.513327	7	79499993	T	C	134		rs12508514	CCL19	-4.27366	3.1e-05	-0.470582	4	60235813	T	A	184		rs35391811	a	t	318	-4.219	2.46e-05	--	18	61139412	CCL23
rs1009198	CCL19	-4.36889	2.52e-05	-0.513755	7	79498181	C	T	134		rs7673117	CCL19	-4.27366	3.1e-05	-0.470582	4	60238429	T	G	184		rs9320018	a	g	318	-4.219	2.46e-05	--	18	61139559	CCL23
rs762680	CCL19	-4.36842	2.52e-05	-0.513893	5	149454442	C	G	134		rs4837527	CCL19	-4.26953	3.16e-05	-0.431268	9	120677720	G	T	184		rs10163904	t	c	318	4.219	2.46e-05	++	18	61139211	CCL23
rs534191	CCL19	4.36389	2.57e-05	0.509569	11	102671697	T	C	134		rs3914453	CCL19	-4.26953	3.16e-05	-0.431268	9	120677877	A	T	184		rs10871801	t	c	318	-4.219	2.46e-05	--	18	61139634	CCL23
rs2525830	CCL19	-4.36323	2.57e-05	-0.511891	7	79513255	C	T	134		rs2780243	CCL19	-4.26423	3.23e-05	-0.438463	9	120730928	C	T	184		rs854679	t	g	318	-4.218	2.47e-05	--	17	34358839	CCL23
rs9696116	CCL19	4.36186	2.59e-05	0.533023	9	139100805	C	T	134		rs521936	CCL19	-4.26202	3.26e-05	-0.435058	9	120712816	G	A	184		rs11152384	t	g	318	-4.217	2.48e-05	--	18	61140217	CCL23
rs484915	CCL19	4.35366	2.67e-05	0.506604	11	102673248	T	A	134		rs28591172	CCL19	-4.2571	3.32e-05	-0.469244	4	21266198	A	C	184		rs8086887	c	g	318	-4.216	2.48e-05	--	18	61138228	CCL23
rs1028146	CCL19	-4.35151	2.7e-05	-0.648494	2	51928206	G	A	134		rs714180	CCL19	4.25563	3.34e-05	0.399738	7	116319002	A	G	184		rs8083105	t	c	318	4.216	2.49e-05	++	18	61137936	CCL23
rs968592	CCL19	4.34226	2.8e-05	0.739367	11	1662536	A	G	134		rs572510	CCL19	-4.25409	3.36e-05	-0.436562	9	120705326	T	C	184		rs8083601	a	c	318	-4.216	2.49e-05	--	18	61137908	CCL23
rs1200135	CCL19	4.32446	3e-05	0.649746	1	169079268	A	G	134		rs562709	CCL19	-4.25198	3.39e-05	-0.434514	9	120709223	T	C	184		rs712045	t	c	318	4.215	2.5e-05	++	17	34358452	CCL23
rs9309218	CCL19	-4.32007	3.06e-05	-0.670211	2	51927695	C	G	134		rs11125321	CCL19	-4.24918	3.43e-05	-0.40829	2	50852017	G	A	184		rs948641	a	g	318	4.214	2.51e-05	++	18	61136050	CCL23
rs11563268	CCL19	-4.31741	3.09e-05	-0.655691	2	51897741	G	A	134		rs729952	CCL19	-4.2483	3.44e-05	-0.419856	10	105352990	T	G	184		rs6567349	t	c	318	-4.213	2.52e-05	--	18	61135775	CCL23
rs2839407	CCL19	-4.31612	3.11e-05	-0.607671	21	43313033	C	T	134		rs536377	CCL19	-4.24747	3.45e-05	-0.435952	9	120703141	A	G	184		rs8099446	c	g	318	4.212	2.53e-05	++	18	61138056	CCL23
rs887998	CCL19	-4.31577	3.11e-05	-0.606907	2	102730307	T	C	134		rs2466429	CCL19	-4.2472	3.46e-05	-0.435916	9	120701293	G	C	184		rs8083911	a	g	318	-4.212	2.53e-05	--	18	61138100	CCL23
rs10938807	CCL19	-4.31543	3.11e-05	-0.55542	4	20840094	T	C	134		rs506494	CCL19	-4.2472	3.46e-05	-0.435916	9	120703474	C	T	184		rs9954187	t	g	318	4.21	2.55e-05	++	18	61134025	CCL23
rs9870739	CCL19	-4.31519	3.12e-05	-0.619595	3	33927260	T	C	134		rs503827	CCL19	-4.2472	3.46e-05	-0.435916	9	120703746	T	C	184		rs2648731	a	g	318	-4.204	2.63e-05	--	5	52072194	CCL23
rs2839408	CCL19	-4.31432	3.13e-05	-0.607853	21	43313056	T	C	134		rs503810	CCL19	-4.2472	3.46e-05	-0.435916	9	120703751	C	T	184		rs4267812	a	g	318	4.199	2.68e-05	++	4	142298702	CCL23
rs9320257	CCL19	-4.31382	3.13e-05	-0.667026	6	108429784	G	A	134		rs10818110	CCL19	-4.24689	3.46e-05	-0.454653	9	120698275	T	C	184		rs893037	t	c	318	-4.194	2.75e-05	--	4	142280519	CCL23
rs4850998	CCL19	-4.31369	3.14e-05	-0.609951	2	102725987	T	C	134		rs4722605	CCL19	4.2459	3.48e-05	0.483989	7	26555890	A	G	184		rs364960	t	c	318	4.189	2.8e-05	++	16	83777776	CCL23
rs2041750	CCL19	-4.31139	3.16e-05	-0.610214	2	102723978	A	G	134		rs487332	CCL19	-4.24574	3.48e-05	-0.435823	9	120700889	G	T	184		rs716430	t	c	318	-4.187	2.83e-05	--	18	1576234	CCL23
rs11007338	CCL19	-4.31118	3.17e-05	-0.516469	10	29276863	C	T	134		rs592495	CCL19	-4.2456	3.48e-05	-0.434072	9	120708085	A	G	184		rs61796580	t	c	318	4.171	3.03e-05	++	3	178621534	CCL23
rs10186480	CCL19	-4.31103	3.17e-05	-0.654392	2	51915982	G	A	134		rs660234	CCL19	-4.24261	3.52e-05	-0.435687	9	120699410	A	C	184		rs854668	t	c	318	-4.171	3.04e-05	--	17	34361870	CCL23
rs12521625	CCL19	-4.30815	3.2e-05	-0.524287	5	149446606	C	A	134		rs12613051	CCL19	-4.2391	3.57e-05	-0.407094	2	50853312	T	C	184		rs854669	a	g	318	-4.169	3.05e-05	--	17	34361806	CCL23
rs540917	CCL19	4.30793	3.21e-05	0.485052	5	134456005	G	A	134		rs10865248	CCL19	-4.23878	3.58e-05	-0.406929	2	50851835	T	C	184		rs854671	t	c	318	-4.161	3.16e-05	--	17	34361300	CCL23
rs646506	CCL19	4.30712	3.22e-05	0.488351	5	134458908	G	A	134		rs886716	CCL19	4.2384	3.58e-05	0.482841	7	26557618	G	A	184		rs854677	t	c	318	-4.16	3.18e-05	--	17	34359243	CCL23
rs574654	CCL19	4.30709	3.22e-05	0.485372	5	134454689	G	A	134		rs4722606	CCL19	4.2384	3.58e-05	0.482841	7	26558149	C	T	184		rs854672	t	c	318	-4.16	3.19e-05	--	17	34360838	CCL23
rs687093	CCL19	4.30678	3.22e-05	0.488136	5	134458673	T	A	134		rs2391282	CCL19	4.2384	3.58e-05	0.482841	7	26558154	G	C	184		rs712046	t	c	318	-4.159	3.2e-05	--	17	34358297	CCL23
rs2236438	CCL19	-4.3056	3.24e-05	-0.601739	21	43305937	A	G	134		rs886719	CCL19	4.2384	3.58e-05	0.482841	7	26558545	C	T	184		rs854673	a	g	318	-4.158	3.2e-05	--	17	34360656	CCL23
rs653060	CCL19	4.30435	3.25e-05	0.491568	5	134462246	T	C	134		rs516489	CCL19	-4.23835	3.58e-05	-0.433578	9	120706836	G	A	184		rs6495529	a	g	318	-4.154	3.26e-05	--	15	81179553	CCL23
rs216123	CCL19	-4.30274	3.27e-05	-0.501371	5	149460553	A	G	134		rs13389162	CCL19	-4.23822	3.59e-05	-0.406954	2	50853821	T	C	184		rs2271159	t	g	318	-4.154	3.26e-05	--	15	81179926	CCL23
rs2058485	CCL19	4.30098	3.3e-05	0.688013	9	122996420	T	C	134		rs7602917	CCL19	-4.23764	3.59e-05	-0.407351	2	50849724	A	C	184		rs854674	t	c	318	4.152	3.29e-05	++	17	34359972	CCL23
rs1516187	CCL19	-4.30056	3.3e-05	-0.70427	2	51930164	T	C	134		rs886717	CCL19	4.23759	3.59e-05	0.485557	7	26558380	C	T	184		rs854676	c	g	318	4.151	3.31e-05	++	17	34359451	CCL23
rs2839414	CCL19	-4.29977	3.31e-05	-0.607466	21	43316085	T	C	134		rs12464548	CCL19	-4.23588	3.62e-05	-0.406586	2	50855012	A	G	184		rs56400540	c	g	318	-4.144	3.41e-05	--	9	1996560	CCL23
rs10795947	CCL19	4.29918	3.32e-05	0.631041	10	12332604	G	A	134		rs550614	CCL19	-4.23481	3.64e-05	-0.433355	9	120698591	T	C	184		rs2933904	a	g	318	-4.132	3.6e-05	--	11	129395267	CCL23
rs1516179	CCL19	-4.2986	3.33e-05	-0.699999	2	51931964	A	C	134		rs661187	CCL19	-4.23481	3.64e-05	-0.433355	9	120699655	T	C	184		rs56260967	a	g	318	4.13	3.63e-05	++	14	95693196	CCL23
rs2110238	CCL19	4.29427	3.39e-05	0.670099	9	122978252	T	C	134		rs763538	CCL19	4.23414	3.64e-05	0.403675	7	116319211	C	T	184		rs17211415	t	c	318	4.119	3.8e-05	++	5	52128374	CCL23
rs6433368	CCL19	4.29208	3.42e-05	0.676695	2	173428874	T	C	134		rs4330631	CCL19	4.23336	3.66e-05	0.403591	7	116319214	C	T	184		rs7237647	t	c	318	-4.117	3.85e-05	--	18	61140606	CCL23
rs10182761	CCL19	-4.28674	3.49e-05	-0.698573	2	51935844	T	C	134		rs57120348	CCL19	-4.23189	3.68e-05	-0.760131	5	174613238	G	C	184		rs2138508	t	c	318	-4.108	3.99e-05	--	3	5998095	CCL23
rs12613825	CCL19	-4.2858	3.5e-05	-0.698492	2	51936388	G	C	134		rs11691082	CCL19	-4.23186	3.68e-05	-0.405928	2	50857669	G	C	184		rs7864828	a	g	318	-4.107	4.01e-05	--	9	1989033	CCL23
rs333209	CCL19	4.28511	3.51e-05	0.557284	7	79553137	A	C	134		rs7918186	CCL19	-4.22879	3.72e-05	-0.417438	10	105350447	T	C	184		rs7709286	t	c	318	-4.101	4.11e-05	--	5	17030347	CCL23
rs333210	CCL19	4.28484	3.51e-05	0.557244	7	79553436	T	C	134		rs1983240	CCL19	-4.22757	3.74e-05	-0.455246	4	60249395	T	C	184		rs7294866	a	g	318	4.096	4.21e-05	++	12	119643411	CCL23
rs600672	CCL19	4.28441	3.52e-05	0.493656	5	134463499	C	T	134		rs6487404	CCL19	4.21649	3.91e-05	0.516831	12	24817388	G	T	184		rs6567358	c	g	318	-4.094	4.24e-05	--	18	61146079	CCL23
rs56912026	CCL19	-4.2844	3.52e-05	-0.497587	5	149458110	C	T	134		rs2483321	CCL19	-4.21562	3.93e-05	-0.431716	9	120694460	C	T	184		rs4955408	a	g	318	-4.092	4.28e-05	--	3	38252406	CCL23
rs12826771	CCL19	-4.28003	3.58e-05	-0.586758	12	76927541	G	T	134		rs628613	CCL19	-4.21541	3.93e-05	-0.43166	9	120696986	G	A	184		rs6896304	a	g	318	4.092	4.28e-05	++	5	52127103	CCL23
rs897150	CCL19	4.27657	3.63e-05	0.501247	8	126576702	A	G	134		rs472201	CCL19	-4.21541	3.93e-05	-0.43166	9	120697386	T	C	184		rs13114989	a	g	318	4.086	4.4e-05	++	4	115460025	CCL23
rs170123	CCL19	-4.27439	3.66e-05	-0.632717	6	108453810	A	C	134		rs643215	CCL19	-4.21541	3.93e-05	-0.43166	9	120697951	G	T	184		rs77422558	a	c	318	4.082	4.47e-05	++	4	115462100	CCL23
rs55681750	CCL19	4.2694	3.73e-05	0.745721	17	73970888	C	T	134		rs2236211	CCL19	-4.21497	3.94e-05	-0.416323	10	105349816	A	G	184		rs9645528	c	g	318	4.078	4.54e-05	++	10	27151939	CCL23
rs17460676	CCL19	-4.2638	3.82e-05	-0.627731	11	111037349	T	C	134		rs12527906	CCL19	4.21447	3.95e-05	0.469123	6	131112116	C	A	184		rs11049056	t	g	318	-4.075	4.6e-05	--	12	27738434	CCL23
rs547367	CCL19	-4.26108	3.86e-05	-0.627212	11	111036106	C	T	134		rs1425330	CCL19	-4.21385	3.96e-05	-0.450607	4	21257428	T	C	184		rs79261962	c	g	318	4.073	4.65e-05	++	4	115461109	CCL23
rs73003518	CCL19	-4.26005	3.87e-05	-0.62786	11	111034657	G	C	134		rs680432	CCL19	-4.21183	3.99e-05	-0.431429	9	120693703	A	C	184		rs72710124	t	g	318	4.072	4.66e-05	++	14	95691859	CCL23
rs522188	CCL19	4.25947	3.88e-05	0.628808	11	111040593	T	C	134		rs1425331	CCL19	-4.21163	3.99e-05	-0.450408	4	21257287	T	A	184		rs6606857	a	g	318	-4.069	4.72e-05	--	15	27269902	CCL23
rs17460781	CCL19	-4.25901	3.89e-05	-0.628899	11	111040690	C	T	134		rs1975033	CCL19	4.21097	4e-05	0.584662	19	28634776	G	A	184		rs7434753	t	c	318	-4.069	4.72e-05	--	4	115517543	CCL23
rs12421339	CCL19	-4.25751	3.91e-05	-0.627816	11	111039468	C	T	134		rs6827486	CCL19	-4.21017	4.02e-05	-0.450289	4	21257521	G	T	184		rs12649041	a	c	318	4.068	4.74e-05	++	4	115462376	CCL23
rs1517581	CCL19	-4.25723	3.92e-05	-0.626679	11	111035257	T	A	134		rs1469158	CCL19	-4.20988	4.02e-05	-0.467227	2	50837549	G	T	184		rs7168194	t	c	318	-4.067	4.76e-05	--	15	27270063	CCL23
rs218302	CCL19	-4.25644	3.93e-05	-0.614082	6	108444150	T	C	134		rs147864000	CCL19	-4.20917	4.03e-05	-0.537377	2	240811400	A	G	184		rs11060149	t	c	318	-4.065	4.79e-05	--	12	129608378	CCL23
rs56237097	CCL19	4.25641	3.93e-05	0.742016	17	73966497	C	T	134		rs6850742	CCL19	-4.20904	4.03e-05	-0.450154	4	21257538	T	G	184		rs13136602	t	c	318	4.065	4.81e-05	++	4	115463020	CCL23
rs56155384	CCL19	4.25604	3.94e-05	0.742051	17	73966508	C	T	134		rs520466	CCL19	-4.20701	4.07e-05	-0.431024	9	120693160	T	C	184		rs4669289	t	c	318	4.064	4.82e-05	++	2	8702791	CCL23
rs9486812	CCL19	-4.25509	3.95e-05	-0.661921	6	108432641	A	T	134		rs524975	CCL19	-4.20339	4.13e-05	-0.430784	9	120692694	T	C	184		rs7437576	a	g	318	4.064	4.82e-05	++	4	115516623	CCL23
rs73003519	CCL19	-4.25472	3.96e-05	-0.626324	11	111034667	A	C	134		rs1159527	CCL19	-4.20289	4.13e-05	-0.467059	2	217729725	C	T	184		rs6606858	a	t	318	4.06	4.9e-05	++	15	27270425	CCL23
rs16975327	CCL19	4.25457	3.96e-05	0.700878	18	39388163	T	A	134		rs1179730	CCL19	-4.20229	4.14e-05	-0.466967	2	217729752	T	C	184		rs34001486	a	g	318	-4.059	4.93e-05	--	4	115515948	CCL23
rs57961687	CCL19	4.25362	3.97e-05	0.740822	17	73968639	A	G	134		rs1159526	CCL19	-4.20119	4.16e-05	-0.466855	2	217729874	T	G	184		rs35789595	a	c	318	4.058	4.94e-05	++	4	115515211	CCL23
rs59571217	CCL19	4.25195	4e-05	0.74024	17	73970131	T	C	134		rs1159525	CCL19	-4.20119	4.16e-05	-0.466855	2	217729919	G	A	184		rs35578985	t	c	318	4.058	4.96e-05	++	4	115515656	CCL23
rs2525826	CCL19	-4.2516	4e-05	-0.506261	7	79508376	T	G	134		rs62422296	CCL19	4.2009	4.17e-05	0.466717	6	131114806	T	C	184		rs8105816	t	c	318	7.001	2.54e-12	++	19	8099017	CCL25
rs8076204	CCL19	4.24852	4.05e-05	0.736272	17	73977890	C	A	134		rs4743789	CCL19	4.19705	4.23e-05	0.542883	9	107776619	C	G	184		rs12980552	a	g	318	6.984	2.86e-12	++	19	8082536	CCL25
rs56380545	CCL19	4.24806	4.06e-05	0.742095	17	73960466	C	T	134		rs4860513	CCL19	-4.19699	4.23e-05	-0.467323	4	60229392	T	C	184		rs12610269	t	c	318	6.983	2.9e-12	++	19	8095652	CCL25
rs7219716	CCL19	4.24377	4.13e-05	0.742179	17	73956737	A	C	134		rs2027859	CCL19	4.19603	4.25e-05	0.468308	22	44823657	A	G	184		rs2081165	a	g	318	6.982	2.9e-12	++	19	8094689	CCL25
rs73003515	CCL19	-4.24212	4.16e-05	-0.624567	11	111031458	C	T	134		rs1853842	CCL19	-4.19123	4.33e-05	-0.414336	10	105348493	A	G	184		rs8113444	c	g	318	-6.979	2.98e-12	--	19	8092798	CCL25
rs291657	CCL19	4.24035	4.19e-05	0.749658	18	5082594	G	A	134		rs1514776	CCL19	-4.19062	4.34e-05	-0.439135	9	120668782	C	G	184		rs7246289	c	g	318	-6.973	3.11e-12	--	19	8099790	CCL25
rs527397	CCL19	-4.23831	4.22e-05	-0.624	11	111030631	A	G	134		rs4860517	CCL19	-4.18876	4.38e-05	-0.466209	4	60230013	A	C	184		rs11880419	t	c	318	-6.969	3.18e-12	--	19	8099980	CCL25
rs981490	CCL19	4.23699	4.24e-05	0.469266	7	79595829	A	C	134		rs1912734	CCL19	-4.18876	4.38e-05	-0.466209	4	60230139	C	G	184		rs35473070	a	t	318	6.969	3.2e-12	++	19	8098494	CCL25
rs10229737	CCL19	4.23655	4.25e-05	0.468869	7	79594834	C	T	134		rs4860126	CCL19	-4.18876	4.38e-05	-0.466209	4	60230603	A	G	184		rs11880611	a	t	318	-6.967	3.24e-12	--	19	8097797	CCL25
rs67193164	CCL19	-4.23649	4.25e-05	-0.67041	2	104652218	T	G	134		rs4860127	CCL19	-4.18876	4.38e-05	-0.466209	4	60230996	T	C	184		rs7258871	a	g	318	-6.965	3.28e-12	--	19	8102509	CCL25
rs1859196	CCL19	4.23632	4.25e-05	0.46938	7	79596340	G	C	134		rs1544821	CCL19	-4.18858	4.38e-05	-0.407989	2	50823977	A	G	184		rs1593072	a	g	318	6.964	3.31e-12	++	19	8099824	CCL25
rs757191	CCL19	4.23581	4.26e-05	0.469476	7	79596883	T	A	134		rs4860512	CCL19	-4.18789	4.39e-05	-0.466102	4	60229356	T	C	184		rs8109763	a	c	318	-6.963	3.33e-12	--	19	8092139	CCL25
rs61925522	CCL19	-4.23563	4.26e-05	-0.61429	12	76892482	C	T	134		rs1179727	CCL19	-4.1877	4.4e-05	-0.464895	2	217730567	A	C	184		rs6603132	a	c	318	-6.943	3.83e-12	--	19	8102792	CCL25
rs6946466	CCL19	4.23515	4.27e-05	0.470204	7	79599445	T	C	134		rs2341558	CCL19	-4.18749	4.4e-05	-0.466141	4	60228124	A	G	184		rs6603131	a	g	318	-6.943	3.84e-12	--	19	8102757	CCL25
rs4353689	CCL19	-4.23363	4.3e-05	-0.686581	2	51935326	A	C	134		rs1229459	CCL19	-4.18571	4.43e-05	-0.465359	7	81538309	G	A	184		rs7255527	t	c	318	-6.941	3.89e-12	--	19	8102423	CCL25
rs13110061	CCL19	-4.23212	4.32e-05	-0.51388	4	189830638	T	G	134		rs1229460	CCL19	-4.18384	4.46e-05	-0.464388	7	81538507	A	G	184		rs6603133	t	c	318	6.933	4.11e-12	++	19	8103236	CCL25
rs67904254	CCL19	-4.23123	4.34e-05	-0.666488	2	104644579	A	T	134		rs141703180	CCL19	-4.18305	4.48e-05	-0.515126	2	240816109	C	A	184		rs882951	a	c	318	6.927	4.3e-12	++	19	8093265	CCL25
rs17029484	CCL19	-4.23041	4.35e-05	-0.662142	2	104609575	T	C	134		rs6926898	CCL19	4.18039	4.53e-05	0.45937	6	155003163	A	T	184		rs952444	a	g	318	-6.918	4.59e-12	--	19	8086055	CCL25
rs13128365	CCL19	-4.23023	4.35e-05	-0.513571	4	189828453	T	C	134		rs13380413	CCL19	4.18038	4.53e-05	0.421247	15	61993303	G	T	184		rs10405582	a	g	318	-6.904	5.06e-12	--	19	8103538	CCL25
rs80105920	CCL19	-4.22952	4.37e-05	-0.634285	21	43311306	G	A	134		rs62142329	CCL19	-4.17986	4.54e-05	-0.45881	2	50866607	C	T	184		rs10405588	a	g	318	-6.9	5.19e-12	--	19	8103547	CCL25
rs150751178	CCL19	-4.22749	4.4e-05	-0.634571	21	43311298	G	A	134		rs7858742	CCL19	-4.17882	4.55e-05	-0.424616	9	120672655	C	G	184		rs10411185	a	g	318	6.9	5.22e-12	++	19	8103881	CCL25
rs73021578	CCL19	-4.226	4.43e-05	-0.622192	11	111026935	C	T	134		rs3914452	CCL19	-4.17882	4.55e-05	-0.424616	9	120678061	A	C	184		rs10406540	a	g	318	-6.899	5.24e-12	--	19	8103997	CCL25
rs12616225	CCL19	-4.22551	4.44e-05	-0.661442	2	104603518	A	T	134		rs7043830	CCL19	-4.17882	4.55e-05	-0.424616	9	120678965	C	T	184		rs8101396	a	c	318	6.551	5.7e-11	++	19	8072907	CCL25
rs473509	CCL19	4.22499	4.44e-05	0.511007	11	102669729	T	C	134		rs7576283	CCL19	4.17854	4.56e-05	0.407319	2	50849405	G	C	184		rs2081172	c	g	318	6.5	8.05e-11	++	19	8041418	CCL25
rs2189583	CCL19	-4.22464	4.45e-05	-0.56667	7	79470317	C	G	134		rs1271480	CCL19	-4.17804	4.57e-05	-0.428975	9	120688923	A	G	184		rs759817	t	c	318	-6.496	8.23e-11	--	19	8037040	CCL25
rs73021576	CCL19	-4.2243	4.46e-05	-0.621942	11	111026414	A	G	134		rs6448040	CCL19	-4.17161	4.69e-05	-0.452593	4	21254788	T	C	184		rs545364	c	g	318	-6.496	8.24e-11	--	19	8003550	CCL25
rs1468289	CCL19	-4.22398	4.46e-05	-0.567108	7	79467526	G	C	134		rs654312	CCL19	4.17124	4.69e-05	0.458085	18	352074	T	C	184		rs34918448	t	c	318	-6.342	2.26e-10	--	19	8104684	CCL25
rs1293086	CCL19	-4.22303	4.48e-05	-0.564882	7	79478836	A	G	134		rs3112137	CCL19	4.16735	4.77e-05	0.550681	12	24699622	T	G	184		rs34470441	t	g	318	-6.247	4.19e-10	--	19	8084529	CCL25
rs1293085	CCL19	-4.22302	4.48e-05	-0.564912	7	79478267	G	C	134		rs2332706	CCL19	4.16468	4.82e-05	0.614127	14	72470077	A	G	184		rs8112595	a	g	318	-6.226	4.79e-10	--	19	8092026	CCL25
rs1293087	CCL19	-4.22271	4.48e-05	-0.564837	7	79478923	G	A	134		rs4917394	CCL19	-4.16459	4.82e-05	-0.411959	10	105347152	A	G	184		rs72993911	t	c	318	6.199	5.67e-10	++	19	8079591	CCL25
rs1293106	CCL19	-4.22258	4.49e-05	-0.565393	7	79476024	C	A	134		rs4823283	CCL19	4.1636	4.84e-05	0.466296	22	44825330	A	G	184		rs6603134	a	g	318	-6.127	8.93e-10	--	19	8106521	CCL25
rs1293107	CCL19	-4.22243	4.49e-05	-0.565348	7	79476189	T	C	134		rs4918027	CCL19	-4.15943	4.92e-05	-0.41149	10	105346902	C	A	184		rs1204494	t	c	318	-6.119	9.43e-10	--	19	8060420	CCL25
rs2707899	CCL19	-4.22231	4.49e-05	-0.567419	7	79462840	T	C	134		rs10916422	CCL19	4.15819	4.95e-05	0.547086	1	229227923	A	G	184		rs11260049	a	c	318	-5.709	1.14e-08	--	19	8105544	CCL25
rs17029462	CCL19	-4.22207	4.5e-05	-0.661302	2	104596291	A	G	134		rs1462498	CCL19	-4.15605	4.99e-05	-0.412627	2	157609325	G	A	184		rs7189990	c	g	318	5.356	8.5e-08	++	16	10810200	CCL25
rs1293108	CCL19	-4.22199	4.5e-05	-0.565253	7	79476301	T	C	134		rs1461032	CCL20	-5.04585	1.09e-06	-0.566889	12	15544888	C	T	184		rs35343430	t	c	318	-5.333	9.66e-08	--	16	10808941	CCL25
rs1293088	CCL19	-4.22195	4.5e-05	-0.564601	7	79479701	T	C	134		rs58318242	CCL20	4.83243	2.87e-06	0.508209	18	53470986	C	G	184		rs60664431	a	c	318	5.333	9.67e-08	++	16	10810178	CCL25
rs1293105	CCL19	-4.22164	4.5e-05	-0.565298	7	79475492	T	C	134		rs67526282	CCL20	4.8321	2.87e-06	0.508371	18	53471187	C	T	184		rs12931605	a	c	318	-5.33	9.82e-08	--	16	10806506	CCL25
rs1293097	CCL19	-4.22163	4.5e-05	-0.567685	7	79460473	T	C	134		rs4603647	CCL20	4.82463	2.97e-06	0.507653	18	53472722	G	C	184		rs68092473	a	g	318	-5.326	1e-07	--	16	10804704	CCL25
rs1293089	CCL19	-4.22157	4.5e-05	-0.564506	7	79479784	C	A	134		rs11151343	CCL20	4.82218	3e-06	0.507589	18	53473423	T	C	184		rs66885893	t	c	318	5.324	1.02e-07	++	16	10805471	CCL25
rs12622900	CCL19	-4.2214	4.51e-05	-0.661201	2	104597204	G	A	134		rs12605940	CCL20	4.82218	3e-06	0.507589	18	53473477	C	T	184		rs8050925	t	c	318	-5.323	1.02e-07	--	16	10805303	CCL25
rs73003511	CCL19	-4.22037	4.53e-05	-0.679552	11	111031202	C	T	134		rs12605499	CCL20	4.82218	3e-06	0.507589	18	53473528	T	A	184		rs60764866	t	g	318	-5.318	1.05e-07	--	16	10803623	CCL25
rs73003514	CCL19	-4.22007	4.53e-05	-0.679527	11	111031329	C	T	134		rs12606645	CCL20	4.8128	3.13e-06	0.506939	18	53475163	G	A	184		rs7187042	t	c	318	5.311	1.09e-07	++	16	10806975	CCL25
rs73003503	CCL19	-4.21926	4.54e-05	-0.679541	11	111029084	C	T	134		rs2202770	CCL20	-4.79661	3.36e-06	-0.802747	9	121445968	T	C	184		rs34913060	a	c	318	5.261	1.43e-07	++	16	10809033	CCL25
rs1922726	CCL19	-4.21867	4.56e-05	-0.568131	7	79455258	C	G	134		rs3810794	CCL20	4.78906	3.47e-06	0.711474	16	2512523	A	G	184		rs12930663	t	g	318	5.253	1.5e-07	++	16	10798108	CCL25
rs73132734	CCL19	-4.21836	4.56e-05	-0.797194	12	43248844	G	C	134		rs10846171	CCL20	-4.78677	3.51e-06	-0.539484	12	15561799	G	A	184		rs1582359	t	c	318	-5.24	1.6e-07	--	16	10801602	CCL25
rs73021573	CCL19	-4.21793	4.57e-05	-0.67944	11	111026232	T	C	134		rs7964436	CCL20	-4.78666	3.51e-06	-0.539477	12	15561776	C	T	184		rs12596180	c	g	318	-5.193	2.07e-07	--	16	10785453	CCL25
rs7582634	CCL19	-4.21779	4.57e-05	-0.659255	2	104625450	T	C	134		rs140811082	CCL20	-4.77613	3.68e-06	-0.782063	9	121423286	T	G	184		rs34131369	a	g	318	5.193	2.07e-07	++	16	10792785	CCL25
rs7927998	CCL19	-4.21767	4.57e-05	-0.62097	11	111024596	G	C	134		rs983800	CCL20	-4.70599	5e-06	-0.548034	12	15544399	C	T	184		rs66921887	t	c	318	-5.078	3.81e-07	--	16	10810980	CCL25
rs6477131	CCL19	4.21707	4.58e-05	0.541443	9	704075	A	G	134		rs11056457	CCL20	-4.70559	5.01e-06	-0.547917	12	15545128	A	C	184		rs12918010	t	c	318	5.076	3.86e-07	++	16	10806591	CCL25
rs7939631	CCL19	-4.21591	4.6e-05	-0.620722	11	111024230	C	T	134		rs7135743	CCL20	-4.70559	5.01e-06	-0.547917	12	15545143	G	A	184		rs11640499	a	g	318	-5.072	3.93e-07	--	16	10778764	CCL25
rs9545012	CCL19	-4.21425	4.63e-05	-0.542465	13	79766916	C	G	134		rs11056455	CCL20	-4.70551	5.01e-06	-0.548075	12	15543744	C	T	184		rs12918106	t	g	318	-5.066	4.06e-07	--	16	10809110	CCL25
rs1293109	CCL19	-4.2142	4.64e-05	-0.567685	7	79448275	A	G	134		rs1599368	CCL20	-4.7029	5.07e-06	-0.549209	12	15547632	C	A	184		rs11641914	a	g	318	-5.063	4.13e-07	--	16	10779588	CCL25
rs1293111	CCL19	-4.21389	4.64e-05	-0.567659	7	79448670	A	T	134		rs1599367	CCL20	-4.7029	5.07e-06	-0.549209	12	15547680	G	A	184		rs11643279	t	c	318	-5.062	4.15e-07	--	16	10779850	CCL25
rs1573412	CCL19	-4.21381	4.64e-05	-0.586252	21	43311443	A	G	134		rs13288491	CCL20	-4.70106	5.11e-06	-0.741093	9	121463210	T	C	184		rs6596475	t	c	318	-5.052	4.38e-07	--	5	138719658	CCL25
rs2707887	CCL19	4.21256	4.67e-05	0.567529	7	79446581	T	G	134		rs984561	CCL20	-4.7003	5.13e-06	-0.548523	12	15547275	C	A	184		rs35100358	c	g	318	5.05	4.42e-07	++	16	10794149	CCL25
rs9486815	CCL19	-4.21211	4.67e-05	-0.616867	6	108448046	A	G	134		rs7136113	CCL20	-4.68722	5.43e-06	-0.544844	12	15545446	G	A	184		rs11641393	a	g	318	5.039	4.68e-07	++	16	10809790	CCL25
rs7257020	CCL19	4.21211	4.67e-05	0.578717	19	5284324	C	T	134		rs55854202	CCL20	-4.68479	5.49e-06	-0.784154	9	121435414	C	T	184		rs8048934	c	g	318	-5.027	4.99e-07	--	16	10804921	CCL25
rs10519032	CCL19	4.21048	4.7e-05	0.499281	15	60153671	A	G	134		rs66716825	CCL20	-4.67747	5.67e-06	-0.54709	12	15554246	C	G	184		rs34377798	c	g	318	4.994	5.91e-07	++	16	10797880	CCL25
rs218296	CCL19	-4.20804	4.75e-05	-0.61738	6	108448824	A	C	134		rs10846167	CCL20	-4.57906	8.66e-06	-0.51115	12	15515945	T	C	184		rs9554330	a	g	318	-4.986	6.17e-07	--	13	29003444	CCL25
rs218295	CCL19	-4.20724	4.76e-05	-0.618689	6	108450062	C	T	134		rs1477942	CCL20	4.52431	1.09e-05	0.475155	18	53477819	T	G	184		rs12596265	a	t	318	4.934	8.05e-07	++	16	10776370	CCL25
rs9806346	CCL19	4.20683	4.77e-05	0.498945	15	60153133	T	C	134		rs73434980	CCL20	-4.49919	1.22e-05	-0.532575	6	51310826	T	C	184		rs10507385	t	c	318	4.906	9.3e-07	++	13	28996960	CCL25
rs7583836	CCL19	-4.20521	4.8e-05	-0.660047	2	104590393	G	C	134		rs6929426	CCL20	-4.49647	1.23e-05	-0.529853	6	51297434	A	C	184		rs12515989	t	c	318	4.841	1.29e-06	++	5	138720156	CCL25
rs1517578	CCL19	-4.20217	4.86e-05	-0.618666	11	111021474	G	T	134		rs9296654	CCL20	-4.49622	1.23e-05	-0.532026	6	51302966	G	C	184		rs12516732	t	c	318	4.839	1.31e-06	++	5	138721164	CCL25
rs7940380	CCL19	-4.19685	4.96e-05	-0.617815	11	111020698	T	C	134		rs2226147	CCL20	-4.4951	1.24e-05	-0.529481	6	51287854	A	G	184		rs12986396	a	g	318	-4.819	1.44e-06	--	19	8167830	CCL25
rs7763439	CCL19	-4.19554	4.98e-05	-0.613407	6	108438363	C	G	134		rs6102202	CCL20	-4.4942	1.24e-05	-0.691345	20	39523062	T	A	184		rs12611329	t	c	318	-4.771	1.83e-06	--	19	8166638	CCL25
rs7926634	CCL19	-4.19488	5e-05	-0.617489	11	111020342	C	T	134		rs9395674	CCL20	-4.49374	1.25e-05	-0.529036	6	51284262	A	G	184		rs10900862	t	c	318	4.771	1.83e-06	++	5	138732579	CCL25
rs9832846	CCL20	-5.25762	5.77e-07	-0.627413	3	178444271	A	G	134		rs13142463	CCL20	-4.39771	1.86e-05	-0.661659	4	7575836	G	A	184		rs3865463	a	g	318	4.763	1.91e-06	++	19	8168326	CCL25
rs9290666	CCL20	-5.25719	5.78e-07	-0.627348	3	178444480	A	G	134		rs7924395	CCL20	-4.39502	1.88e-05	-0.751268	11	114014469	A	G	184		rs4271691	t	c	318	-4.76	1.94e-06	--	19	8169144	CCL25
rs6443571	CCL20	-5.23237	6.46e-07	-0.624027	3	178449906	G	A	134		rs10846170	CCL20	-4.39035	1.92e-05	-0.517671	12	15533131	A	G	184		rs7992940	t	g	318	4.754	2e-06	++	13	29023921	CCL25
rs6762581	CCL20	-5.23171	6.48e-07	-0.635816	3	178378468	T	C	134		rs7593	CCL20	4.3872	1.95e-05	0.45517	16	24583406	G	A	184		rs4385202	a	g	318	-4.746	2.07e-06	--	5	138743256	CCL25
rs6443556	CCL20	-5.23096	6.5e-07	-0.635702	3	178381477	T	C	134		rs35872772	CCL20	4.37349	2.06e-05	0.524081	4	62223918	C	T	184		rs3924257	a	c	318	4.739	2.14e-06	++	5	138753725	CCL25
rs6778838	CCL20	-5.23078	6.51e-07	-0.635673	3	178382543	T	G	134		rs73010023	CCL20	-4.37071	2.08e-05	-0.625686	2	241948761	A	G	184		rs11242464	c	g	318	4.721	2.35e-06	++	5	138746334	CCL25
rs4494906	CCL20	-5.23046	6.52e-07	-0.635577	3	178386171	T	C	134		rs28541314	CCL20	4.34691	2.3e-05	0.479761	4	44173205	G	A	184		rs10900863	a	g	318	4.712	2.46e-06	++	5	138772180	CCL25
rs4129413	CCL20	-5.23022	6.53e-07	-0.635637	3	178385752	T	C	134		rs6018690	CCL20	-4.33448	2.42e-05	-0.501979	20	46422813	T	C	184		rs4315920	a	g	318	4.709	2.48e-06	++	5	138745685	CCL25
rs7374783	CCL20	-5.22981	6.54e-07	-0.626615	3	178468269	A	C	134		rs2855437	CCL20	-4.33221	2.44e-05	-0.484542	6	33138955	G	A	184		rs4835728	t	c	318	-4.706	2.53e-06	--	5	138754741	CCL25
rs4488810	CCL20	-5.22956	6.55e-07	-0.635417	3	178389321	G	A	134		rs2080981	CCL20	-4.32355	2.53e-05	-0.448587	4	78222108	A	G	184		rs13181201	c	g	318	-4.705	2.54e-06	--	5	138757412	CCL25
rs4578999	CCL20	-5.22954	6.55e-07	-0.635381	3	178389702	G	A	134		rs2194131	CCL20	-4.32148	2.55e-05	-0.448409	4	78212236	T	G	184		rs35999985	a	g	318	-4.705	2.54e-06	--	5	138756825	CCL25
rs4626081	CCL20	-5.22855	6.58e-07	-0.62662	3	178469520	A	G	134		rs10026702	CCL20	-4.32148	2.55e-05	-0.448409	4	78213034	G	C	184		rs8042934	t	c	318	4.685	2.81e-06	++	15	99984961	CCL25
rs7647786	CCL20	-5.22774	6.6e-07	-0.635434	3	178386736	A	G	134		rs2866046	CCL20	-4.32148	2.55e-05	-0.448409	4	78221377	C	A	184		rs11477	t	c	318	-4.678	2.9e-06	--	5	138747460	CCL25
rs4516593	CCL20	-5.2257	6.66e-07	-0.635629	3	178391799	T	C	134		rs6837477	CCL20	-4.32148	2.55e-05	-0.448409	4	78248129	A	G	184		rs62385284	t	c	318	-4.673	2.96e-06	--	5	138736495	CCL25
rs7647997	CCL20	-5.22544	6.67e-07	-0.62649	3	178474681	C	T	134		rs11221248	CCL20	4.31513	2.62e-05	0.557572	11	128191989	T	G	184		rs4074032	t	c	318	4.659	3.17e-06	++	5	138738178	CCL25
rs11713990	CCL20	5.18483	7.99e-07	0.639301	3	178374983	T	C	134		rs2830922	CCL20	4.3057	2.72e-05	0.66757	21	28779600	C	T	184		rs11758569	a	g	318	-4.659	3.18e-06	--	6	105358164	CCL25
rs28664949	CCL20	5.15274	9.22e-07	0.796769	15	88805253	C	T	134		rs4778859	CCL20	4.29534	2.84e-05	0.521376	15	81117605	G	A	184		rs4075682	t	c	318	-4.655	3.23e-06	--	5	138738651	CCL25
rs13082567	CCL20	-5.11445	1.09e-06	-0.620451	3	178422324	T	C	134		rs11633538	CCL20	4.29279	2.87e-05	0.522633	15	81115849	T	G	184		rs12206124	t	c	318	4.652	3.29e-06	++	6	105362716	CCL25
rs7626901	CCL20	-5.11279	1.1e-06	-0.607413	3	178503215	G	C	134		rs11868719	CCL20	-4.29098	2.89e-05	-0.583828	17	48208455	C	T	184		rs79323044	a	c	318	-4.644	3.41e-06	--	6	105360252	CCL25
rs4626080	CCL20	-5.1126	1.1e-06	-0.607198	3	178502618	T	C	134		rs73987428	CCL20	-4.28873	2.92e-05	-0.583345	17	48209697	C	T	184		rs10842092	t	c	318	-4.627	3.7e-06	--	12	23167468	CCL25
rs12696459	CCL20	-5.05707	1.41e-06	-0.610967	3	178420184	T	C	134		rs12898860	CCL20	4.28595	2.95e-05	0.484346	15	81122421	G	A	184		rs4835727	a	g	318	4.626	3.72e-06	++	5	138741812	CCL25
rs4602366	CCL20	-5.0545	1.42e-06	-0.610098	3	178417326	A	G	134		rs7541208	CCL20	-4.28522	2.96e-05	-0.50551	1	62841902	C	A	184		rs7179740	t	c	318	4.619	3.85e-06	++	15	99980473	CCL25
rs4405893	CCL20	-5.05302	1.43e-06	-0.609766	3	178416534	T	C	134		rs1104876	CCL20	4.27456	3.09e-05	0.483319	15	81124348	A	T	184		rs11741938	a	g	318	-4.619	3.86e-06	--	5	138763915	CCL25
rs6443561	CCL20	-5.05126	1.44e-06	-0.609385	3	178414779	A	C	134		rs13102425	CCL20	4.27022	3.15e-05	0.421244	4	5896500	C	G	184		rs4835729	a	g	318	-4.619	3.86e-06	--	5	138763329	CCL25
rs7642345	CCL20	-5.05016	1.45e-06	-0.609186	3	178413222	C	G	134		rs10001745	CCL20	4.26839	3.17e-05	0.421337	4	5895533	T	C	184		rs11950873	a	g	318	-4.619	3.87e-06	--	5	138762439	CCL25
rs6795082	CCL20	-5.04913	1.45e-06	-0.60901	3	178412197	G	T	134		rs10043248	CCL20	-4.26541	3.21e-05	-0.430822	5	46026032	C	T	184		rs62385303	t	c	318	4.618	3.88e-06	++	5	138764999	CCL25
rs7629468	CCL20	-5.04539	1.48e-06	-0.608398	3	178408570	G	C	134		rs11072949	CCL20	4.26433	3.22e-05	0.481779	15	81122897	A	G	184		rs11950646	a	g	318	4.616	3.92e-06	++	5	138714474	CCL25
rs4295149	CCL20	-5.03995	1.51e-06	-0.607358	3	178403499	C	T	134		rs78420070	CCL20	4.26363	3.23e-05	0.697872	5	52993102	T	C	184		rs11949598	t	g	318	4.615	3.94e-06	++	5	138743151	CCL25
rs7373155	CCL20	-5.03982	1.52e-06	-0.607323	3	178403293	C	T	134		rs11631360	CCL20	4.25965	3.29e-05	0.481181	15	81123309	C	T	184		rs4257763	a	g	318	4.61	4.03e-06	++	5	138714159	CCL25
rs6443559	CCL20	-5.03835	1.53e-06	-0.607152	3	178394986	C	A	134		rs12911628	CCL20	4.25769	3.31e-05	0.524498	15	81127963	G	A	184		rs4835730	t	c	318	-4.608	4.06e-06	--	5	138763807	CCL25
rs6443560	CCL20	-5.03752	1.53e-06	-0.606956	3	178395843	C	T	134		rs16972445	CCL20	4.25606	3.33e-05	0.480823	15	81123475	T	C	184		rs8019275	a	g	318	4.59	4.44e-06	++	14	32539697	CCL25
rs11920669	CCL20	-5.03728	1.53e-06	-0.606917	3	178397892	G	A	134		rs16972446	CCL20	4.25606	3.33e-05	0.480823	15	81123510	C	T	184		rs8106737	a	g	318	-4.57	4.87e-06	--	19	8106193	CCL25
rs74027936	CCL20	5.0203	1.65e-06	0.777276	15	88802857	G	A	134		rs2089476	CCL20	4.24278	3.52e-05	0.479225	15	81124608	A	G	184		rs12986126	a	g	318	4.566	4.98e-06	++	19	8107528	CCL25
rs4398411	CCL20	-5.01537	1.69e-06	-0.597307	3	178513189	T	C	134		rs12911697	CCL20	4.24031	3.56e-05	0.518279	15	81127745	A	G	184		rs8103758	t	c	318	-4.565	4.99e-06	--	19	8106235	CCL25
rs7611115	CCL20	-5.01524	1.69e-06	-0.597885	3	178519097	T	A	134		rs12647205	CCL20	4.23482	3.63e-05	0.415669	4	5898129	G	T	184		rs4804059	a	c	318	-4.531	5.87e-06	--	19	8163787	CCL25
rs28553446	CCL20	5.00534	1.76e-06	0.782626	15	88805148	G	C	134		rs13121443	CCL20	4.23393	3.65e-05	0.415508	4	5898851	G	C	184		rs11636993	t	c	318	-4.514	6.37e-06	--	15	99982197	CCL25
rs7615619	CCL20	-4.99203	1.87e-06	-0.582621	3	178474804	C	T	134		rs4837567	CCL20	-4.23325	3.66e-05	-0.4717	9	121406435	C	T	184		rs11748320	a	g	318	4.503	6.7e-06	++	5	138762998	CCL25
rs58544816	CCL20	-4.93912	2.35e-06	-0.565261	3	178531660	G	A	134		rs12646172	CCL20	4.23074	3.7e-05	0.415055	4	5900178	A	G	184		rs7258069	t	c	318	-4.494	6.98e-06	--	19	8108007	CCL25
rs56266920	CCL20	-4.93824	2.36e-06	-0.565218	3	178531663	C	T	134		rs12649002	CCL20	4.23074	3.7e-05	0.415055	4	5900181	G	A	184		rs72935223	a	c	318	4.489	7.17e-06	++	2	159578285	CCL25
rs6767066	CCL20	-4.88691	2.94e-06	-0.558099	3	178529161	A	C	134		rs4456913	CCL20	4.2298	3.71e-05	0.414885	4	5901291	T	C	184		rs7445264	t	g	318	4.477	7.57e-06	++	5	138775552	CCL25
rs4481139	CCL20	-4.8841	2.98e-06	-0.555434	3	178529856	T	C	134		rs1007558	CCL20	-4.22854	3.73e-05	-0.574075	17	48214134	A	C	184		rs312787	c	g	318	4.455	8.39e-06	++	11	68120665	CCL25
rs744993	CCL20	4.8655	3.22e-06	0.785082	15	88803265	A	C	134		rs7168261	CCL20	4.22625	3.76e-05	0.51631	15	81113863	C	G	184		rs312786	t	g	318	4.454	8.43e-06	++	11	68119977	CCL25
rs10132768	CCL20	4.80271	4.21e-06	0.719947	14	104753863	C	T	134		rs1569116	CCL20	-4.22526	3.78e-05	-0.573577	17	48216944	T	C	184		rs479404	t	c	318	4.438	9.1e-06	++	3	27363064	CCL25
rs237477	CCL20	4.75592	5.13e-06	0.623755	20	48057448	C	T	134		rs906433	CCL20	4.22327	3.81e-05	0.476956	15	81124801	G	A	184		rs9551471	a	g	318	4.437	9.13e-06	++	13	29007730	CCL25
rs4678219	CCL20	-4.69272	6.69e-06	-0.646793	3	122571045	G	C	134		rs7117754	CCL20	4.22233	3.82e-05	0.547082	11	128200831	A	G	184		rs312793	a	g	318	4.435	9.2e-06	++	11	68129723	CCL25
rs542940	CCL20	4.68176	7.01e-06	0.779735	6	109036497	A	G	134		rs56719544	CCL20	-4.22205	3.83e-05	-0.574834	17	48225223	C	G	184		rs314760	a	c	318	4.43	9.43e-06	++	11	68117612	CCL25
rs186942	CCL20	4.66035	7.66e-06	0.601972	20	48045742	C	G	134		rs12324416	CCL20	4.22175	3.83e-05	0.516761	15	81112720	C	T	184		rs11242466	c	g	318	-4.427	9.56e-06	--	5	138766888	CCL25
rs7944727	CCL20	4.64104	8.3e-06	0.57465	11	8255824	A	G	134		rs12324882	CCL20	4.22073	3.85e-05	0.516526	15	81112754	T	C	184		rs10900864	a	g	318	-4.426	9.6e-06	--	5	138773090	CCL25
rs10146211	CCL20	4.63345	8.57e-06	0.694514	14	104754119	T	G	134		rs12594499	CCL20	4.22061	3.85e-05	0.511559	15	81118571	T	C	184		rs11242467	a	c	318	-4.425	9.65e-06	--	5	138767565	CCL25
rs7429015	CCL20	-4.62501	8.88e-06	-0.605659	3	178374124	A	G	134		rs28660165	CCL20	4.22044	3.85e-05	0.511801	15	81118184	G	T	184		rs17363480	a	t	318	-4.422	9.78e-06	--	4	184870028	CCL25
rs28497233	CCL20	4.61854	9.12e-06	0.692313	14	104753518	A	G	134		rs12438224	CCL20	4.21994	3.86e-05	0.515295	15	81114147	T	G	184		rs71323293	a	t	318	-4.422	9.8e-06	--	3	27573738	CCL25
rs28517288	CCL20	4.61823	9.13e-06	0.692431	14	104753476	C	G	134		rs12592465	CCL20	4.21881	3.88e-05	0.513954	15	81115535	T	G	184		rs4861594	t	c	318	4.418	9.96e-06	++	4	184872001	CCL25
rs28714517	CCL20	4.6152	9.24e-06	0.691995	14	104753503	G	C	134		rs11637649	CCL20	4.21881	3.88e-05	0.513954	15	81115580	A	T	184		rs640065	a	t	318	-4.416	1.01e-05	--	3	27363937	CCL25
rs61245086	CCL20	4.61111	9.4e-06	0.695328	14	104756034	T	C	134		rs10152526	CCL20	4.21863	3.88e-05	0.517347	15	81111299	T	C	184		rs640912	a	c	318	-4.415	1.01e-05	--	3	27364092	CCL25
rs10143521	CCL20	4.60877	9.49e-06	0.691296	14	104753618	C	G	134		rs12442574	CCL20	4.21813	3.89e-05	0.516783	15	81112005	A	G	184		rs312781	t	c	318	-4.412	1.03e-05	--	11	68113724	CCL25
rs2021158	CCL20	-4.58163	1.06e-05	-0.507887	6	153194548	G	A	134		rs1335249	CCL20	-4.21655	3.91e-05	-0.46942	9	121380683	C	T	184		rs11242468	a	c	318	-4.406	1.06e-05	--	5	138772591	CCL25
rs2021159	CCL20	-4.57969	1.07e-05	-0.508096	6	153194570	C	T	134		rs12917291	CCL20	4.21467	3.94e-05	0.515101	15	81113149	A	G	184		rs1344515	c	g	318	-4.406	1.06e-05	--	16	10784360	CCL25
rs2021160	CCL20	-4.57875	1.07e-05	-0.508029	6	153194611	G	A	134		rs11221252	CCL20	4.21142	4e-05	0.54507	11	128202532	A	G	184		rs144695388	a	g	318	4.402	1.07e-05	++	18	40241086	CCL25
rs6562010	CCL20	-4.56282	1.15e-05	-0.644401	13	59711493	C	T	134		rs28555493	CCL20	4.20843	4.04e-05	0.496652	4	44188666	G	C	184		rs7651661	c	g	318	-4.4	1.09e-05	--	3	27362773	CCL25
rs7984712	CCL20	-4.56251	1.15e-05	-0.644387	13	59711500	G	A	134		rs12465498	CCL20	4.20799	4.05e-05	0.468353	2	199346187	T	G	184		rs479302	a	g	318	4.399	1.09e-05	++	3	27363033	CCL25
rs7989305	CCL20	-4.56128	1.15e-05	-0.644306	13	59711626	G	T	134		rs7126936	CCL20	4.20752	4.06e-05	0.543932	11	128203496	A	C	184		rs170193	t	g	318	-4.397	1.1e-05	--	11	68107471	CCL25
rs7121882	CCL20	-4.54423	1.24e-05	-0.648033	11	19911028	C	G	134		rs35381866	CCL20	-4.20354	4.12e-05	-0.42409	5	45690187	G	A	184		rs594466	t	c	318	-4.395	1.11e-05	--	3	27362069	CCL25
rs7153223	CCL20	4.53134	1.31e-05	0.677502	14	104749048	C	T	134		rs1327274	CCL20	-4.19934	4.19e-05	-0.473584	6	51278154	G	A	184		rs537674	t	g	318	-4.394	1.12e-05	--	3	27361901	CCL25
rs28669700	CCL20	4.5285	1.32e-05	0.676508	14	104753219	G	A	134		rs16972434	CCL20	4.19932	4.19e-05	0.50952	15	81118774	C	T	184		rs7330109	a	t	318	4.391	1.13e-05	++	13	29020256	CCL25
rs28585551	CCL20	4.52259	1.35e-05	0.675717	14	104753363	C	T	134		rs2586463	CCL20	-4.19757	4.22e-05	-0.579172	17	48232907	A	G	184		rs533175	a	g	318	-4.39	1.13e-05	--	3	27361432	CCL25
rs35667106	CCL20	4.51934	1.37e-05	0.675501	14	104753324	A	G	134		rs2586462	CCL20	-4.19596	4.25e-05	-0.579077	17	48233010	A	G	184		rs61950247	t	c	318	-4.385	1.16e-05	--	13	29018556	CCL25
rs28652801	CCL20	4.51677	1.39e-05	0.67772	14	104750871	A	G	134		rs6451814	CCL20	-4.19555	4.26e-05	-0.427691	5	45735083	T	C	184		rs111262255	a	g	318	4.378	1.2e-05	++	18	40313232	CCL25
rs4577016	CCL20	4.51305	1.41e-05	0.677099	14	104750602	G	A	134		rs78933411	CCL20	4.1953	4.26e-05	0.735108	2	168706207	T	C	184		rs34140996	a	g	318	4.378	1.2e-05	++	13	29022793	CCL25
rs7154167	CCL20	4.51305	1.41e-05	0.676705	14	104751430	T	C	134		rs11731294	CCL20	4.19295	4.3e-05	0.422704	4	5906479	A	G	184		rs74743	a	g	318	4.365	1.27e-05	++	11	68111209	CCL25
rs3935767	CCL20	4.51205	1.41e-05	0.676894	14	104750616	A	G	134		rs56364377	CCL20	-4.19031	4.35e-05	-0.480151	12	15523959	G	T	184		rs485007	t	g	318	4.362	1.29e-05	++	3	27341676	CCL25
rs4993267	CCL20	4.50637	1.45e-05	0.675927	14	104751237	T	C	134		rs4629609	CCL20	-4.18787	4.39e-05	-0.422659	5	45747938	C	A	184		rs683503	t	c	318	-4.362	1.29e-05	--	3	27348094	CCL25
rs28619327	CCL20	4.50619	1.45e-05	0.673747	14	104753286	C	T	134		rs12654213	CCL20	-4.18787	4.39e-05	-0.422659	5	45759165	G	T	184		rs586229	a	g	318	4.35	1.36e-05	++	3	27354520	CCL25
rs12489626	CCL20	-4.50503	1.45e-05	-0.550659	3	178431895	C	T	134		rs71521776	CCL20	4.18628	4.42e-05	0.548072	7	26593926	T	C	184		rs646577	a	g	318	4.339	1.43e-05	++	3	27352225	CCL25
rs9371271	CCL20	-4.50441	1.46e-05	-0.532004	6	153195645	T	G	134		rs740184	CCL20	4.18628	4.42e-05	0.548072	7	26594823	T	G	184		rs12597911	t	c	318	4.334	1.47e-05	++	16	10783651	CCL25
rs11622102	CCL20	4.50323	1.46e-05	0.67351	14	104750123	G	A	134		rs28431064	CCL20	-4.18607	4.42e-05	-0.758062	4	7584358	A	G	184		rs574955	t	c	318	4.33	1.49e-05	++	3	27351000	CCL25
rs9371270	CCL20	-4.50305	1.47e-05	-0.53186	6	153195637	T	C	134		rs6451831	CCL20	-4.18524	4.44e-05	-0.428995	5	45917420	C	T	184		rs7519247	a	t	318	4.325	1.53e-05	++	1	185911697	CCL25
rs28545079	CCL20	4.5029	1.47e-05	0.672975	14	104753154	A	G	134		rs11958510	CCL20	4.18481	4.45e-05	0.688512	5	52883725	A	G	184		rs11242465	t	g	318	-4.323	1.54e-05	--	5	138762305	CCL25
rs2104119	CCL20	-4.49989	1.48e-05	-0.530709	6	153196977	A	G	134		rs11897157	CCL20	4.18375	4.47e-05	0.731293	2	168700826	A	C	184		rs9852113	t	c	318	-4.32	1.56e-05	--	3	27602032	CCL25
rs6902770	CCL20	-4.49868	1.49e-05	-0.530587	6	153196793	T	G	134		rs112959387	CCL20	4.1822	4.49e-05	0.69327	5	53016879	C	G	184		rs642570	c	g	318	4.319	1.57e-05	++	3	27342595	CCL25
rs7156059	CCL20	4.49718	1.5e-05	0.673928	14	104751755	C	T	134		rs7725171	CCL20	-4.18178	4.5e-05	-0.428619	5	45923786	A	T	184		rs3103745	t	c	318	4.319	1.57e-05	++	3	27342927	CCL25
rs11160798	CCL20	4.49619	1.51e-05	0.672414	14	104749399	C	T	134		rs112838005	CCL20	4.18047	4.52e-05	0.692948	5	53002040	A	G	184		rs551621	c	g	318	-4.319	1.57e-05	--	3	27336325	CCL25
rs7154928	CCL20	4.49494	1.51e-05	0.673028	14	104751889	G	A	134		rs78202514	CCL20	-4.18011	4.53e-05	-0.756945	4	7584910	T	A	184		rs11927257	t	c	318	-4.319	1.57e-05	--	3	27334294	CCL25
rs7156192	CCL20	4.49423	1.52e-05	0.673257	14	104751797	C	T	134		rs7201851	CCL20	4.17943	4.54e-05	0.43363	16	24579397	C	T	184		rs4973760	a	g	318	-4.319	1.57e-05	--	3	27349047	CCL25
rs911480	CCL20	-4.49373	1.52e-05	-0.530318	6	153195334	A	T	134		rs35175597	CCL20	-4.17818	4.57e-05	-0.541734	5	171920292	C	G	184		rs543882	t	c	318	4.319	1.57e-05	++	3	27331854	CCL25
rs9397564	CCL20	-4.49342	1.52e-05	-0.501464	6	153186742	A	G	134		rs10893849	CCL20	4.176	4.61e-05	0.529735	11	128196572	G	T	184		rs653076	t	c	318	4.319	1.57e-05	++	3	27343691	CCL25
rs7155678	CCL20	4.49249	1.53e-05	0.673192	14	104751499	C	T	134		rs10930293	CCL20	4.17226	4.68e-05	0.733115	2	168712452	C	T	184		rs6551192	a	g	318	-4.319	1.57e-05	--	3	27343376	CCL25
rs10137134	CCL20	4.49018	1.54e-05	0.673292	14	104751918	T	C	134		rs7723218	CCL20	-4.17137	4.69e-05	-0.428347	5	45943118	C	T	184		rs674303	t	c	318	4.319	1.57e-05	++	3	27332177	CCL25
rs12588430	CCL20	4.49006	1.54e-05	0.672695	14	104752472	T	C	134		rs11638026	CCL20	4.16995	4.72e-05	0.50753	15	81119504	A	G	184		rs674798	t	g	318	-4.319	1.57e-05	--	3	27332302	CCL25
rs12588370	CCL20	4.48997	1.55e-05	0.673258	14	104752260	G	A	134		rs6835560	CCL20	-4.16663	4.78e-05	-0.763778	4	7577096	T	A	184		rs6790344	c	g	318	-4.319	1.57e-05	--	3	27336531	CCL25
rs7155082	CCL20	4.48969	1.55e-05	0.673281	14	104751911	A	C	134		rs7440772	CCL20	-4.16587	4.8e-05	-0.764921	4	7576612	T	C	184		rs820617	t	c	318	4.319	1.57e-05	++	3	27335510	CCL25
rs1410491	CCL20	-4.48796	1.56e-05	-0.501027	6	153184197	A	T	134		rs1157937	CCL20	-4.16482	4.82e-05	-0.475483	12	15515239	G	A	184		rs864241	t	c	318	4.319	1.57e-05	++	3	27332674	CCL25
rs11160800	CCL20	4.48702	1.56e-05	0.67201	14	104752728	G	T	134		rs1034504	CCL20	-4.16416	4.83e-05	-0.475331	12	15514827	G	A	184		rs11919439	a	c	318	4.319	1.57e-05	++	3	27334092	CCL25
rs9371643	CCL20	-4.48539	1.57e-05	-0.529726	6	153192213	T	A	134		rs11056452	CCL20	-4.16416	4.83e-05	-0.475331	12	15515716	T	C	184		rs4456824	t	c	318	-4.319	1.57e-05	--	3	27333379	CCL25
rs10139455	CCL20	4.4852	1.58e-05	0.672723	14	104752043	G	A	134		rs74379835	CCL20	-4.16335	4.85e-05	-0.667639	5	175941974	A	C	184		rs514668	a	g	318	4.319	1.57e-05	++	3	27330972	CCL25
rs10139451	CCL20	4.48386	1.58e-05	0.672511	14	104752022	G	A	134		rs56029389	CCL20	-4.16289	4.85e-05	-0.475267	12	15517379	G	T	184		rs515402	t	g	318	-4.319	1.57e-05	--	3	27331022	CCL25
rs11850496	CCL20	4.47405	1.65e-05	0.671783	14	104749318	T	C	134		rs56361757	CCL20	-4.16289	4.85e-05	-0.475267	12	15517492	G	C	184		rs578501	a	g	318	4.319	1.57e-05	++	3	27344963	CCL25
rs11160799	CCL20	4.46743	1.69e-05	0.669651	14	104752562	G	A	134		rs10160901	CCL20	-4.16289	4.85e-05	-0.475267	12	15517754	T	C	184		rs608374	a	g	318	-4.318	1.57e-05	--	3	27345397	CCL25
rs6473139	CCL20	4.46625	1.7e-05	0.873047	8	80099777	T	C	134		rs10161094	CCL20	-4.16289	4.85e-05	-0.475267	12	15517979	G	A	184		rs569960	t	c	318	-4.318	1.57e-05	--	3	27329540	CCL25
rs12591007	CCL20	4.46492	1.71e-05	0.669561	14	104752373	C	T	134		rs11056450	CCL20	-4.16268	4.86e-05	-0.475155	12	15514277	G	A	184		rs480238	a	t	318	4.318	1.57e-05	++	3	27347577	CCL25
rs9835499	CCL20	-4.46311	1.72e-05	-0.623849	3	178358494	T	A	134		rs2696272	CCL20	-4.16214	4.87e-05	-0.582027	17	48238231	T	C	184		rs480646	t	c	318	-4.318	1.58e-05	--	3	27327143	CCL25
rs4905308	CCL20	4.46126	1.74e-05	0.535808	14	95908187	G	A	134		rs7263697	CCL20	-4.15991	4.91e-05	-0.70482	20	31777691	A	C	184		rs719645	t	c	318	4.303	1.69e-05	++	2	50883300	CCL25
rs12044043	CCL20	-4.45648	1.77e-05	-0.510936	1	212297461	G	C	134		rs1895646	CCL20	4.15878	4.93e-05	0.449605	6	5389729	A	G	184		rs6902142	a	g	318	4.3	1.71e-05	++	6	105479558	CCL25
rs6690208	CCL20	-4.44512	1.85e-05	-0.509469	1	212295571	C	T	134		rs1868304	CCL20	-4.1576	4.96e-05	-0.483799	1	30257073	A	G	184		rs9588748	a	g	318	4.291	1.78e-05	++	13	90408366	CCL25
rs11626849	CCL20	4.43065	1.96e-05	0.697365	14	104750087	C	T	134		rs6451836	CCL20	-4.15672	4.98e-05	-0.431522	5	45928918	C	T	184		rs12870277	a	g	318	-4.291	1.78e-05	--	13	90408520	CCL25
rs2272486	CCL20	4.42201	2.03e-05	0.568425	3	123988039	T	C	134		rs10056175	CCL20	-4.15582	4.99e-05	-0.431439	5	45934605	G	A	184		rs2057391	a	c	318	-4.28	1.87e-05	--	6	105478927	CCL25
rs920894	CCL20	4.41456	2.1e-05	0.567581	3	123987216	G	A	134		rs6451840	CCL20	-4.15582	4.99e-05	-0.431439	5	45935686	C	A	184		rs35751	a	g	318	4.273	1.93e-05	++	5	178695905	CCL25
rs35713099	CCL20	-4.4116	2.12e-05	-0.701467	4	189855738	G	C	134		rs6451841	CCL20	-4.15582	4.99e-05	-0.431439	5	45936306	G	C	184		rs2019352	a	g	318	4.267	1.99e-05	++	3	27606695	CCL25
rs17091237	CCL20	-4.4074	2.16e-05	-0.57814	8	19593584	C	T	134		rs6451842	CCL20	-4.15582	4.99e-05	-0.431439	5	45936533	C	T	184		rs35291394	a	g	318	-4.263	2.01e-05	--	4	184870619	CCL25
rs7147827	CCL20	4.40523	2.18e-05	0.654033	14	104750388	G	A	134		rs1975033	CCL23	5.28769	3.54e-07	0.719471	19	28634776	G	A	184		rs653886	t	c	318	-4.262	2.03e-05	--	3	27343549	CCL25
rs10136831	CCL20	4.39972	2.23e-05	0.652556	14	104749671	C	T	134		rs6981665	CCL23	-4.92607	1.88e-06	-0.56662	8	31205015	A	G	184		rs12745912	a	g	318	4.239	2.24e-05	++	1	170558213	CCL25
rs9847323	CCL20	4.39949	2.23e-05	0.56555	3	123985684	C	T	134		rs4068928	CCL23	-4.90514	2.07e-06	-0.592319	1	166273476	A	G	184		rs6505445	a	g	318	4.219	2.46e-05	++	17	26085737	CCL25
rs4420813	CCL20	4.39596	2.26e-05	0.567032	3	123990232	G	A	134		rs2214028	CCL23	-4.86474	2.48e-06	-0.477031	16	26489004	C	T	184		rs10777655	a	t	318	-4.2	2.67e-05	--	12	78398181	CCL25
rs9371269	CCL20	-4.38684	2.34e-05	-0.521336	6	153185670	C	T	134		rs11641874	CCL23	-4.86318	2.5e-06	-0.476938	16	26488521	T	A	184		rs1571190	a	t	318	4.2	2.67e-05	++	13	90404605	CCL25
rs677197	CCL20	4.38677	2.34e-05	0.808211	6	153355436	A	G	134		rs62030922	CCL23	-4.86173	2.52e-06	-0.476897	16	26489613	A	G	184		rs6939897	t	c	318	4.196	2.72e-05	++	6	67913124	CCL25
rs9285534	CCL20	-4.38471	2.36e-05	-0.520831	6	153181650	C	T	134		rs8056075	CCL23	-4.85656	2.57e-06	-0.47644	16	26486960	G	A	184		rs9522690	a	g	318	4.193	2.76e-05	++	13	90406053	CCL25
rs9371640	CCL20	-4.38263	2.38e-05	-0.520686	6	153180343	T	C	134		rs11640670	CCL23	-4.85179	2.63e-06	-0.476441	16	26491237	C	A	184		rs6748060	t	g	318	-4.183	2.88e-05	--	2	159579975	CCL25
rs9371642	CCL20	-4.38253	2.38e-05	-0.521025	6	153182518	G	T	134		rs62030919	CCL23	-4.84931	2.66e-06	-0.475772	16	26485504	A	G	184		rs10859797	a	g	318	4.183	2.88e-05	++	12	78398107	CCL25
rs433950	CCL20	-4.37565	2.45e-05	-0.713478	8	39615889	A	T	134		rs62030925	CCL23	-4.84829	2.67e-06	-0.476266	16	26491813	A	G	184		rs6909004	a	g	318	4.181	2.9e-05	++	6	67915802	CCL25
rs311339	CCL20	-4.3731	2.48e-05	-0.520856	6	153174247	T	A	134		rs1073112	CCL23	-4.84451	2.72e-06	-0.476056	16	26492467	G	A	184		rs541935	a	c	318	4.179	2.93e-05	++	3	27349710	CCL25
rs1515443	CCL20	-4.37147	2.49e-05	-0.593304	3	172823849	A	G	134		rs56125444	CCL23	-4.83133	2.88e-06	-0.47383	16	26482770	G	C	184		rs7738392	t	c	318	-4.177	2.95e-05	--	6	67916580	CCL25
rs4289301	CCL20	4.36088	2.6e-05	0.559211	3	123982611	C	T	134		rs72980395	CCL23	-4.80574	3.23e-06	-0.73976	2	234382065	G	A	184		rs6744767	t	g	318	-4.177	2.95e-05	--	2	159579618	CCL25
rs34231036	CCL20	4.3578	2.63e-05	0.57173	7	89383069	G	T	134		rs2346994	CCL23	-4.79982	3.31e-06	-0.469945	16	26478953	G	A	184		rs718273	t	c	318	-4.176	2.97e-05	--	13	29043141	CCL25
rs12667961	CCL20	4.35521	2.66e-05	0.574031	7	89373359	C	A	134		rs11646838	CCL23	-4.79172	3.43e-06	-0.46889	16	26478138	C	G	184		rs4773507	c	g	318	-4.175	2.98e-05	--	13	90409847	CCL25
rs12667937	CCL20	4.35508	2.66e-05	0.574071	7	89373249	C	T	134		rs1858859	CCL23	-4.76508	3.86e-06	-0.465318	16	26475487	G	A	184		rs6455225	a	g	318	-4.172	3.02e-05	--	6	67930147	CCL25
rs10503718	CCL20	4.35503	2.66e-05	0.575362	8	22612596	C	T	134		rs549210	CCL23	-4.73754	4.36e-06	-0.520418	1	181825537	A	C	184		rs6661010	t	c	318	4.172	3.02e-05	++	1	8910542	CCL25
rs7798300	CCL20	4.35379	2.67e-05	0.575425	7	89369877	A	G	134		rs11646967	CCL23	-4.71866	4.73e-06	-0.462908	16	26478416	C	A	184		rs9906122	a	c	318	4.172	3.03e-05	++	17	26089061	CCL25
rs7948497	CCL20	4.35257	2.69e-05	0.548266	11	8255855	G	C	134		rs4427810	CCL23	-4.71056	4.91e-06	-0.461845	16	26477637	C	G	184		rs9555936	a	c	318	4.171	3.04e-05	++	13	90412722	CCL25
rs1292829	CCL20	4.35178	2.7e-05	0.902444	6	153352156	A	C	134		rs4787375	CCL23	-4.69374	5.28e-06	-0.459381	16	26469058	C	T	184		rs61960386	t	g	318	-4.168	3.07e-05	--	13	90413244	CCL25
rs2980869	CCL20	4.34534	2.77e-05	0.509637	8	126488250	T	C	134		rs1858858	CCL23	-4.68795	5.41e-06	-0.458601	16	26470681	C	T	184		rs1380046	t	c	318	-4.168	3.07e-05	--	6	67929034	CCL25
rs2980868	CCL20	4.34446	2.77e-05	0.509537	8	126488235	T	C	134		rs11648631	CCL23	-4.68241	5.55e-06	-0.458041	16	26473907	C	T	184		rs1870369	a	t	318	4.167	3.08e-05	++	6	67929094	CCL25
rs9874283	CCL20	-4.34315	2.79e-05	-0.559301	3	178355106	C	T	134		rs4850343	CCL23	4.67876	5.63e-06	0.612173	2	193359764	C	T	184		rs175371	t	c	318	-4.167	3.09e-05	--	5	63813872	CCL25
rs1477786	CCL20	-4.34305	2.79e-05	-0.559259	3	178352389	A	G	134		rs4850494	CCL23	4.67876	5.63e-06	0.612173	2	193359852	G	A	184		rs10758562	c	g	318	-4.164	3.13e-05	--	9	4167470	CCL25
rs6443554	CCL20	-4.343	2.79e-05	-0.559384	3	178360298	C	T	134		rs4850486	CCL23	4.67655	5.69e-06	0.611951	2	193359244	T	G	184		rs7744901	t	c	318	4.163	3.14e-05	++	6	67927158	CCL25
rs7619083	CCL20	-4.34299	2.79e-05	-0.559231	3	178351020	T	C	134		rs12185198	CCL23	-4.67121	5.82e-06	-0.449625	16	26417988	A	G	184		rs9294759	a	c	318	-4.161	3.17e-05	--	6	67919683	CCL25
rs2902434	CCL20	-4.34297	2.79e-05	-0.559298	3	178356096	A	T	134		rs6707403	CCL23	4.65824	6.16e-06	0.610401	2	193356216	A	G	184		rs1458796	a	g	318	-4.16	3.18e-05	--	6	67920073	CCL25
rs1382043	CCL20	-4.34297	2.79e-05	-0.559298	3	178356420	A	C	134		rs6760628	CCL23	4.65287	6.3e-06	0.610087	2	193355249	T	C	184		rs9354571	t	c	318	-4.152	3.29e-05	--	6	67921538	CCL25
rs2126687	CCL20	-4.34296	2.79e-05	-0.559372	3	178359416	T	C	134		rs4850500	CCL23	4.65136	6.35e-06	0.609251	2	193361761	G	A	184		rs9354570	t	c	318	-4.152	3.3e-05	--	6	67921402	CCL25
rs1382045	CCL20	-4.34291	2.79e-05	-0.55927	3	178355624	C	T	134		rs1029376	CCL23	-4.64737	6.46e-06	-0.449063	16	26411244	G	A	184		rs11257261	a	g	318	4.146	3.39e-05	++	10	11744721	CCL25
rs1382044	CCL20	-4.34291	2.79e-05	-0.55927	3	178355720	T	C	134		rs8063527	CCL23	-4.64702	6.47e-06	-0.449016	16	26409431	G	T	184		rs891994	t	c	318	-4.145	3.4e-05	--	5	138613937	CCL25
rs58431931	CCL20	-4.3424	2.8e-05	-0.719241	8	39658016	C	T	134		rs12934536	CCL23	-4.64702	6.47e-06	-0.449016	16	26410679	A	C	184		rs513546	a	g	318	4.141	3.45e-05	++	3	27348920	CCL25
rs7613009	CCL20	-4.34234	2.8e-05	-0.559103	3	178349078	T	A	134		rs587951	CCL23	-4.60397	7.79e-06	-0.503061	1	181794936	C	T	184		rs1564302	a	c	318	-4.138	3.5e-05	--	12	78397188	CCL25
rs2035177	CCL20	-4.34215	2.8e-05	-0.559037	3	178347402	T	C	134		rs635118	CCL23	-4.59883	7.96e-06	-0.505106	1	181770735	T	G	184		rs61048070	a	c	318	-4.133	3.58e-05	--	2	159583938	CCL25
rs1477768	CCL20	-4.3418	2.8e-05	-0.559026	3	178344589	A	T	134		rs10261221	CCL23	-4.55521	9.59e-06	-0.588281	7	7028986	C	T	184		rs55853940	t	c	318	-4.131	3.62e-05	--	2	159582560	CCL25
rs2054399	CCL20	-4.3418	2.8e-05	-0.55896	3	178341582	G	A	134		rs60149913	CCL23	-4.54105	1.02e-05	-0.585068	7	7031492	A	G	184		rs56918084	a	t	318	4.13	3.62e-05	++	2	159583601	CCL25
rs73615805	CCL20	-4.34006	2.82e-05	-0.708933	8	39655042	T	C	134		rs9986979	CCL23	-4.53626	1.04e-05	-0.584745	7	7031203	C	T	184		rs215222	t	c	318	-4.127	3.67e-05	--	12	589655	CCL25
rs73615810	CCL20	-4.33997	2.82e-05	-0.709281	8	39658329	G	C	134		rs645803	CCL23	-4.47568	1.34e-05	-0.491759	1	181822594	A	C	184		rs272620	t	g	318	-4.126	3.7e-05	--	5	63815993	CCL25
rs6991836	CCL20	-4.3397	2.83e-05	-0.70852	8	39652402	C	T	134		rs591778	CCL23	-4.47547	1.35e-05	-0.489145	1	181780084	C	T	184		rs272627	a	g	318	-4.123	3.75e-05	--	5	63810722	CCL25
rs6993989	CCL20	-4.33963	2.83e-05	-0.708579	8	39653062	T	C	134		rs596918	CCL23	-4.47523	1.35e-05	-0.48994	1	181818999	T	C	184		rs12892593	t	c	318	4.122	3.75e-05	++	14	31854534	CCL25
rs76300227	CCL20	-4.33944	2.83e-05	-0.708855	8	39655268	C	T	134		rs6042458	CCL23	4.46769	1.39e-05	0.531272	20	13940227	T	C	184		rs368864	a	g	318	-4.12	3.8e-05	--	7	3975427	CCL25
rs73673811	CCL20	-4.33941	2.83e-05	-0.709535	8	39662440	C	G	134		rs6042459	CCL23	4.46587	1.4e-05	0.530907	20	13942457	T	C	184		rs2322143	a	c	318	4.117	3.83e-05	++	3	71825873	CCL25
rs56726736	CCL20	-4.33936	2.83e-05	-0.709523	8	39661857	T	C	134		rs6079239	CCL23	4.46587	1.4e-05	0.530907	20	13943187	A	G	184		rs272630	a	t	318	4.116	3.85e-05	++	5	63806747	CCL25
rs13064922	CCL20	-4.33917	2.83e-05	-0.558792	3	178340684	G	T	134		rs606085	CCL23	-4.45334	1.48e-05	-0.484136	1	181801601	T	C	184		rs312777	c	g	318	-4.114	3.9e-05	--	11	68107264	CCL25
rs111710208	CCL20	-4.33915	2.83e-05	-0.708792	8	39655157	T	C	134		rs695072	CCL23	-4.45153	1.49e-05	-0.483981	1	181816509	C	T	184		rs7990925	t	c	318	-4.111	3.95e-05	--	13	90411476	CCL25
rs56301141	CCL20	-4.33902	2.84e-05	-0.707241	8	39636587	C	T	134		rs2477859	CCL23	-4.4119	1.76e-05	-0.480258	1	233281297	C	T	184		rs11937179	a	g	318	4.109	3.97e-05	++	4	184879025	CCL25
rs59233101	CCL20	-4.33868	2.84e-05	-0.707048	8	39620661	C	A	134		rs9645528	CCL23	-4.39273	1.9e-05	-0.466937	10	27151939	G	C	184		rs272626	t	c	318	4.103	4.08e-05	++	5	63811068	CCL25
rs61297070	CCL20	-4.33857	2.84e-05	-0.707981	8	39649807	A	G	134		rs78803148	CCL23	-4.39183	1.91e-05	-0.561856	7	7032129	T	C	184		rs272622	t	c	318	4.103	4.08e-05	++	5	63817735	CCL25
rs7835497	CCL20	-4.33853	2.84e-05	-0.707014	8	39622750	C	T	134		rs12374453	CCL23	-4.38325	1.98e-05	-0.466597	5	17082474	G	T	184		rs7028834	a	g	318	-4.097	4.19e-05	--	9	29651947	CCL25
rs59821148	CCL20	-4.33848	2.84e-05	-0.707663	8	39648217	T	C	134		rs12512879	CCL23	4.37811	2.02e-05	0.663004	4	155495145	T	G	184		rs7632932	a	c	318	4.095	4.23e-05	++	3	71826986	CCL25
rs202006	CCL20	-4.33824	2.84e-05	-0.706764	8	39628986	C	T	134		rs11762978	CCL23	-4.35597	2.21e-05	-0.476174	7	150610100	G	A	184		rs3858668	t	c	318	4.093	4.25e-05	++	12	23183392	CCL25
rs202014	CCL20	-4.33803	2.85e-05	-0.707058	8	39622174	A	G	134		rs73232846	CCL23	-4.34493	2.32e-05	-0.535543	8	31198461	G	C	184		rs338883	a	g	318	4.091	4.29e-05	++	5	178689403	CCL25
rs202003	CCL20	-4.33798	2.85e-05	-0.706849	8	39633957	T	A	134		rs12432879	CCL23	4.342	2.35e-05	0.486096	14	101688977	A	G	184		rs272623	t	c	318	4.083	4.44e-05	++	5	63818732	CCL25
rs202013	CCL20	-4.33796	2.85e-05	-0.707041	8	39622517	A	G	134		rs2188347	CCL23	-4.33692	2.4e-05	-0.428533	16	26489150	A	G	184		rs7960276	a	g	318	-4.083	4.45e-05	--	12	78397852	CCL25
rs546057	CCL20	-4.33765	2.85e-05	-0.707024	8	39621411	C	T	134		rs622558	CCL23	-4.3263	2.5e-05	-0.470403	1	181793260	C	T	184		rs6487322	a	g	318	4.079	4.53e-05	++	12	23173646	CCL25
rs202004	CCL20	-4.33732	2.85e-05	-0.706664	8	39630782	G	C	134		rs1072388	CCL23	-4.32448	2.52e-05	-0.545848	12	13938776	A	G	184		rs7921335	t	c	318	4.072	4.67e-05	++	10	11742303	CCL25
rs79582812	CCL20	-4.33586	2.87e-05	-0.709417	8	39666599	G	A	134		rs11060149	CCL23	-4.32064	2.56e-05	-0.451808	12	129608378	T	C	184		rs2086574	a	g	318	-4.068	4.74e-05	--	9	29655591	CCL25
rs57359666	CCL20	-4.33551	2.88e-05	-0.707934	8	39636863	A	C	134		rs2477860	CCL23	-4.31961	2.57e-05	-0.474329	1	233281739	C	A	184		rs59944732	a	c	318	4.066	4.79e-05	++	3	27603672	CCL25
rs61445709	CCL20	-4.33165	2.92e-05	-0.708659	8	39673002	A	G	134		rs8049990	CCL23	-4.31503	2.62e-05	-0.426721	16	26484030	T	C	184		rs10777646	a	g	318	4.062	4.87e-05	++	12	78394032	CCL25
rs11781835	CCL20	4.33104	2.93e-05	0.584783	8	22608029	A	G	134		rs915379	CCL23	4.31036	2.67e-05	0.48082	14	101689392	C	T	184		rs7357693	t	g	318	-4.062	4.87e-05	--	9	29655938	CCL25
rs78145796	CCL20	-4.33089	2.93e-05	-0.708531	8	39673741	C	G	134		rs7314092	CCL23	-4.30885	2.69e-05	-0.533561	12	13944495	C	T	184		rs6561397	a	c	318	-4.061	4.89e-05	--	13	48237723	CCL25
rs7824492	CCL20	-4.33063	2.93e-05	-0.708477	8	39674255	T	A	134		rs8013718	CCL23	4.30859	2.69e-05	0.480699	14	101689506	T	C	184		rs11915012	t	c	318	4.06	4.9e-05	++	3	27604730	CCL25
rs55771047	CCL20	-4.32608	2.99e-05	-0.587826	8	22611995	T	G	134		rs3796090	CCL23	-4.30794	2.7e-05	-0.676214	2	234390602	C	T	184		rs4773505	c	g	318	4.06	4.91e-05	++	13	90409091	CCL25
rs2240488	CCL20	-4.30704	3.22e-05	-0.516034	11	17542872	C	G	134		rs4814274	CCL23	4.30626	2.72e-05	0.522614	20	14005439	A	T	184		rs2309950	t	c	318	-4.057	4.96e-05	--	4	184901557	CCL25
rs9861190	CCL20	-4.29569	3.37e-05	-0.60496	3	178372037	C	A	134		rs10494457	CCL23	-4.29976	2.79e-05	-0.502097	1	166262123	C	T	184		rs1463554	a	t	318	4.056	4.98e-05	++	12	78393617	CCL25
rs2019148	CCL20	-4.29515	3.37e-05	-0.604406	3	178370749	T	C	134		rs10771559	CCL23	4.29586	2.84e-05	0.429407	12	29808106	A	G	184		rs158302	a	g	318	4.056	5e-05	++	20	53643425	CCL25
rs17321515	CCL20	4.26556	3.79e-05	0.500774	8	126486409	G	A	134		rs11981708	CCL23	-4.28996	2.9e-05	-0.56069	7	7032301	T	A	184		rs924935	a	g	318	5.161	2.45e-07	++	3	16172032	CCL28
rs2128	CCL20	4.25557	3.94e-05	0.526831	2	70951020	T	C	134		rs7685185	CCL23	4.28472	2.97e-05	0.450582	4	24276706	A	G	184		rs10782638	a	g	318	5.056	4.29e-07	++	1	77477104	CCL28
rs2129	CCL20	4.25557	3.94e-05	0.526831	2	70951065	T	C	134		rs1989808	CCL23	-4.28424	2.97e-05	-0.421117	16	26391820	A	T	184		rs12921987	t	c	318	4.984	6.24e-07	++	16	11436696	CCL28
rs3771436	CCL20	4.25355	3.97e-05	0.526651	2	70951575	T	C	134		rs57608475	CCL23	-4.28186	3e-05	-0.511784	1	166269252	A	G	184		rs10937188	a	g	318	4.9	9.57e-07	++	3	184480996	CCL28
rs1030044	CCL20	4.25135	4.01e-05	0.526493	2	70953745	T	C	134		rs16856889	CCL23	-4.28183	3e-05	-0.511743	1	166269296	G	A	184		rs12289249	a	g	318	4.77	1.84e-06	++	11	5116051	CCL28
rs1030043	CCL20	4.25124	4.01e-05	0.526471	2	70953663	C	T	134		rs73232849	CCL23	-4.27453	3.09e-05	-0.528723	8	31205380	C	A	184		rs12273964	a	c	318	-4.764	1.9e-06	--	11	5116251	CCL28
rs1907979	CCL20	4.25064	4.02e-05	0.598526	21	18698246	C	T	134		rs2193510	CCL23	-4.26725	3.19e-05	-0.522873	12	14001776	T	G	184		rs12280713	a	c	318	4.762	1.92e-06	++	11	5116109	CCL28
rs7576498	CCL20	4.24834	4.06e-05	0.526456	2	70955628	T	C	134		rs2284418	CCL23	-4.26277	3.25e-05	-0.529481	12	13943628	C	T	184		rs12282310	t	c	318	4.762	1.92e-06	++	11	5116419	CCL28
rs2980871	CCL20	4.23657	4.25e-05	0.501218	8	126488930	G	A	134		rs12366758	CCL23	-4.26218	3.25e-05	-0.530102	12	13942078	C	T	184		rs12294758	a	g	318	-4.762	1.92e-06	--	11	5115192	CCL28
rs55879780	CCL20	4.23297	4.31e-05	0.73969	2	128342675	G	A	134		rs76210542	CCL23	-4.2513	3.4e-05	-0.644639	11	123116214	A	G	184		rs12282135	t	c	318	4.761	1.92e-06	++	11	5116128	CCL28
rs11693296	CCL20	4.22799	4.39e-05	0.738282	2	128340855	A	G	134		rs6873605	CCL23	-4.25042	3.41e-05	-0.739875	5	167763391	C	T	184		rs80071140	t	c	318	-4.76	1.93e-06	--	15	78526317	CCL28
rs6601976	CCL20	4.22159	4.5e-05	0.483651	10	2811199	T	C	134		rs2097648	CCL23	-4.2458	3.48e-05	-0.417896	16	26471145	A	G	184		rs1022389	t	c	318	4.749	2.04e-06	++	15	78521333	CCL28
rs17824994	CCL20	4.21086	4.7e-05	0.780029	7	3626760	G	C	134		rs8064084	CCL23	-4.2445	3.5e-05	-0.417811	16	26474210	T	G	184		rs7526771	a	g	318	-4.74	2.13e-06	--	1	164046363	CCL28
rs11251488	CCL20	4.2036	4.83e-05	0.473592	10	2787233	A	T	134		rs7350820	CCL23	-4.2445	3.5e-05	-0.417811	16	26474984	A	G	184		rs7549243	t	c	318	4.74	2.13e-06	++	1	164046322	CCL28
rs73615815	CCL20	-4.19994	4.9e-05	-0.699308	8	39660268	G	T	134		rs2423762	CCL23	4.24141	3.54e-05	0.526058	20	13911291	G	A	184		rs10917904	a	g	318	4.739	2.15e-06	++	1	164047231	CCL28
rs4881018	CCL20	4.19536	4.99e-05	0.470972	10	2789357	C	T	134		rs6514450	CCL23	4.24141	3.54e-05	0.526058	20	13928080	A	G	184		rs10799981	a	g	318	4.738	2.16e-06	++	1	164047557	CCL28
rs55704016	CCL23	5.12778	1.03e-06	0.854636	5	156984427	T	G	134		rs2423767	CCL23	4.24141	3.54e-05	0.526058	20	13934412	A	G	184		rs10799982	t	g	318	-4.738	2.16e-06	--	1	164047570	CCL28
rs7705444	CCL23	5.12412	1.05e-06	0.854525	5	156988798	C	T	134		rs35882808	CCL23	4.24141	3.54e-05	0.526058	20	13939805	T	C	184		rs10917905	t	g	318	-4.736	2.18e-06	--	1	164048170	CCL28
rs11465270	CCL23	5.12303	1.05e-06	0.856712	5	156990850	G	A	134		rs6042456	CCL23	4.24141	3.54e-05	0.526058	20	13939892	G	T	184		rs4233401	a	g	318	4.736	2.19e-06	++	1	164048427	CCL28
rs13356677	CCL23	5.123	1.05e-06	0.856151	5	156990173	A	G	134		rs2260804	CCL23	4.24141	3.54e-05	0.526058	20	13945223	A	G	184		rs4085003	a	c	318	4.734	2.2e-06	++	1	164046161	CCL28
rs11465269	CCL23	5.12296	1.05e-06	0.856877	5	156990896	A	G	134		rs16835941	CCL23	-4.24027	3.56e-05	-0.441283	4	4611819	A	G	184		rs1591644	a	g	318	4.733	2.21e-06	++	1	164049371	CCL28
rs6893269	CCL23	5.11808	1.07e-06	0.854299	5	156979428	A	G	134		rs12625442	CCL23	4.23961	3.57e-05	0.525881	20	13918829	T	C	184		rs6691589	a	g	318	4.733	2.21e-06	++	1	164049617	CCL28
rs11958568	CCL23	5.11777	1.08e-06	0.853863	5	156980340	A	T	134		rs34586733	CCL23	4.23961	3.57e-05	0.525881	20	13924157	C	T	184		rs6670640	a	g	318	-4.73	2.24e-06	--	1	164050750	CCL28
rs13355228	CCL23	5.01827	1.66e-06	0.80791	5	156969683	T	C	134		rs7267260	CCL23	4.23763	3.59e-05	0.525693	20	13910510	T	C	184		rs56239935	t	c	318	4.729	2.25e-06	++	1	164046088	CCL28
rs13436270	CCL23	5.01787	1.67e-06	0.8072	5	156970568	A	G	134		rs2423763	CCL23	4.23763	3.59e-05	0.525693	20	13911988	T	C	184		rs10799985	t	g	318	4.727	2.28e-06	++	1	164052290	CCL28
rs6872356	CCL23	5.01314	1.7e-06	0.829526	5	156962658	T	C	134		rs56308017	CCL23	-4.23441	3.64e-05	-0.418484	16	26464232	C	T	184		rs7163689	t	c	318	4.727	2.28e-06	++	15	78565478	CCL28
rs11134819	CCL23	4.93797	2.36e-06	0.859621	5	156991508	A	G	134		rs8119418	CCL23	4.23257	3.67e-05	0.525377	20	13910232	T	C	184		rs1361069	a	c	318	4.727	2.28e-06	++	1	164053014	CCL28
rs7973750	CCL23	4.88825	2.92e-06	0.583285	12	17946347	G	A	134		rs55807462	CCL23	-4.23194	3.68e-05	-0.418317	16	26464404	G	T	184		rs10917909	t	c	318	4.723	2.33e-06	++	1	164064707	CCL28
rs7975059	CCL23	4.86807	3.19e-06	0.590159	12	18052144	G	T	134		rs733920	CCL23	4.22162	3.83e-05	0.580034	17	46639703	A	C	184		rs6667004	a	g	318	4.721	2.35e-06	++	1	164056515	CCL28
rs17054697	CCL23	4.848	3.47e-06	0.782546	5	156966225	A	G	134		rs7503053	CCL23	4.2216	3.83e-05	0.580495	17	46640290	C	T	184		rs1337366	t	g	318	4.719	2.37e-06	++	1	164057718	CCL28
rs6879838	CCL23	4.84383	3.53e-06	0.783709	5	156966567	A	T	134		rs7503235	CCL23	4.22148	3.84e-05	0.580696	17	46640731	A	G	184		rs1337365	a	g	318	4.719	2.37e-06	++	1	164057758	CCL28
rs6875485	CCL23	4.84378	3.54e-06	0.783633	5	156966595	C	A	134		rs6504380	CCL23	4.22129	3.84e-05	0.580951	17	46641131	C	G	184		rs6426850	a	c	318	4.718	2.38e-06	++	1	164062323	CCL28
rs1455756	CCL23	-4.84	3.59e-06	-0.633998	15	94805762	T	C	134		rs6504389	CCL23	4.21866	3.88e-05	0.581765	17	46643364	C	G	184		rs1856126	t	g	318	-4.718	2.38e-06	--	1	164061895	CCL28
rs7974914	CCL23	4.82579	3.82e-06	0.568994	12	17927602	T	C	134		rs11652148	CCL23	4.2167	3.91e-05	0.581785	17	46644161	G	A	184		rs1337364	a	g	318	4.717	2.39e-06	++	1	164058976	CCL28
rs13172608	CCL23	-4.81528	3.99e-06	-0.597294	5	25540446	T	C	134		rs3796092	CCL23	-4.21557	3.93e-05	-0.673865	2	234390469	A	C	184		rs10799989	a	t	318	-4.716	2.41e-06	--	1	164060079	CCL28
rs8026826	CCL23	4.81523	3.99e-06	0.572845	15	94803988	T	C	134		rs4793580	CCL23	4.21425	3.95e-05	0.579256	17	46636560	A	G	184		rs4084553	a	g	318	-4.709	2.49e-06	--	1	164045855	CCL28
rs10765090	CCL23	4.76716	4.9e-06	0.806017	10	133348739	C	T	134		rs11676524	CCL23	-4.21138	4e-05	-0.676263	2	234460968	T	A	184		rs4400591	t	c	318	-4.708	2.5e-06	--	1	164066272	CCL28
rs12242372	CCL23	4.76669	4.91e-06	0.808126	10	133349966	A	C	134		rs2475159	CCL23	-4.20926	4.03e-05	-0.465364	1	233282806	G	C	184		rs10799983	t	c	318	4.691	2.72e-06	++	1	164048039	CCL28
rs10778935	CCL23	4.70539	6.35e-06	0.5831	12	77210211	C	T	134		rs7271827	CCL23	4.20925	4.03e-05	0.532036	20	13907000	A	G	184		rs10799984	a	c	318	4.691	2.72e-06	++	1	164048105	CCL28
rs4701486	CCL23	-4.67633	7.17e-06	-0.582772	5	25528242	G	T	134		rs6042475	CCL23	4.20714	4.06e-05	0.510556	20	13986837	G	A	184		rs4085482	a	t	318	4.679	2.89e-06	++	1	164066718	CCL28
rs1540590	CCL23	4.65524	7.83e-06	0.568504	12	77230665	T	G	134		rs3842962	CCL23	4.20714	4.06e-05	0.510556	20	14003128	G	A	184		rs4657324	a	g	318	-4.668	3.05e-06	--	1	164040105	CCL28
rs12825348	CCL23	4.65168	7.95e-06	0.563132	12	77223371	T	C	134		rs6682773	CCL23	-4.20682	4.07e-05	-0.465261	1	233283039	A	T	184		rs12116634	c	g	318	4.667	3.06e-06	++	1	164038677	CCL28
rs10862641	CCL23	4.64659	8.12e-06	0.573265	12	77241340	G	A	134		rs72980402	CCL23	-4.20387	4.12e-05	-0.671158	2	234392743	A	G	184		rs12145561	a	g	318	4.667	3.06e-06	++	1	164038475	CCL28
rs7964410	CCL23	4.64563	8.15e-06	0.571563	12	77237620	G	T	134		rs2477864	CCL23	-4.19959	4.19e-05	-0.464686	1	233283140	G	A	184		rs4657323	t	c	318	-4.666	3.07e-06	--	1	164040019	CCL28
rs7956970	CCL23	4.64504	8.17e-06	0.578002	12	18042981	A	T	134		rs72982316	CCL23	-4.19958	4.19e-05	-0.669675	2	234416719	T	C	184		rs4084554	a	g	318	4.665	3.09e-06	++	1	164039169	CCL28
rs12229162	CCL23	4.64119	8.3e-06	0.562883	12	77221813	G	A	134		rs11675858	CCL23	-4.19748	4.23e-05	-0.670194	2	234440053	A	G	184		rs7555521	a	g	318	-4.664	3.1e-06	--	1	164040992	CCL28
rs7724526	CCL23	4.62105	9.02e-06	0.793725	5	156992950	G	C	134		rs10929178	CCL23	-4.19685	4.24e-05	-0.669667	2	234396566	C	G	184		rs10917901	t	g	318	4.662	3.13e-06	++	1	164043307	CCL28
rs6889203	CCL23	4.62032	9.05e-06	0.794123	5	156993871	C	G	134		rs6704644	CCL23	-4.19685	4.24e-05	-0.669667	2	234406655	T	G	184		rs2974754	t	c	318	-4.662	3.14e-06	--	19	13061983	CCL28
rs6876128	CCL23	4.61929	9.09e-06	0.794584	5	156994437	C	T	134		rs11245033	CCL23	-4.19652	4.24e-05	-0.46299	10	128238147	A	G	184		rs4799055	t	g	318	4.617	3.9e-06	++	18	77182003	CCL28
rs6875939	CCL23	4.61912	9.1e-06	0.794631	5	156994466	G	A	134		rs6746234	CCL23	-4.19606	4.25e-05	-0.669842	2	234433081	A	G	184		rs74323037	a	t	318	4.61	4.03e-06	++	15	78519672	CCL28
rs113289794	CCL23	4.61881	9.11e-06	0.7949	5	156994792	T	C	134		rs72982325	CCL23	-4.19606	4.25e-05	-0.669842	2	234434414	T	C	184		rs12611068	t	c	318	4.606	4.1e-06	++	19	13014314	CCL28
rs10862693	CCL23	4.61853	9.12e-06	0.581453	12	77261662	T	C	134		rs34805050	CCL23	-4.19394	4.29e-05	-0.463717	10	128237185	T	C	184		rs10917903	a	g	318	4.598	4.28e-06	++	1	164045198	CCL28
rs6860257	CCL23	4.61612	9.21e-06	0.795536	5	156995869	A	G	134		rs11686188	CCL23	-4.19365	4.29e-05	-0.6717	2	234451630	A	G	184		rs8043166	t	c	318	-4.534	5.79e-06	--	15	78532959	CCL28
rs2071326	CCL23	4.61511	9.25e-06	0.591248	12	77253551	T	G	134		rs2578227	CCL23	-4.18933	4.37e-05	-0.435636	18	76397392	T	C	184		rs1533666	a	g	318	-4.509	6.52e-06	--	15	78530991	CCL28
rs7707786	CCL23	4.61495	9.25e-06	0.795961	5	156996758	G	C	134		rs6079263	CCL23	4.18371	4.47e-05	0.508981	20	14012938	G	A	184		rs77930580	a	c	318	4.509	6.53e-06	++	1	77480165	CCL28
rs12581499	CCL23	4.61429	9.28e-06	0.581746	12	77262392	T	C	134		rs3859622	CCL23	4.18367	4.47e-05	0.509289	20	14042478	C	T	184		rs8012	a	g	318	4.475	7.63e-06	++	19	13010520	CCL28
rs28621556	CCL23	4.61406	9.29e-06	0.79615	5	156997323	G	C	134		rs3848781	CCL23	4.18367	4.47e-05	0.509289	20	14042602	G	A	184		rs10917908	c	g	318	4.468	7.89e-06	++	1	164057179	CCL28
rs7718217	CCL23	4.61356	9.31e-06	0.796862	5	156998684	T	C	134		rs10752798	CCL23	4.18018	4.53e-05	0.463598	1	233222823	C	A	184		rs2965216	a	g	318	-4.464	8.04e-06	--	19	13071082	CCL28
rs6556088	CCL23	4.60942	9.47e-06	0.797187	5	157000525	A	G	134		rs10132271	CCL23	4.18012	4.53e-05	0.477718	14	101688874	T	C	184		rs2974753	a	g	318	4.461	8.18e-06	++	19	13061450	CCL28
rs6556089	CCL23	4.60859	9.5e-06	0.797418	5	157000854	G	C	134		rs9691094	CCL23	-4.17963	4.54e-05	-0.519954	7	7006082	A	C	184		rs147182101	a	g	318	4.418	9.95e-06	++	1	234653922	CCL28
rs11465233	CCL23	4.60814	9.52e-06	0.798429	5	157001953	A	T	134		rs2340791	CCL23	-4.17476	4.63e-05	-0.453085	1	246715961	A	G	184		rs12195720	c	g	318	4.414	1.02e-05	++	6	83615698	CCL28
rs6556090	CCL23	4.60809	9.52e-06	0.79764	5	157001183	C	A	134		rs12632819	CCL23	-4.17475	4.63e-05	-0.478483	3	78280461	A	G	184		rs2415169	a	g	318	4.403	1.07e-05	++	15	74463609	CCL28
rs10778950	CCL23	4.60152	9.78e-06	0.575458	12	77227883	G	A	134		rs1822861	CCL23	-4.17288	4.66e-05	-0.436186	10	49834326	G	T	184		rs35462746	a	g	318	4.403	1.07e-05	++	15	74464763	CCL28
rs10862558	CCL23	4.59509	1e-05	0.56551	12	77207884	G	A	134		rs7539313	CCL23	4.17245	4.67e-05	0.463577	1	233223895	G	A	184		rs2102906	a	g	318	4.402	1.08e-05	++	15	78530257	CCL28
rs10778945	CCL23	4.59231	1.02e-05	0.571774	12	77220089	G	A	134		rs17864661	CCL23	-4.16944	4.73e-05	-0.706283	2	234495742	T	C	184		rs3778885	t	c	318	4.399	1.09e-05	++	7	38443646	CCL28
rs11465225	CCL23	4.59067	1.02e-05	0.790755	5	157003849	T	G	134		rs17862831	CCL23	-4.16559	4.8e-05	-0.706137	2	234500290	A	G	184		rs1120005	t	g	318	-4.399	1.09e-05	--	7	38444292	CCL28
rs11465226	CCL23	4.59014	1.03e-05	0.790633	5	157003651	C	A	134		rs10751563	CCL23	4.16271	4.86e-05	0.46065	10	128242143	C	T	184		rs8037531	a	g	318	-4.398	1.09e-05	--	15	74463656	CCL28
rs11465222	CCL23	4.59008	1.03e-05	0.79091	5	157004167	T	C	134		rs10751564	CCL23	4.16271	4.86e-05	0.46065	10	128242267	A	G	184		rs10782639	a	g	318	-4.398	1.09e-05	--	1	77477215	CCL28
rs326037	CCL23	4.58664	1.04e-05	0.629014	5	125322935	G	A	134		rs2145788	CCL23	4.15998	4.91e-05	0.463939	1	233225192	T	C	184		rs9630417	a	t	318	-4.398	1.09e-05	--	15	74464183	CCL28
rs11115918	CCL23	4.58331	1.05e-05	0.577291	12	77261869	C	T	134		rs2263681	CCL23	4.15937	4.92e-05	0.527944	20	13989248	T	G	184		rs58161982	t	c	318	-4.397	1.1e-05	--	7	38445598	CCL28
rs10476093	CCL23	4.58181	1.06e-05	0.791627	5	157007001	A	C	134		rs2032887	CCL25	-9.67298	4.21e-18	-1.02302	19	8121360	G	A	184		rs35661273	a	g	318	4.394	1.11e-05	++	15	74462062	CCL28
rs6879751	CCL23	4.57982	1.07e-05	0.79157	5	157007406	C	T	134		rs3136653	CCL25	-7.86282	3.27e-13	-1.00802	19	8119218	T	C	184		rs2160197	t	c	318	-4.393	1.12e-05	--	7	38441563	CCL28
rs10065155	CCL23	4.5772	1.08e-05	0.791604	5	157007975	A	G	134		rs3826741	CCL25	-7.82628	4.06e-13	-1.01413	19	8118950	A	G	184		rs62005707	t	c	318	4.392	1.12e-05	++	15	74462526	CCL28
rs10066998	CCL23	4.57567	1.09e-05	0.791684	5	157008510	A	G	134		rs57009784	CCL25	-7.56874	1.85e-12	-1.18122	19	8125153	C	A	184		rs12128106	t	c	318	-4.388	1.14e-05	--	1	77477987	CCL28
rs171635	CCL23	4.56942	1.12e-05	0.626759	5	125320055	A	C	134		rs146421472	CCL25	-7.56767	1.86e-12	-1.18083	19	8125584	G	A	184		rs59183076	a	g	318	-4.373	1.22e-05	--	8	588861	CCL28
rs10052032	CCL23	-4.56293	1.15e-05	-0.560116	5	25532432	A	G	134		rs62124694	CCL25	-7.56195	1.93e-12	-1.18196	19	8126830	C	A	184		rs4735894	t	c	318	-4.359	1.3e-05	--	8	600496	CCL28
rs10057597	CCL23	4.55996	1.16e-05	0.791715	5	157012870	G	A	134		rs12972975	CCL25	-6.01413	9.78e-09	-0.591142	19	8079490	G	C	184		rs3848160	t	c	318	4.349	1.37e-05	++	15	74468494	CCL28
rs60855017	CCL23	4.55975	1.16e-05	0.791641	5	157012717	A	G	134		rs11878573	CCL25	-6.01357	9.8e-09	-0.591097	19	8079081	C	T	184		rs4690499	t	c	318	4.348	1.37e-05	++	4	178120857	CCL28
rs13356634	CCL23	4.55672	1.18e-05	0.791567	5	157014056	G	A	134		rs12611310	CCL25	-6.00909	1e-08	-0.588026	19	8049161	G	A	184		rs923118	t	g	318	4.347	1.38e-05	++	15	74466271	CCL28
rs13356635	CCL23	4.55635	1.18e-05	0.791601	5	157014121	T	A	134		rs12610269	CCL25	-5.99934	1.05e-08	-0.586731	19	8095652	C	T	184		rs3888004	a	g	318	4.346	1.38e-05	++	15	74468766	CCL28
rs10052322	CCL23	4.55519	1.18e-05	0.791675	5	157014420	A	C	134		rs2081165	CCL25	-5.99593	1.07e-08	-0.586437	19	8094689	G	A	184		rs56744926	t	c	318	4.346	1.38e-05	++	15	78547570	CCL28
rs6889910	CCL23	4.5544	1.19e-05	0.791494	5	157014912	T	A	134		rs12980552	CCL25	-5.98868	1.11e-08	-0.588548	19	8082536	G	A	184		rs13259	c	g	318	-4.344	1.4e-05	--	15	74468986	CCL28
rs326039	CCL23	4.55027	1.21e-05	0.626257	5	125325116	T	G	134		rs8113444	CCL25	-5.98477	1.14e-08	-0.589347	19	8092798	C	G	184		rs3848161	a	c	318	-4.344	1.4e-05	--	15	74469097	CCL28
rs10431470	CCL23	4.5496	1.21e-05	0.567663	12	77195109	T	C	134		rs7255659	CCL25	-5.98082	1.16e-08	-0.720194	19	8116943	T	C	184		rs2062309	t	g	318	-4.341	1.42e-05	--	15	74470215	CCL28
rs10066519	CCL23	4.54408	1.24e-05	0.791086	5	157017429	G	A	134		rs11880611	CCL25	-5.98078	1.16e-08	-0.600486	19	8097797	A	T	184		rs35544426	a	g	318	4.339	1.43e-05	++	8	585702	CCL28
rs73305048	CCL23	4.54288	1.25e-05	0.791027	5	157017847	G	A	134		rs35473070	CCL25	-5.97951	1.17e-08	-0.60451	19	8098494	T	A	184		rs11639090	a	c	318	4.336	1.45e-05	++	15	74470296	CCL28
rs10862539	CCL23	4.54264	1.25e-05	0.572777	12	77205563	A	G	134		rs752406	CCL25	-5.97711	1.18e-08	-0.581541	19	8040935	C	T	184		rs12041216	a	g	318	-4.335	1.46e-05	--	1	164022625	CCL28
rs73305050	CCL23	4.54154	1.25e-05	0.790905	5	157018122	A	G	134		rs3786619	CCL25	-5.97711	1.18e-08	-0.581541	19	8042431	G	A	184		rs34868798	t	c	318	-4.334	1.46e-05	--	15	74469716	CCL28
rs4955408	CCL23	-4.54062	1.26e-05	-0.594432	3	38252406	A	G	134		rs8105816	CCL25	-5.96551	1.25e-08	-0.605991	19	8099017	C	T	184		rs11630317	a	g	318	-4.333	1.47e-05	--	15	74471063	CCL28
rs77291311	CCL23	4.54019	1.26e-05	0.79101	5	157018650	C	T	134		rs8109763	CCL25	-5.95987	1.29e-08	-0.58924	19	8092139	A	C	184		rs11631944	a	g	318	-4.333	1.47e-05	--	15	74472294	CCL28
rs7380040	CCL23	-4.53928	1.26e-05	-0.537111	5	25527966	T	C	134		rs7246289	CCL25	-5.94406	1.4e-08	-0.608152	19	8099790	C	G	184		rs2899824	a	g	318	4.332	1.48e-05	++	15	74470761	CCL28
rs10072471	CCL23	4.52856	1.32e-05	0.790074	5	157022207	C	G	134		rs11880419	CCL25	-5.93823	1.44e-08	-0.608578	19	8099980	T	C	184		rs62005709	t	c	318	4.332	1.48e-05	++	15	74471331	CCL28
rs6556105	CCL23	4.52788	1.32e-05	0.790073	5	157022864	T	C	134		rs1593072	CCL25	-5.93036	1.5e-08	-0.607587	19	8099824	G	A	184		rs71399778	c	g	318	4.331	1.48e-05	++	15	74471378	CCL28
rs6865742	CCL23	4.52594	1.33e-05	0.790241	5	157023262	T	A	134		rs882951	CCL25	-5.9079	1.68e-08	-0.576309	19	8093265	C	A	184		rs10917895	t	c	318	4.329	1.5e-05	++	1	164030352	CCL28
rs28712355	CCL23	4.52345	1.35e-05	0.789974	5	157023508	G	A	134		rs952444	CCL25	-5.86545	2.09e-08	-0.577971	19	8086055	A	G	184		rs10917894	t	c	318	-4.328	1.5e-05	--	1	164030299	CCL28
rs4237885	CCL23	4.52068	1.36e-05	0.572817	12	77200163	G	A	134		rs10421993	CCL25	-5.81432	2.7e-08	-0.55589	19	8021665	C	T	184		rs62005710	t	c	318	4.327	1.52e-05	++	15	74471793	CCL28
rs73814834	CCL23	4.5195	1.37e-05	0.789338	5	157024459	G	A	134		rs7258871	CCL25	-5.81416	2.7e-08	-0.606169	19	8102509	A	G	184		rs55723898	a	t	318	-4.317	1.58e-05	--	11	15174976	CCL28
rs6890471	CCL23	4.51935	1.37e-05	0.789243	5	157024032	T	C	134		rs6603128	CCL25	-5.80705	2.8e-08	-0.55526	19	8022377	C	A	184		rs11668444	t	g	318	-4.316	1.59e-05	--	19	13076186	CCL28
rs58742566	CCL23	4.51555	1.39e-05	0.788899	5	157025020	A	G	134		rs4804056	CCL25	-5.79199	3.02e-08	-0.553652	19	8027762	G	A	184		rs12912578	a	g	318	-4.312	1.62e-05	--	15	74473073	CCL28
rs11749144	CCL23	4.50594	1.45e-05	0.78789	5	157026996	G	A	134		rs6603132	CCL25	-5.78155	3.19e-08	-0.607268	19	8102792	A	C	184		rs12913041	a	g	318	-4.311	1.63e-05	--	15	74473302	CCL28
rs1991286	CCL23	4.50559	1.45e-05	0.532501	15	88684562	T	C	134		rs6603131	CCL25	-5.78099	3.2e-08	-0.607244	19	8102757	A	G	184		rs11854957	t	c	318	4.308	1.65e-05	++	15	74467796	CCL28
rs2177148	CCL23	4.49889	1.49e-05	0.51909	3	150340114	G	A	134		rs7255527	CCL25	-5.77287	3.33e-08	-0.609697	19	8102423	T	C	184		rs9352572	a	c	318	-4.294	1.75e-05	--	6	78852318	CCL28
rs55699399	CCL23	4.49782	1.5e-05	0.78695	5	157028363	A	C	134		rs6603133	CCL25	-5.7691	3.39e-08	-0.603288	19	8103236	C	T	184		rs9361372	t	c	318	4.292	1.77e-05	++	6	78860221	CCL28
rs59938691	CCL23	4.4971	1.5e-05	0.786853	5	157028594	C	G	134		rs62124660	CCL25	-5.73114	4.1e-08	-0.787369	19	8099662	A	G	184		rs7955189	a	g	318	4.291	1.78e-05	++	12	131039772	CCL28
rs6877434	CCL23	4.49663	1.5e-05	0.786848	5	157028947	T	G	134		rs10405582	CCL25	-5.73094	4.1e-08	-0.603552	19	8103538	A	G	184		rs6914227	a	t	318	4.291	1.78e-05	++	6	78848071	CCL28
rs6879084	CCL23	4.49541	1.51e-05	0.786705	5	157029188	T	C	134		rs10405588	CCL25	-5.72581	4.21e-08	-0.603119	19	8103547	A	G	184		rs6914238	a	g	318	4.291	1.78e-05	++	6	78848097	CCL28
rs11746670	CCL23	4.49452	1.52e-05	0.788001	5	157027705	T	C	134		rs10411185	CCL25	-5.71124	4.53e-08	-0.598649	19	8103881	G	A	184		rs7761549	t	c	318	4.291	1.78e-05	++	6	78846380	CCL28
rs11748443	CCL23	4.49405	1.52e-05	0.786561	5	157029457	T	C	134		rs10406540	CCL25	-5.7097	4.56e-08	-0.598534	19	8103997	A	G	184		rs9361366	a	c	318	4.29	1.78e-05	++	6	78846652	CCL28
rs11750662	CCL23	4.49378	1.52e-05	0.787938	5	157027718	C	T	134		rs72999708	CCL25	-5.60137	7.8e-08	-0.739309	19	8084794	C	G	184		rs9361371	a	g	318	4.29	1.78e-05	++	6	78860103	CCL28
rs9669015	CCL23	4.49054	1.54e-05	0.572114	12	77192811	C	G	134		rs1204494	CCL25	-5.58363	8.51e-08	-0.736017	19	8060420	T	C	184		rs17768263	t	c	318	-4.289	1.8e-05	--	3	62049824	CCL28
rs10862509	CCL23	4.48799	1.56e-05	0.566003	12	77184441	T	G	134		rs8112595	CCL25	-5.56753	9.21e-08	-0.571023	19	8092026	A	G	184		rs4723750	t	g	318	-4.286	1.82e-05	--	7	38437662	CCL28
rs2045853	CCL23	4.48337	1.59e-05	0.564968	12	77181167	G	C	134		rs34470441	CCL25	-5.56724	9.22e-08	-0.570401	19	8084529	T	G	184		rs4723751	a	c	318	-4.286	1.82e-05	--	7	38438638	CCL28
rs7966162	CCL23	4.47408	1.65e-05	0.567185	12	77154974	C	T	134		rs58091556	CCL25	-5.55465	9.81e-08	-0.83689	19	8106049	A	G	184		rs2024407	t	c	318	-4.285	1.83e-05	--	7	38436436	CCL28
rs7650013	CCL23	4.45317	1.79e-05	0.686612	3	150253198	T	C	134		rs72993911	CCL25	-5.52455	1.14e-07	-0.559869	19	8079591	C	T	184		rs9448294	t	c	318	4.285	1.83e-05	++	6	78846866	CCL28
rs72617102	CCL23	-4.45028	1.82e-05	-0.749652	2	147182775	A	G	134		rs34918448	CCL25	-5.51808	1.17e-07	-0.577498	19	8104684	T	C	184		rs2110652	t	c	318	4.283	1.84e-05	++	7	38442187	CCL28
rs72617101	CCL23	-4.44833	1.83e-05	-0.749799	2	147176468	A	C	134		rs9554330	CCL25	-5.32371	2.99e-07	-0.561578	13	29003444	A	G	184		rs2267803	a	g	318	4.28	1.87e-05	++	7	38442717	CCL28
rs2169619	CCL23	4.44259	1.87e-05	0.562325	12	77173222	C	A	134		rs759817	CCL25	-5.25445	4.14e-07	-0.525605	19	8037040	T	C	184		rs10917900	a	g	318	4.28	1.87e-05	++	1	164033885	CCL28
rs10841504	CCL23	-4.44179	1.88e-05	-0.499189	12	20549521	G	A	134		rs2081172	CCL25	-5.25114	4.21e-07	-0.525639	19	8041418	G	C	184		rs12117172	a	g	318	4.279	1.88e-05	++	1	164034330	CCL28
rs2045852	CCL23	4.44134	1.88e-05	0.56918	12	77181425	G	T	134		rs545364	CCL25	-5.22272	4.81e-07	-0.548391	19	8003550	C	G	184		rs1538087	t	c	318	4.278	1.88e-05	++	1	164034913	CCL28
rs7148765	CCL23	-4.43165	1.96e-05	-0.712427	14	77927238	C	A	134		rs8101396	CCL25	-5.15232	6.69e-07	-0.527936	19	8072907	C	A	184		rs1538088	a	t	318	4.278	1.89e-05	++	1	164034879	CCL28
rs60085755	CCL23	-4.42975	1.97e-05	-0.750538	2	147197178	A	G	134		rs7854768	CCL25	5.13555	7.23e-07	0.706276	9	38702911	A	G	184		rs7533992	a	g	318	4.277	1.89e-05	++	1	164035705	CCL28
rs1529323	CCL23	4.4253	2.01e-05	0.533288	15	88725364	A	G	134		rs10507385	CCL25	-5.12846	7.47e-07	-0.544567	13	28996960	C	T	184		rs7079537	a	g	318	4.267	1.98e-05	++	10	13257060	CCL28
rs10862494	CCL23	4.41774	2.07e-05	0.562889	12	77165797	C	T	134		rs10777655	CCL25	-5.07831	9.42e-07	-0.698927	12	78398181	A	T	184		rs11813296	t	c	318	4.261	2.04e-05	++	10	13255838	CCL28
rs10942124	CCL23	-4.41173	2.12e-05	-0.548871	5	25520132	T	G	134		rs10859797	CCL25	-5.06687	9.92e-07	-0.693598	12	78398107	G	A	184		rs11258254	a	g	318	4.261	2.04e-05	++	10	13255739	CCL28
rs7559270	CCL23	-4.41108	2.13e-05	-0.739366	2	147186982	G	A	134		rs1564302	CCL25	-4.99958	1.35e-06	-0.670263	12	78397188	A	C	184		rs12090231	a	t	318	-4.259	2.06e-05	--	1	164031322	CCL28
rs7135510	CCL23	4.40973	2.14e-05	0.566057	12	77171289	C	A	134		rs62126082	CCL25	-4.99942	1.35e-06	-0.877018	19	8181127	T	C	184		rs11814554	a	g	318	-4.258	2.06e-05	--	10	13255513	CCL28
rs7567523	CCL23	-4.40667	2.16e-05	-0.739472	2	147176131	A	G	134		rs61744943	CCL25	-4.95961	1.62e-06	-0.870936	19	8196643	A	G	184		rs66763640	a	g	318	4.258	2.06e-05	++	1	164031566	CCL28
rs1137641	CCL23	4.39646	2.25e-05	0.562842	12	77160753	T	C	134		rs62123266	CCL25	-4.95266	1.67e-06	-0.871523	19	8192659	A	G	184		rs6914749	t	c	318	-4.257	2.07e-05	--	6	78848264	CCL28
rs62169983	CCL23	-4.39537	2.26e-05	-0.737987	2	147187335	C	T	134		rs36037988	CCL25	-4.94778	1.71e-06	-0.63526	8	144495409	G	A	184		rs10917897	a	g	318	4.256	2.08e-05	++	1	164031874	CCL28
rs1444639	CCL23	-4.39304	2.29e-05	-0.500089	12	20549164	C	T	134		rs143814795	CCL25	-4.92847	1.86e-06	-0.648189	5	114983127	C	A	184		rs17413296	t	c	318	4.244	2.19e-05	++	7	38433361	CCL28
rs72617100	CCL23	-4.39032	2.31e-05	-0.737642	2	147176276	C	T	134		rs3912149	CCL25	-4.92821	1.87e-06	-0.659861	12	78388210	G	A	184		rs11785436	a	g	318	-4.244	2.2e-05	--	8	655961	CCL28
rs1989413	CCL23	4.38881	2.32e-05	0.564368	12	77172302	T	C	134		rs10777646	CCL25	-4.92562	1.89e-06	-0.661583	12	78394032	G	A	184		rs11137039	t	c	318	4.242	2.21e-05	++	8	656504	CCL28
rs3784406	CCL23	4.38073	2.4e-05	0.527515	15	88685330	T	C	134		rs1463554	CCL25	-4.92202	1.92e-06	-0.660664	12	78393617	T	A	184		rs13252476	c	g	318	4.242	2.22e-05	++	8	655649	CCL28
rs13151178	CCL23	-4.37979	2.41e-05	-0.606574	4	146177041	T	C	134		rs2731416	CCL25	-4.92103	1.93e-06	-0.660718	12	78382485	A	C	184		rs10105489	a	g	318	4.239	2.25e-05	++	8	651610	CCL28
rs1991287	CCL23	4.37888	2.42e-05	0.527687	15	88684455	G	C	134		rs1677886	CCL25	-4.92103	1.93e-06	-0.660718	12	78382860	A	C	184		rs3743082	c	g	318	-4.235	2.29e-05	--	15	78573745	CCL28
rs3784404	CCL23	4.37666	2.44e-05	0.528727	15	88688097	A	G	134		rs1677885	CCL25	-4.91958	1.94e-06	-0.660368	12	78383615	A	G	184		rs1519820	a	g	318	-4.234	2.29e-05	--	15	78577207	CCL28
rs6496464	CCL23	4.37464	2.46e-05	0.528498	15	88688831	A	T	134		rs7963468	CCL25	-4.91943	1.94e-06	-0.660126	12	78384892	G	A	184		rs17480994	t	c	318	4.234	2.3e-05	++	15	78586915	CCL28
rs2144	CCL23	4.37083	2.5e-05	0.565456	1	241644712	C	A	134		rs10777620	CCL25	-4.91943	1.94e-06	-0.660126	12	78385080	C	T	184		rs10104028	c	g	318	-4.232	2.32e-05	--	8	655056	CCL28
rs10515379	CCL23	4.36897	2.52e-05	0.585759	5	107139663	A	G	134		rs1479014	CCL25	-4.91795	1.95e-06	-0.659769	12	78386515	C	T	184		rs1859314	a	g	318	-4.225	2.39e-05	--	7	144133336	CCL28
rs17204732	CCL23	-4.36895	2.52e-05	-0.548789	3	151670949	A	G	134		rs3803037	CCL25	-4.91795	1.95e-06	-0.659769	12	78387357	C	T	184		rs10952578	t	c	318	-4.222	2.42e-05	--	7	144130831	CCL28
rs67538503	CCL23	-4.35343	2.68e-05	-0.547482	3	151668984	T	C	134		rs10859757	CCL25	-4.91795	1.95e-06	-0.659769	12	78387633	C	T	184		rs923968	a	c	318	4.21	2.56e-05	++	15	84115520	CCL28
rs2341935	CCL23	4.35308	2.68e-05	0.529146	1	241635754	C	T	134		rs7139116	CCL25	-4.91795	1.95e-06	-0.659769	12	78389414	C	A	184		rs2044936	t	c	318	-4.209	2.57e-05	--	8	615704	CCL28
rs28682929	CCL23	-4.35116	2.7e-05	-0.61051	4	166471008	C	T	134		rs4761408	CCL25	-4.91795	1.95e-06	-0.659769	12	78390195	C	T	184		rs2704218	a	t	318	-4.209	2.57e-05	--	15	58345001	CCL28
rs10155080	CCL23	-4.35048	2.71e-05	-0.610166	4	166475580	T	G	134		rs7960276	CCL25	-4.91178	2.01e-06	-0.666306	12	78397852	A	G	184		rs1208191	a	c	318	4.202	2.65e-05	++	7	144114892	CCL28
rs4691202	CCL23	-4.35046	2.71e-05	-0.609925	4	166472413	A	G	134		rs55755237	CCL25	-4.80079	3.3e-06	-0.495234	19	8120666	T	C	184		rs179163	a	c	318	-4.201	2.66e-05	--	14	95969513	CCL28
rs28435653	CCL23	-4.35017	2.71e-05	-0.609928	4	166476820	C	T	134		rs6998174	CCL25	4.78425	3.55e-06	0.816885	8	126728531	A	G	184		rs10093740	a	g	318	-4.2	2.67e-05	--	8	617341	CCL28
rs4515120	CCL23	-4.35005	2.71e-05	-0.609121	4	166477524	A	G	134		rs6737689	CCL25	-4.77026	3.77e-06	-0.741481	2	137064631	A	T	184		rs2067062	t	g	318	-4.199	2.68e-05	--	15	58341954	CCL28
rs2139210	CCL23	-4.3496	2.72e-05	-0.609053	4	166476388	T	G	134		rs34442475	CCL25	-4.76681	3.83e-06	-0.741233	2	137064385	C	T	184		rs79850904	a	g	318	4.196	2.72e-05	++	4	178121663	CCL28
rs1320227	CCL23	-4.3491	2.72e-05	-0.608911	4	166489134	A	C	134		rs56397879	CCL25	-4.76191	3.92e-06	-0.741562	2	137063681	G	C	184		rs11023456	t	g	318	4.19	2.79e-05	++	11	15178212	CCL28
rs1334701	CCL23	4.34773	2.74e-05	0.55316	10	2834193	T	C	134		rs56313667	CCL25	-4.76191	3.92e-06	-0.741562	2	137063700	T	C	184		rs1949307	t	c	318	-4.188	2.82e-05	--	12	131038220	CCL28
rs2028800	CCL23	-4.34601	2.76e-05	-0.546853	3	151668388	T	C	134		rs12616701	CCL25	-4.68052	5.59e-06	-0.746699	2	137062927	T	C	184		rs1949308	t	g	318	-4.187	2.83e-05	--	12	131038219	CCL28
rs67582214	CCL23	-4.34577	2.76e-05	-0.60832	4	166488532	T	C	134		rs72847657	CCL25	-4.67924	5.62e-06	-0.74691	2	137062444	T	C	184		rs12646944	t	c	318	4.186	2.84e-05	++	4	178126752	CCL28
rs6707567	CCL23	-4.34508	2.77e-05	-0.739766	2	147205477	C	T	134		rs6707059	CCL25	-4.66899	5.88e-06	-0.747865	2	137061239	T	C	184		rs1289588	a	g	318	4.185	2.85e-05	++	1	164013029	CCL28
rs10016914	CCL23	-4.34469	2.77e-05	-0.608852	4	166488206	T	C	134		rs12619044	CCL25	-4.66724	5.92e-06	-0.74695	2	137061863	G	A	184		rs1289584	t	c	318	-4.183	2.87e-05	--	1	164009719	CCL28
rs6821186	CCL23	-4.34347	2.79e-05	-0.609359	4	166490246	A	G	134		rs72935223	CCL25	-4.66592	5.96e-06	-0.877658	2	159578285	C	A	184		rs409856	a	g	318	-4.175	2.98e-05	--	15	74476728	CCL28
rs59998429	CCL23	-4.34192	2.8e-05	-0.609749	4	166490672	A	G	134		rs10758562	CCL25	-4.65035	6.37e-06	-0.538197	9	4167470	C	G	184		rs9812135	a	g	318	4.172	3.02e-05	++	3	184476087	CCL28
rs13340296	CCL23	-4.33707	2.86e-05	-0.607106	4	166486954	A	T	134		rs2197078	CCL25	-4.64655	6.48e-06	-0.492521	2	76186482	G	A	184		rs12210147	t	c	318	-4.17	3.04e-05	--	6	83619375	CCL28
rs4691203	CCL23	-4.33493	2.88e-05	-0.607142	4	166486074	T	C	134		rs5009819	CCL25	-4.61435	7.45e-06	-0.59018	2	137060284	T	C	184		rs28622881	c	g	318	-4.17	3.04e-05	--	8	619658	CCL28
rs7440432	CCL23	-4.33473	2.88e-05	-0.610013	4	166491857	G	C	134		rs1985784	CCL25	4.60575	7.73e-06	0.773432	8	126715055	T	C	184		rs7463586	a	g	318	4.169	3.05e-05	++	8	656238	CCL28
rs2788616	CCL23	-4.33305	2.9e-05	-0.77171	1	62313142	A	G	134		rs72724669	CCL25	4.60279	7.83e-06	0.773301	8	126715068	A	C	184		rs62430475	a	g	318	-4.167	3.09e-05	--	6	83618481	CCL28
rs4270546	CCL23	-4.33277	2.91e-05	-0.610062	4	166492160	T	C	134		rs73412081	CCL25	-4.58025	8.62e-06	-0.747387	17	77183281	C	T	184		rs1455958	a	c	318	-4.166	3.11e-05	--	11	5127177	CCL28
rs11896990	CCL23	-4.33102	2.93e-05	-0.736908	2	147184833	A	G	134		rs35904511	CCL25	4.57571	8.79e-06	0.763674	8	126731267	T	C	184		rs12140200	a	c	318	-4.164	3.13e-05	--	1	164031011	CCL28
rs28360736	CCL23	-4.32776	2.97e-05	-0.608521	4	166473287	A	G	134		rs111576307	CCL25	4.57526	8.81e-06	0.763744	8	126727655	A	G	184		rs1545595	t	c	318	-4.158	3.22e-05	--	11	5128168	CCL28
rs28559893	CCL23	-4.32756	2.97e-05	-0.60849	4	166473250	G	C	134		rs6998125	CCL25	4.57526	8.81e-06	0.763744	8	126728782	T	A	184		rs10087796	a	c	318	4.158	3.22e-05	++	8	601657	CCL28
rs7696979	CCL23	-4.32756	2.97e-05	-0.60849	4	166473393	C	T	134		rs34843175	CCL25	4.57419	8.85e-06	0.7627	8	126741496	G	C	184		rs9648812	a	c	318	4.154	3.27e-05	++	7	144134596	CCL28
rs10004125	CCL23	-4.32623	2.98e-05	-0.604834	4	166484215	T	C	134		rs60285871	CCL25	-4.55383	9.65e-06	-0.743308	17	77184689	T	C	184		rs61811206	a	t	318	-4.148	3.36e-05	--	1	164031278	CCL28
rs72617099	CCL23	-4.32406	3.01e-05	-0.736732	2	147173170	T	C	134		rs9551471	CCL25	-4.53304	1.05e-05	-0.477749	13	29007730	G	A	184		rs9648813	t	c	318	4.148	3.36e-05	++	7	144134651	CCL28
rs2799629	CCL23	-4.32255	3.03e-05	-0.770327	1	62313486	G	C	134		rs9559507	CCL25	-4.5246	1.09e-05	-0.519513	13	109803015	A	G	184		rs7295139	a	c	318	4.147	3.36e-05	++	12	131035485	CCL28
rs57099288	CCL23	-4.32138	3.04e-05	-0.737205	2	147193701	T	C	134		rs9555561	CCL25	-4.51391	1.14e-05	-0.517819	13	109804774	T	C	184		rs62188627	a	g	318	4.147	3.37e-05	++	2	208020264	CCL28
rs59303810	CCL23	-4.31811	3.08e-05	-0.719443	14	77898306	C	A	134		rs4303698	CCL25	-4.50406	1.19e-05	-0.730966	2	38096722	T	C	184		rs9648814	c	g	318	4.145	3.39e-05	++	7	144134928	CCL28
rs67370165	CCL23	-4.31687	3.1e-05	-0.719222	14	77900490	G	T	134		rs272620	CCL25	4.49341	1.25e-05	0.50642	5	63815993	G	T	184		rs13275641	t	c	318	-4.144	3.41e-05	--	8	21332391	CCL28
rs6574371	CCL23	-4.31477	3.12e-05	-0.718895	14	77906042	A	G	134		rs272622	CCL25	4.46501	1.41e-05	0.504232	5	63817735	T	C	184		rs10772356	a	g	318	-4.143	3.43e-05	--	12	10872216	CCL28
rs10432337	CCL23	-4.31229	3.15e-05	-0.737656	2	147196291	T	C	134		rs61950247	CCL25	-4.44854	1.51e-05	-0.470606	13	29018556	T	C	184		rs13270412	t	c	318	4.136	3.54e-05	++	8	21334882	CCL28
rs56235462	CCL23	-4.30993	3.18e-05	-0.717886	14	77917868	C	A	134		rs7992940	CCL25	-4.44782	1.51e-05	-0.461205	13	29023921	G	T	184		rs41280236	t	c	318	4.134	3.56e-05	++	7	107423907	CCL28
rs4421791	CCL23	4.30986	3.18e-05	0.574773	12	77265064	A	C	134		rs17424113	CCL25	4.44768	1.51e-05	0.717868	8	126721558	T	C	184		rs62005711	a	g	318	4.134	3.57e-05	++	15	74478278	CCL28
rs10020515	CCL23	-4.30874	3.2e-05	-0.602416	4	166480585	C	T	134		rs7330109	CCL25	-4.44766	1.51e-05	-0.470678	13	29020256	T	A	184		rs12542241	t	c	318	-4.133	3.59e-05	--	8	586951	CCL28
rs6854385	CCL23	-4.30801	3.21e-05	-0.601535	4	166480480	T	A	134		rs13260386	CCL25	4.44392	1.54e-05	0.717784	8	126739436	T	C	184		rs59132234	a	g	318	-4.13	3.63e-05	--	17	12591221	CCL28
rs17105824	CCL23	-4.30678	3.22e-05	-0.717104	14	77931605	C	G	134		rs10094391	CCL25	4.44166	1.55e-05	0.681668	8	126731611	A	C	184		rs12907503	t	c	318	4.13	3.64e-05	++	15	74479539	CCL28
rs9972507	CCL23	4.30625	3.23e-05	0.512984	15	88721064	T	C	134		rs72724682	CCL25	4.43919	1.57e-05	0.717611	8	126742824	A	G	184		rs62459121	a	g	318	-4.128	3.67e-05	--	7	44346307	CCL28
rs68114837	CCL23	-4.30618	3.23e-05	-0.717233	14	77928316	T	C	134		rs272623	CCL25	4.43912	1.57e-05	0.50183	5	63818732	T	C	184		rs35441102	a	g	318	4.125	3.7e-05	++	6	166274229	CCL28
rs17751424	CCL23	-4.30584	3.23e-05	-0.71677	14	77938577	T	C	134		rs72724683	CCL25	4.43898	1.57e-05	0.716591	8	126742972	G	A	184		rs6559031	a	t	318	-4.123	3.73e-05	--	8	583130	CCL28
rs28692568	CCL23	-4.30511	3.24e-05	-0.716714	14	77936455	T	C	134		rs72724685	CCL25	4.43869	1.57e-05	0.717059	8	126746211	A	G	184		rs13439095	a	g	318	4.121	3.77e-05	++	8	592260	CCL28
rs13254708	CCL23	-4.30473	3.25e-05	-0.705095	8	19626356	T	G	134		rs72724677	CCL25	4.43497	1.59e-05	0.679087	8	126732732	A	G	184		rs59272901	a	t	318	4.119	3.8e-05	++	2	23704198	CCL28
rs11680711	CCL23	4.29841	3.33e-05	0.545009	2	234105400	A	G	134		rs10441520	CCL25	4.43497	1.59e-05	0.679087	8	126732991	G	T	184		rs351242	a	g	318	4.118	3.82e-05	++	15	74472716	CCL28
rs1003827	CCL23	-4.29771	3.34e-05	-0.510642	7	92616518	T	C	134		rs34035933	CCL25	4.43242	1.61e-05	0.678631	8	126731660	T	C	184		rs3735926	a	g	318	-4.117	3.84e-05	--	8	590542	CCL28
rs7308963	CCL23	4.29264	3.41e-05	0.55542	12	77257608	C	T	134		rs34718590	CCL25	4.43242	1.61e-05	0.678631	8	126731667	C	T	184		rs2075309	a	g	318	4.117	3.84e-05	++	2	208118689	CCL28
rs73135915	CCL23	-4.2926	3.41e-05	-0.787365	20	52032499	C	T	134		rs62378774	CCL25	4.43042	1.63e-05	0.432554	5	122598751	C	G	184		rs12549844	c	g	318	-4.114	3.9e-05	--	8	591324	CCL28
rs12955042	CCL23	-4.29178	3.42e-05	-0.811968	18	71758683	T	G	134		rs337121	CCL25	4.43026	1.63e-05	0.431929	5	122597359	C	G	184		rs497937	t	c	318	-4.112	3.93e-05	--	1	163978009	CCL28
rs10485445	CCL23	-4.28961	3.45e-05	-0.800767	20	52032794	T	C	134		rs34140996	CCL25	-4.42972	1.63e-05	-0.469714	13	29022793	G	A	184		rs13272355	t	c	318	4.11	3.95e-05	++	8	588596	CCL28
rs10862487	CCL23	4.28688	3.49e-05	0.553182	12	77149267	G	A	134		rs12550148	CCL25	4.42949	1.63e-05	0.715998	8	126749121	C	T	184		rs10089010	a	g	318	-4.108	3.98e-05	--	8	651820	CCL28
rs4662463	CCL23	-4.28473	3.52e-05	-0.736458	2	147199443	T	C	134		rs7003505	CCL25	4.42604	1.66e-05	0.717434	8	126759745	T	C	184		rs10032935	a	g	318	4.103	4.08e-05	++	4	178137099	CCL28
rs7161908	CCL23	-4.28325	3.54e-05	-0.563272	15	70435650	C	A	134		rs6603134	CCL25	-4.39203	1.91e-05	-0.476309	19	8106521	A	G	184		rs35170578	a	g	318	4.103	4.08e-05	++	8	585869	CCL28
rs28622079	CCL23	-4.27747	3.62e-05	-0.910286	17	16135136	A	G	134		rs76335061	CCL25	-4.3782	2.02e-05	-0.861967	3	149038973	G	A	184		rs12549884	t	c	318	-4.1	4.14e-05	--	8	583248	CCL28
rs17500212	CCL23	-4.27674	3.63e-05	-0.574705	5	125338051	A	T	134		rs378377	CCL25	4.37345	2.06e-05	0.417462	5	122578507	T	C	184		rs11136940	a	c	318	-4.099	4.15e-05	--	8	585060	CCL28
rs10514111	CCL23	-4.27307	3.68e-05	-0.812481	18	71804595	A	T	134		rs411257	CCL25	4.37345	2.06e-05	0.417462	5	122578832	C	G	184		rs12899173	a	c	318	-4.093	4.26e-05	--	15	74482875	CCL28
rs10942123	CCL23	-4.26995	3.73e-05	-0.505209	5	25520017	A	T	134		rs615725	CCL25	4.37345	2.06e-05	0.417462	5	122578907	C	T	184		rs2281795	a	g	318	4.09	4.32e-05	++	10	13263614	CCL28
rs17160628	CCL23	4.26842	3.75e-05	0.55615	5	107159013	T	C	134		rs503007	CCL25	4.37079	2.08e-05	0.417518	5	122572181	G	A	184		rs72734675	a	g	318	-4.089	4.34e-05	--	15	78535287	CCL28
rs71586079	CCL23	-4.26827	3.75e-05	-0.573114	5	125338188	G	T	134		rs418328	CCL25	4.37041	2.09e-05	0.417514	5	122571465	A	G	184		rs56756385	a	g	318	-4.088	4.35e-05	--	8	649220	CCL28
rs6496463	CCL23	4.26567	3.79e-05	0.50484	15	88688654	T	C	134		rs201104	CCL25	-4.36366	2.15e-05	-0.720317	10	11032058	T	C	184		rs12915891	t	g	318	4.086	4.39e-05	++	15	74485762	CCL28
rs72677032	CCL23	-4.26355	3.82e-05	-0.640182	8	105857597	C	T	134		rs11149523	CCL25	-4.35923	2.19e-05	-0.44886	13	28995630	A	G	184		rs1964430	a	g	318	-4.084	4.43e-05	--	6	165592003	CCL28
rs10204517	CCL23	-4.26114	3.86e-05	-0.52846	2	207986933	A	G	134		rs4805012	CCL25	-4.35811	2.2e-05	-0.456928	19	28484676	T	C	184		rs1722830	a	g	318	-4.083	4.44e-05	--	15	24049086	CCL28
rs7185929	CCL23	4.25653	3.93e-05	0.805737	16	80991914	C	T	134		rs201097	CCL25	-4.35101	2.26e-05	-0.717761	10	11022446	T	C	184		rs17637170	t	c	318	-4.081	4.48e-05	--	15	26017504	CCL28
rs10107603	CCL23	-4.25488	3.95e-05	-0.638716	8	105861758	A	G	134		rs12247154	CCL25	4.35053	2.27e-05	0.706488	10	1335557	A	G	184		rs2335877	t	c	318	4.081	4.49e-05	++	8	603256	CCL28
rs72618803	CCL23	-4.25434	3.96e-05	-0.741124	2	147231178	G	T	134		rs4685551	CCL25	-4.34998	2.27e-05	-0.461461	3	2793920	T	C	184		rs28687933	a	g	318	4.081	4.49e-05	++	7	44347738	CCL28
rs526699	CCL23	4.25087	4.02e-05	0.604962	1	34427062	C	T	134		rs9565387	CCL25	-4.34975	2.27e-05	-0.433797	13	78738619	G	A	184		rs1208195	a	t	318	4.079	4.52e-05	++	7	144116614	CCL28
rs4957723	CCL23	4.25023	4.03e-05	0.552966	5	107157011	C	T	134		rs4685552	CCL25	-4.34608	2.31e-05	-0.460569	3	2794391	T	C	184		rs1208187	t	c	318	4.079	4.52e-05	++	7	144113853	CCL28
rs1824451	CCL23	-4.25015	4.03e-05	-0.637916	8	105863521	G	A	134		rs34465640	CCL25	-4.34214	2.34e-05	-0.44167	13	28998799	G	A	184		rs6979712	a	g	318	-4.079	4.53e-05	--	7	144121667	CCL28
rs6668554	CCL23	4.24993	4.03e-05	0.529668	1	86791361	A	G	134		rs80085354	CCL25	-4.33595	2.41e-05	-0.862676	3	149025040	T	C	184		rs2699501	t	c	318	4.078	4.53e-05	++	7	144117336	CCL28
rs2195322	CCL23	-4.24874	4.05e-05	-0.507032	5	25510564	A	T	134		rs2303164	CCL25	4.33279	2.44e-05	0.468813	19	8122737	G	A	184		rs1208192	c	g	318	4.078	4.54e-05	++	7	144115822	CCL28
rs1985150	CCL23	-4.24719	4.07e-05	-0.637455	8	105864737	A	T	134		rs16862975	CCL25	4.33099	2.46e-05	0.801967	3	187795632	A	G	184		rs1208189	a	g	318	4.078	4.54e-05	++	7	144114143	CCL28
rs4957543	CCL23	4.24348	4.13e-05	0.551048	5	107155393	T	C	134		rs55732738	CCL25	4.32519	2.51e-05	0.643158	8	126731983	T	G	184		rs1208194	a	g	318	4.078	4.54e-05	++	7	144115885	CCL28
rs6996341	CCL23	-4.24199	4.16e-05	-0.636599	8	105867117	G	C	134		rs77621432	CCL25	-4.32476	2.52e-05	-0.875306	3	149026329	C	T	184		rs1208188	a	c	318	-4.078	4.54e-05	--	7	144113960	CCL28
rs4613970	CCL23	-4.23765	4.23e-05	-0.635872	8	105869113	T	A	134		rs77647474	CCL25	-4.32476	2.52e-05	-0.875306	3	149026345	A	T	184		rs10904011	t	c	318	-4.077	4.55e-05	--	10	3321721	CCL28
rs1110306	CCL23	4.2362	4.25e-05	0.507851	15	88680100	G	A	134		rs10495050	CCL25	4.3222	2.55e-05	0.593695	1	217429416	T	C	184		rs11136913	c	g	318	-4.077	4.56e-05	--	8	560776	CCL28
rs62168441	CCL23	-4.2351	4.27e-05	-0.69957	2	147142459	G	C	134		rs767221	CCL25	4.32198	2.55e-05	0.643709	8	126740285	G	T	184		rs9987240	t	c	318	-4.073	4.64e-05	--	8	593245	CCL28
rs2791521	CCL23	4.23194	4.33e-05	0.489366	1	86917500	G	A	134		rs180770902	CCL25	4.32132	2.55e-05	0.644848	8	126751488	G	A	184		rs13254300	t	c	318	4.073	4.65e-05	++	8	21336649	CCL28
rs10841508	CCL23	-4.23191	4.33e-05	-0.482768	12	20556594	C	T	134		rs76152048	CCL25	-4.32104	2.56e-05	-0.873735	3	149031769	C	A	184		rs929289	a	g	318	4.072	4.67e-05	++	7	144112357	CCL28
rs1031720	CCL23	-4.23136	4.33e-05	-0.634831	8	105872179	T	G	134		rs113518734	CCL25	-4.32104	2.56e-05	-0.873735	3	149032345	G	A	184		rs1669646	a	g	318	-4.069	4.72e-05	--	8	607180	CCL28
rs62511476	CCL23	-4.23121	4.34e-05	-0.634739	8	105872416	G	C	134		rs16861739	CCL25	-4.32066	2.56e-05	-0.87351	3	149028756	A	G	184		rs971163	a	g	318	-4.069	4.72e-05	--	2	208018717	CCL28
rs6768719	CCL23	4.23093	4.34e-05	0.592871	3	5975204	T	C	134		rs78227414	CCL25	-4.32051	2.56e-05	-0.874636	3	149026910	T	A	184		rs4792043	a	g	318	4.069	4.73e-05	++	17	10746119	CCL28
rs4791664	CCL23	-4.23032	4.35e-05	-0.920939	17	16151670	A	G	134		rs13269293	CCL25	4.31977	2.57e-05	0.64329	8	126739996	A	G	184		rs925097	t	c	318	4.068	4.74e-05	++	4	58955675	CCL28
rs4734823	CCL23	-4.22924	4.37e-05	-0.634477	8	105873443	G	A	134		rs9917642	CCL25	-4.31935	2.58e-05	-0.873967	3	149026545	C	T	184		rs4735809	c	g	318	-4.065	4.8e-05	--	8	582548	CCL28
rs4734824	CCL23	-4.22897	4.38e-05	-0.634436	8	105873463	A	G	134		rs77173356	CCL25	-4.31911	2.58e-05	-0.872948	3	149033573	T	G	184		rs13282859	t	c	318	4.065	4.8e-05	++	8	582577	CCL28
rs10926494	CCL23	4.22835	4.39e-05	0.520837	1	241637536	G	A	134		rs9507391	CCL25	4.31278	2.65e-05	0.737459	13	25234163	T	C	184		rs648214	t	c	318	-4.064	4.82e-05	--	1	163979878	CCL28
rs2791463	CCL23	4.22712	4.41e-05	0.487495	1	86912451	G	A	134		rs28441649	CCL25	4.30516	2.73e-05	0.643086	8	126759387	C	T	184		rs4646570	c	g	318	4.063	4.84e-05	++	15	58343146	CCL28
rs8045504	CCL23	4.22618	4.42e-05	0.803363	16	81001746	A	G	134		rs7981134	CCL25	4.30456	2.74e-05	0.428791	13	109801432	C	A	184		rs13260742	t	c	318	4.062	4.88e-05	++	8	21342426	CCL28
rs4656100	CCL23	4.22546	4.44e-05	0.488938	1	86917944	T	C	134		rs77583636	CCL25	-4.30014	2.79e-05	-0.870559	3	149035168	C	G	184		rs6988295	a	t	318	4.061	4.88e-05	++	8	21337027	CCL28
rs2994981	CCL23	4.22491	4.45e-05	0.520816	1	241636872	G	A	134		rs78133432	CCL25	-4.30014	2.79e-05	-0.870559	3	149035211	A	C	184		rs10866053	a	g	318	4.061	4.89e-05	++	3	62049278	CCL28
rs9767816	CCL23	-4.22415	4.46e-05	-0.505778	7	92638788	A	G	134		rs78659185	CCL25	-4.29989	2.79e-05	-0.870526	3	149035415	T	A	184		rs635229	t	c	318	-4.059	4.93e-05	--	1	163979292	CCL28
rs12056832	CCL23	-4.2202	4.53e-05	-0.633705	8	105874609	C	T	134		rs2448227	CCL25	-4.29784	2.81e-05	-0.658965	12	78378115	T	C	184		rs11136972	c	g	318	4.058	4.95e-05	++	8	607332	CCL28
rs2729311	CCL23	4.21883	4.55e-05	0.629726	3	2032278	C	G	134		rs1045808	CCL25	-4.29699	2.82e-05	-0.87093	3	149036312	T	C	184		rs693664	a	g	318	-4.056	4.99e-05	--	4	90124643	CCL28
rs8052361	CCL23	4.21315	4.65e-05	0.791652	16	80993832	T	A	134		rs2731414	CCL25	-4.29694	2.82e-05	-0.657332	12	78390521	A	G	184		rs744768	a	g	318	4.732	2.22e-06	++	7	132014951	CCL3
rs6564804	CCL23	4.21149	4.68e-05	0.798339	16	80987385	T	A	134		rs1677882	CCL25	-4.29673	2.83e-05	-0.658172	12	78393978	C	G	184		rs11019275	a	c	318	-4.516	6.3e-06	--	11	90818339	CCL3
rs8054774	CCL23	4.21093	4.69e-05	0.798336	16	80986739	C	T	134		rs77966057	CCL25	-4.29597	2.83e-05	-0.870114	3	149035715	A	G	184		rs36150282	a	c	318	-4.5	6.8e-06	--	11	90792628	CCL3
rs28405192	CCL23	4.21033	4.71e-05	0.798224	16	80986156	C	T	134		rs1045805	CCL25	-4.29586	2.84e-05	-0.871062	3	149036686	G	T	184		rs704009	t	c	318	-4.497	6.9e-06	--	10	80842416	CCL3
rs35583401	CCL23	4.21016	4.71e-05	0.798212	16	80986493	G	A	134		rs75406690	CCL25	-4.29086	2.89e-05	-0.870502	3	149037742	C	G	184		rs12290721	t	c	318	4.484	7.31e-06	++	11	90794591	CCL3
rs4629105	CCL23	-4.21	4.71e-05	-0.739382	2	147223677	T	G	134		rs10998531	CCL25	4.28698	2.94e-05	0.671858	10	70796858	G	A	184		rs2190759	t	c	318	4.449	8.64e-06	++	17	55794699	CCL3
rs3858024	CCL23	4.20866	4.74e-05	0.655479	9	10878786	C	T	134		rs9521192	CCL25	4.28551	2.96e-05	0.424824	13	109811018	T	C	184		rs1434948	t	g	318	4.416	1.01e-05	++	4	20953719	CCL3
rs12330655	CCL23	4.20723	4.76e-05	0.503864	3	150270077	G	C	134		rs16861766	CCL25	-4.28275	2.99e-05	-0.869505	3	149039796	C	T	184		rs6503828	a	g	318	4.4	1.08e-05	++	17	55794751	CCL3
rs4761446	CCL23	4.20712	4.77e-05	0.535567	12	77196964	C	T	134		rs74464774	CCL25	-4.28275	2.99e-05	-0.869505	3	149040024	A	G	184		rs6811024	a	g	318	4.363	1.29e-05	++	4	20952556	CCL3
rs8061249	CCL23	4.20411	4.82e-05	0.792827	16	81000535	T	C	134		rs16861768	CCL25	-4.27874	3.04e-05	-0.869058	3	149040646	A	G	184		rs1653783	t	c	318	-4.349	1.37e-05	--	2	23769828	CCL3
rs6996589	CCL23	-4.20339	4.83e-05	-0.525338	8	19624402	A	G	134		rs7248358	CCL25	-4.27549	3.08e-05	-0.446485	19	28469599	C	A	184		rs10155342	t	c	318	4.343	1.4e-05	++	4	20959274	CCL3
rs6866164	CCL23	-4.20034	4.89e-05	-0.70371	5	91371623	G	A	134		rs7248141	CCL25	-4.27479	3.09e-05	-0.446396	19	28469445	T	A	184		rs10155343	a	c	318	4.343	1.41e-05	++	4	20959288	CCL3
rs6865642	CCL23	-4.19907	4.92e-05	-0.703691	5	91371320	G	A	134		rs4436	CCL25	-4.26658	3.2e-05	-0.561245	22	47370060	A	G	184		rs111885722	a	g	318	4.342	1.41e-05	++	14	59560186	CCL3
rs11115285	CCL23	4.19837	4.93e-05	0.552883	12	77154355	A	G	134		rs72847653	CCL25	-4.26654	3.2e-05	-0.71481	2	137061048	G	A	184		rs1434945	a	c	318	-4.337	1.45e-05	--	4	20959776	CCL3
rs146236603	CCL23	-4.19741	4.95e-05	-0.703521	5	91372864	T	C	134		rs4805798	CCL25	-4.26499	3.22e-05	-0.446407	19	28473852	A	G	184		rs1434944	c	g	318	-4.314	1.61e-05	--	4	20960050	CCL3
rs6894664	CCL23	-4.19595	4.98e-05	-0.703871	5	91367365	A	T	134		rs4805800	CCL25	-4.26499	3.22e-05	-0.446407	19	28473903	C	T	184		rs203801	a	c	318	-4.311	1.63e-05	--	1	167822435	CCL3
rs35006899	CCL23	-4.19494	5e-05	-0.703818	5	91368804	C	T	134		rs3861135	CCL25	4.2576	3.31e-05	0.436443	13	78706449	A	G	184		rs56405220	a	g	318	-4.299	1.72e-05	--	6	77277377	CCL3
rs3136653	CCL25	5.03151	1.57e-06	0.764618	19	8119218	T	C	134		rs57221529	CCL25	-4.25618	3.33e-05	-0.605036	5	586624	G	A	184		rs73175667	a	g	318	4.285	1.83e-05	++	7	83518933	CCL3
rs3826741	CCL25	5.0289	1.59e-06	0.764559	19	8118950	A	G	134		rs6134453	CCL25	-4.25335	3.37e-05	-0.392819	20	12086053	T	C	184		rs7036177	a	t	318	-4.281	1.86e-05	--	9	26771008	CCL3
rs6596475	CCL25	-4.98326	1.94e-06	-0.650132	5	138719658	T	C	134		rs4805013	CCL25	-4.25089	3.41e-05	-0.447264	19	28484840	T	A	184		rs11509918	t	g	318	-4.275	1.91e-05	--	7	83510059	CCL3
rs11242462	CCL25	4.98244	1.95e-06	0.649915	5	138720108	T	C	134		rs60809785	CCL25	4.24693	3.46e-05	0.616538	8	5569963	G	T	184		rs2341821	c	g	318	-4.239	2.24e-05	--	7	132014934	CCL3
rs10030615	CCL25	-4.91572	2.6e-06	-0.683844	4	82574787	T	C	134		rs7333746	CCL25	4.24463	3.49e-05	0.42171	13	109807797	G	A	184		rs16942234	a	g	318	4.237	2.26e-05	++	17	55795210	CCL3
rs6596473	CCL25	4.80057	4.25e-06	0.643428	5	138710576	C	G	134		rs12172795	CCL25	4.24205	3.53e-05	0.436121	13	78705739	T	C	184		rs16942213	t	c	318	-4.232	2.32e-05	--	17	55793478	CCL3
rs57814360	CCL25	-4.7776	4.68e-06	-0.756189	5	2691960	C	T	134		rs6078460	CCL25	-4.23845	3.58e-05	-0.393797	20	12096897	G	A	184		rs732490	t	c	318	-4.231	2.33e-05	--	7	132014616	CCL3
rs11742359	CCL25	-4.77709	4.69e-06	-0.755491	5	2692328	G	C	134		rs718273	CCL25	-4.23637	3.61e-05	-0.452566	13	29043141	T	C	184		rs1593222	t	c	318	-4.223	2.41e-05	--	7	132013469	CCL3
rs11748873	CCL25	-4.77648	4.71e-06	-0.754919	5	2692841	T	G	134		rs6131304	CCL25	-4.23633	3.61e-05	-0.389544	20	12095973	G	A	184		rs13302762	t	c	318	4.219	2.46e-05	++	9	26887976	CCL3
rs9998979	CCL25	-4.77381	4.76e-06	-0.515029	4	126742571	C	T	134		rs7025125	CCL25	-4.23239	3.67e-05	-0.464432	9	112072419	G	A	184		rs4565903	c	g	318	-4.2	2.67e-05	--	11	120497375	CCL3
rs6840536	CCL25	-4.77373	4.76e-06	-0.515196	4	126745103	G	A	134		rs9521190	CCL25	4.23205	3.68e-05	0.420451	13	109809273	T	C	184		rs9359205	t	c	318	-4.191	2.77e-05	--	6	77275598	CCL3
rs6854255	CCL25	-4.77069	4.82e-06	-0.535531	4	126747317	A	G	134		rs10408654	CCL25	4.23099	3.69e-05	0.398278	19	30182748	G	A	184		rs12629209	t	c	318	-4.189	2.8e-05	--	3	192920191	CCL3
rs28406527	CCL25	-4.77058	4.83e-06	-0.514982	4	126742416	T	A	134		rs6134455	CCL25	-4.22572	3.77e-05	-0.386498	20	12093724	G	A	184		rs12634756	t	g	318	4.182	2.89e-05	++	3	28808844	CCL3
rs11098834	CCL25	-4.76858	4.87e-06	-0.535667	4	126747824	G	A	134		rs6074383	CCL25	-4.22463	3.79e-05	-0.386271	20	12088965	G	A	184		rs13287214	t	c	318	4.177	2.96e-05	++	9	26812363	CCL3
rs10222729	CCL25	-4.76832	4.87e-06	-0.515446	4	126741968	G	A	134		rs3100199	CCL25	-4.21317	3.97e-05	-0.494977	10	4849899	A	C	184		rs372864	t	c	318	-4.175	2.98e-05	--	3	42566370	CCL3
rs6534516	CCL25	-4.76534	4.93e-06	-0.535426	4	126746225	C	T	134		rs6834515	CCL25	-4.21037	4.01e-05	-0.531462	4	157365096	T	G	184		rs6692370	a	g	318	-4.166	3.09e-05	--	1	175576828	CCL3
rs6534515	CCL25	-4.76431	4.95e-06	-0.535426	4	126745671	G	A	134		rs6834692	CCL25	-4.20971	4.02e-05	-0.531384	4	157365163	A	G	184		rs627584	a	g	318	4.164	3.12e-05	++	1	4394445	CCL3
rs6822566	CCL25	-4.76039	5.04e-06	-0.535226	4	126744797	C	G	134		rs2291602	CCL25	-4.20401	4.12e-05	-0.857367	3	149042910	G	A	184		rs12021982	a	g	318	4.164	3.13e-05	++	1	4394424	CCL3
rs16870310	CCL25	-4.75206	5.22e-06	-0.744212	5	2696053	G	C	134		rs62524130	CCL25	-4.19425	4.28e-05	-0.471519	8	144488371	T	C	184		rs628049	c	g	318	-4.164	3.13e-05	--	1	4394322	CCL3
rs11741468	CCL25	-4.74986	5.27e-06	-0.758466	5	2691293	T	C	134		rs12985205	CCL25	4.19328	4.3e-05	0.405098	19	30181252	G	C	184		rs12022802	t	g	318	4.164	3.13e-05	++	1	4394403	CCL3
rs2032887	CCL25	4.74878	5.29e-06	0.617011	19	8121360	G	A	134		rs2968286	CCL25	4.18876	4.38e-05	0.547802	5	63478067	T	C	184		rs7639309	a	g	318	-4.164	3.13e-05	--	3	192926325	CCL3
rs11741556	CCL25	-4.74502	5.38e-06	-0.757071	5	2691615	A	C	134		rs1330871	CCL25	4.18469	4.45e-05	0.43395	13	78703254	G	A	184		rs628080	a	g	318	-4.157	3.23e-05	--	1	4394304	CCL3
rs16870313	CCL25	-4.7437	5.4e-06	-0.741691	5	2696644	T	C	134		rs55853940	CCL25	-4.18307	4.48e-05	-0.825743	2	159582560	T	C	184		rs10860132	a	t	318	-4.154	3.26e-05	--	12	97485517	CCL3
rs16870314	CCL25	-4.74191	5.45e-06	-0.74233	5	2696798	T	C	134		rs692935	CCL25	4.17855	4.56e-05	0.419639	11	125625175	T	C	184		rs10860133	a	g	318	-4.154	3.26e-05	--	12	97485527	CCL3
rs10071208	CCL25	-4.73506	5.61e-06	-0.757618	5	2690668	A	G	134		rs524454	CCL25	4.17855	4.56e-05	0.419639	11	125625401	C	T	184		rs7924856	a	g	318	4.151	3.31e-05	++	11	120498051	CCL3
rs6841080	CCL25	-4.72327	5.89e-06	-0.51784	4	126736372	T	C	134		rs473803	CCL25	4.17855	4.56e-05	0.419639	11	125625456	C	G	184		rs3007776	t	g	318	-4.147	3.36e-05	--	1	4397910	CCL3
rs10067129	CCL25	-4.71742	6.04e-06	-0.744544	5	2695436	T	C	134		rs517263	CCL25	4.17855	4.56e-05	0.419639	11	125626166	C	A	184		rs598595	t	c	318	4.145	3.4e-05	++	1	4396285	CCL3
rs16870309	CCL25	-4.71035	6.22e-06	-0.7426	5	2695970	G	A	134		rs529428	CCL25	4.17855	4.56e-05	0.419639	11	125631637	G	T	184		rs1691449	a	c	318	-4.145	3.41e-05	--	1	4397914	CCL3
rs11750155	CCL25	-4.70587	6.34e-06	-0.740493	5	2696353	C	T	134		rs574255	CCL25	4.17855	4.56e-05	0.419639	11	125634059	A	G	184		rs588224	a	g	318	4.144	3.41e-05	++	1	4397736	CCL3
rs7684715	CCL25	-4.70179	6.45e-06	-0.6724	4	82578407	G	T	134		rs56918084	CCL25	-4.17423	4.64e-05	-0.823089	2	159583601	T	A	184		rs685494	a	c	318	-4.144	3.41e-05	--	1	4397703	CCL3
rs11946571	CCL25	-4.69404	6.66e-06	-0.518711	4	126733477	C	T	134		rs61048070	CCL25	-4.17186	4.68e-05	-0.82251	2	159583938	A	C	184		rs684965	a	g	318	4.143	3.42e-05	++	1	4397528	CCL3
rs74784271	CCL25	-4.67717	7.14e-06	-0.743732	5	2694242	A	G	134		rs115268672	CCL25	4.17141	4.69e-05	0.765352	8	60129221	C	T	184		rs533578	t	c	318	4.143	3.43e-05	++	1	4397495	CCL3
rs7699266	CCL25	-4.67325	7.26e-06	-0.667553	4	82581397	G	A	134		rs719645	CCL25	-4.16517	4.81e-05	-0.573481	2	50883300	C	T	184		rs496925	t	c	318	-4.143	3.43e-05	--	1	4396552	CCL3
rs28689174	CCL25	-4.665	7.52e-06	-0.666125	4	82581895	C	A	134		rs34116074	CCL25	4.16436	4.83e-05	0.629794	10	70784098	T	C	184		rs11920283	t	c	318	4.142	3.44e-05	++	3	28812010	CCL3
rs4385202	CCL25	-4.66237	7.6e-06	-0.608583	5	138743256	A	G	134		rs7082804	CCL25	4.16404	4.83e-05	0.630147	10	70780709	T	C	184		rs599427	t	c	318	-4.141	3.46e-05	--	1	4396104	CCL3
rs3924257	CCL25	-4.64592	8.14e-06	-0.613273	5	138753725	C	A	134		rs56019733	CCL25	-4.16308	4.85e-05	-0.692434	17	79630627	G	A	184		rs4948814	a	g	318	4.14	3.47e-05	++	10	44508933	CCL3
rs4315920	CCL25	-4.63059	8.67e-06	-0.617681	5	138745685	G	A	134		rs10823277	CCL25	4.16044	4.9e-05	0.62869	10	70783075	C	T	184		rs580290	t	c	318	4.14	3.48e-05	++	1	4395919	CCL3
rs11242464	CCL25	-4.62546	8.86e-06	-0.616989	5	138746334	G	C	134		rs2302149	CCL25	4.15814	4.95e-05	0.41513	7	156469096	T	C	184		rs579387	a	c	318	4.14	3.48e-05	++	1	4395812	CCL3
rs4843632	CCL25	-4.62033	9.05e-06	-0.539356	16	87610218	C	T	134		rs7301322	CCL25	-4.15744	4.96e-05	-0.530554	12	69557448	C	A	184		rs614534	t	c	318	-4.139	3.49e-05	--	1	4395059	CCL3
rs6603134	CCL25	-4.6098	9.45e-06	-0.58556	19	8106521	A	G	134		rs71355136	CCL28	4.89407	2.18e-06	0.690887	19	50801126	A	G	184		rs578707	t	c	318	-4.138	3.5e-05	--	1	4395776	CCL3
rs7082268	CCL25	-4.59495	1.01e-05	-0.681697	10	20392792	A	G	134		rs10068445	CCL28	4.79052	3.45e-06	0.477702	5	106011329	G	T	184		rs590925	a	g	318	-4.137	3.51e-05	--	1	4398328	CCL3
rs28578473	CCL25	-4.58958	1.03e-05	-0.653324	4	82590041	G	A	134		rs7163689	CCL28	-4.72629	4.58e-06	-0.44842	15	78565478	C	T	184		rs56394433	a	g	318	4.137	3.52e-05	++	10	131839169	CCL3
rs4835728	CCL25	-4.57701	1.08e-05	-0.612506	5	138754741	T	C	134		rs10937188	CCL28	4.66867	5.89e-06	0.609971	3	184480996	A	G	184		rs547430	t	c	318	4.136	3.54e-05	++	1	4394632	CCL3
rs55677519	CCL25	-4.5763	1.09e-05	-0.809173	19	5857756	A	G	134		rs2846797	CCL28	-4.62598	7.08e-06	-0.503181	11	131870493	T	C	184		rs627189	a	c	318	4.135	3.55e-05	++	1	4394512	CCL3
rs11477	CCL25	-4.56896	1.12e-05	-0.609963	5	138747460	T	C	134		rs4957672	CCL28	4.61896	7.3e-06	0.513784	5	106046356	A	G	184		rs12425648	t	c	318	4.134	3.56e-05	++	12	97484646	CCL3
rs35999985	CCL25	-4.56855	1.12e-05	-0.611722	5	138756825	A	G	134		rs1898505	CCL28	4.60266	7.83e-06	0.51139	5	106046960	T	C	184		rs7304647	a	g	318	-4.134	3.57e-05	--	12	97486568	CCL3
rs13181201	CCL25	-4.56688	1.13e-05	-0.611616	5	138757412	C	G	134		rs11785436	CCL28	-4.60236	7.84e-06	-0.519217	8	655961	A	G	184		rs7304657	a	g	318	-4.133	3.57e-05	--	12	97486591	CCL3
rs10900863	CCL25	-4.55361	1.19e-05	-0.611629	5	138772180	G	A	134		rs2329153	CCL28	4.58944	8.29e-06	0.448959	13	80670424	G	A	184		rs10860134	a	g	318	4.133	3.58e-05	++	12	97485638	CCL3
rs2906072	CCL25	4.54538	1.23e-05	0.637039	5	141577486	A	G	134		rs3891409	CCL28	-4.58867	8.31e-06	-0.4745	4	59026993	T	C	184		rs56399817	a	c	318	-4.133	3.58e-05	--	12	97485831	CCL3
rs6876106	CCL25	4.53675	1.28e-05	0.650433	5	138710030	A	G	134		rs10069081	CCL28	4.56346	9.26e-06	0.507365	5	106099395	C	T	184		rs61875995	t	c	318	-4.132	3.6e-05	--	10	131838517	CCL3
rs16870285	CCL25	-4.52563	1.34e-05	-0.734373	5	2688941	A	G	134		rs293648	CCL28	4.55506	9.6e-06	0.504183	5	106076049	G	A	184		rs61875994	a	g	318	-4.131	3.6e-05	--	10	131836715	CCL3
rs10797399	CCL25	-4.511	1.42e-05	-0.581003	1	3440824	A	G	134		rs293631	CCL28	4.52737	1.08e-05	0.499967	5	106064327	A	T	184		rs12193568	a	g	318	4.126	3.69e-05	++	6	162557719	CCL3
rs11745982	CCL25	-4.50497	1.45e-05	-0.712307	5	2693074	G	A	134		rs55771353	CCL28	4.52684	1.08e-05	0.49985	5	106057678	G	A	184		rs1687203	a	g	318	4.123	3.75e-05	++	1	4391693	CCL3
rs11742589	CCL25	-4.50493	1.45e-05	-0.712192	5	2693077	T	C	134		rs72782372	CCL28	4.52684	1.08e-05	0.49985	5	106058164	C	T	184		rs1759324	t	c	318	-4.122	3.75e-05	--	10	59838169	CCL3
rs28594977	CCL25	-4.5032	1.46e-05	-0.645043	4	82588051	C	T	134		rs293632	CCL28	4.52614	1.09e-05	0.499832	5	106064602	T	C	184		rs9810630	a	g	318	4.12	3.79e-05	++	3	64417311	CCL3
rs28555421	CCL25	-4.50114	1.48e-05	-0.644694	4	82588133	C	T	134		rs293633	CCL28	4.52614	1.09e-05	0.499832	5	106065465	C	G	184		rs203800	t	c	318	-4.119	3.81e-05	--	1	167821709	CCL3
rs118136613	CCL25	-4.47936	1.61e-05	-0.739049	10	20390892	C	G	134		rs293628	CCL28	4.52562	1.09e-05	0.499717	5	106062086	G	A	184		rs1627041	a	g	318	-4.115	3.87e-05	--	10	59842657	CCL3
rs8101396	CCL25	-4.43	1.97e-05	-0.566053	19	8072907	C	A	134		rs293639	CCL28	4.52488	1.09e-05	0.499734	5	106068844	G	C	184		rs1626909	a	g	318	4.114	3.88e-05	++	10	59842607	CCL3
rs12432185	CCL25	4.41696	2.08e-05	0.537231	14	56349186	C	G	134		rs293641	CCL28	4.52365	1.1e-05	0.499598	5	106070176	T	C	184		rs1625223	a	c	318	-4.113	3.91e-05	--	10	59842423	CCL3
rs10056051	CCL25	4.41624	2.08e-05	0.544319	5	138719690	T	C	134		rs293642	CCL28	4.52365	1.1e-05	0.499598	5	106070459	G	T	184		rs1759331	t	c	318	-4.113	3.91e-05	--	10	59840962	CCL3
rs10063949	CCL25	4.41577	2.09e-05	0.544311	5	138719526	C	T	134		rs293643	CCL28	4.52365	1.1e-05	0.499598	5	106071625	C	T	184		rs1698434	a	g	318	4.113	3.91e-05	++	10	59840990	CCL3
rs12515989	CCL25	-4.41513	2.09e-05	-0.543864	5	138720156	C	T	134		rs293645	CCL28	4.52365	1.1e-05	0.499598	5	106072761	G	A	184		rs1698435	t	g	318	4.112	3.92e-05	++	10	59841068	CCL3
rs12516732	CCL25	-4.41298	2.11e-05	-0.543205	5	138721164	C	T	134		rs293647	CCL28	4.52345	1.1e-05	0.499627	5	106075241	C	G	184		rs1759330	t	c	318	-4.112	3.92e-05	--	10	59840893	CCL3
rs62077195	CCL25	-4.40608	2.17e-05	-0.654967	17	74920796	G	T	134		rs293650	CCL28	4.51797	1.12e-05	0.499174	5	106079014	G	T	184		rs1698433	c	g	318	-4.112	3.92e-05	--	10	59840880	CCL3
rs10797398	CCL25	4.40249	2.2e-05	0.579444	1	3440028	G	C	134		rs293651	CCL28	4.5154	1.14e-05	0.498924	5	106079820	G	A	184		rs1759328	t	g	318	-4.111	3.94e-05	--	10	59840216	CCL3
rs1430651	CCL25	-4.40213	2.2e-05	-0.677411	2	223128969	G	A	134		rs293652	CCL28	4.5154	1.14e-05	0.498924	5	106080028	G	C	184		rs1759329	t	c	318	-4.111	3.94e-05	--	10	59840295	CCL3
rs742030	CCL25	-4.40099	2.21e-05	-0.589405	22	25905922	T	C	134		rs293653	CCL28	4.5154	1.14e-05	0.498924	5	106080113	C	A	184		rs610169	a	g	318	4.111	3.94e-05	++	1	4391287	CCL3
rs4674641	CCL25	-4.39987	2.22e-05	-0.677286	2	223128858	T	C	134		rs441685	CCL28	4.51053	1.16e-05	0.498596	5	106081342	G	T	184		rs1910224	t	c	318	-4.11	3.95e-05	--	10	59840683	CCL3
rs4074490	CCL25	-4.39886	2.23e-05	-0.62726	4	82597792	A	C	134		rs389120	CCL28	4.51053	1.16e-05	0.498596	5	106081410	T	C	184		rs1759326	t	c	318	-4.11	3.96e-05	--	10	59839974	CCL3
rs825579	CCL25	4.39843	2.24e-05	0.512597	16	87610019	A	G	134		rs293638	CCL28	4.50725	1.18e-05	0.502396	5	106067212	T	C	184		rs1759327	t	g	318	-4.11	3.96e-05	--	10	59839983	CCL3
rs34832788	CCL25	-4.39778	2.24e-05	-0.588951	22	25907328	A	G	134		rs433863	CCL28	4.50619	1.18e-05	0.498146	5	106081813	G	T	184		rs1698429	t	g	318	-4.109	3.97e-05	--	10	59838367	CCL3
rs6519618	CCL25	-4.39579	2.26e-05	-0.591424	22	25912323	G	A	134		rs4735894	CCL28	-4.50564	1.18e-05	-0.48321	8	600496	T	C	184		rs7021758	t	c	318	-4.108	3.99e-05	--	9	26824346	CCL3
rs8138038	CCL25	-4.39557	2.26e-05	-0.591591	22	25912318	T	C	134		rs1438245	CCL28	4.50413	1.19e-05	0.49942	5	106098934	C	T	184		rs1698428	a	g	318	-4.107	4.01e-05	--	10	59838182	CCL3
rs1964803	CCL25	-4.39516	2.27e-05	-0.58961	22	25911773	G	A	134		rs34684846	CCL28	4.49109	1.26e-05	0.580191	4	183417285	A	G	184		rs4427909	a	c	318	4.106	4.02e-05	++	18	64861846	CCL3
rs2151525	CCL25	-4.39447	2.27e-05	-0.588125	22	25909103	G	A	134		rs1438235	CCL28	4.48956	1.27e-05	0.49606	5	106083216	G	T	184		rs528748	c	g	318	4.106	4.02e-05	++	1	4390937	CCL3
rs1964802	CCL25	-4.39445	2.27e-05	-0.589472	22	25911742	C	T	134		rs4475247	CCL28	4.48925	1.27e-05	0.497377	5	106097514	A	G	184		rs1759323	t	c	318	-4.106	4.03e-05	--	10	59838081	CCL3
rs16979963	CCL25	-4.39405	2.28e-05	-0.596723	22	25915850	T	C	134		rs1438237	CCL28	4.48784	1.28e-05	0.495815	5	106083422	C	T	184		rs1625266	a	g	318	4.105	4.04e-05	++	10	59842445	CCL3
rs932503	CCL25	-4.39401	2.28e-05	-0.508786	11	32371215	C	T	134		rs11740285	CCL28	4.48373	1.3e-05	0.445055	5	106003181	C	A	184		rs1698436	a	g	318	-4.104	4.06e-05	--	10	59841220	CCL3
rs34151823	CCL25	-4.39381	2.28e-05	-0.59013	22	25901750	G	C	134		rs35544426	CCL28	-4.47428	1.35e-05	-0.50421	8	585702	G	A	184		rs2886928	t	c	318	4.103	4.08e-05	++	3	192835072	CCL3
rs10917288	CCL25	4.39352	2.28e-05	0.59773	1	23071845	G	C	134		rs4957674	CCL28	4.47179	1.37e-05	0.494801	5	106095911	G	A	184		rs1698430	a	g	318	-4.101	4.11e-05	--	10	59838956	CCL3
rs13058722	CCL25	-4.39274	2.29e-05	-0.596668	22	25916135	A	G	134		rs11044954	CCL28	-4.47011	1.38e-05	-0.427185	12	20101624	T	C	184		rs1698427	c	g	318	4.099	4.16e-05	++	10	59837503	CCL3
rs1430652	CCL25	-4.38964	2.32e-05	-0.676947	2	223127462	T	C	134		rs7004237	CCL28	4.46772	1.39e-05	0.665868	8	25482357	G	C	184		rs2422084	a	g	318	4.096	4.2e-05	++	3	170322687	CCL3
rs6426763	CCL25	-4.3874	2.34e-05	-0.592181	1	23068761	G	A	134		rs56242293	CCL28	4.45936	1.44e-05	0.492187	5	106085560	T	C	184		rs4686628	a	g	318	4.094	4.25e-05	++	3	192913538	CCL3
rs4655094	CCL25	-4.38545	2.36e-05	-0.592109	1	23068819	G	C	134		rs6881336	CCL28	4.4519	1.49e-05	0.49126	5	106086174	G	A	184		rs10937568	t	c	318	4.092	4.28e-05	++	3	192915441	CCL3
rs7020284	CCL25	4.37959	2.41e-05	0.480337	9	18364503	T	C	134		rs12921987	CCL28	4.45178	1.49e-05	0.436889	16	11436696	T	C	184		rs6799822	t	g	318	4.092	4.28e-05	++	3	192915305	CCL3
rs10900862	CCL25	-4.37936	2.41e-05	-0.533891	5	138732579	C	T	134		rs1530054	CCL28	4.43518	1.59e-05	0.489104	5	106087788	A	G	184		rs1759322	t	c	318	-4.092	4.28e-05	--	10	59837283	CCL3
rs7024252	CCL25	4.37785	2.43e-05	0.481521	9	18365262	G	C	134		rs985227	CCL28	-4.43388	1.6e-05	-0.453963	1	72697459	G	T	184		rs1759321	a	g	318	4.091	4.3e-05	++	10	59837251	CCL3
rs10406540	CCL25	-4.37726	2.43e-05	-0.518809	19	8103997	A	G	134		rs11209938	CCL28	-4.43327	1.61e-05	-0.453898	1	72697178	C	T	184		rs7613343	a	c	318	-4.09	4.31e-05	--	3	192836583	CCL3
rs7255527	CCL25	-4.37697	2.44e-05	-0.520152	19	8102423	T	C	134		rs78152876	CCL28	-4.43233	1.61e-05	-0.453794	1	72696649	G	A	184		rs13009281	a	g	318	-4.09	4.31e-05	--	2	75377569	CCL3
rs10411185	CCL25	-4.37663	2.44e-05	-0.518806	19	8103881	G	A	134		rs4492099	CCL28	4.43148	1.62e-05	0.488845	5	106092075	G	A	184		rs2219690	t	c	318	4.09	4.32e-05	++	3	192918021	CCL3
rs9817384	CCL25	-4.37569	2.45e-05	-0.565208	3	140719861	C	T	134		rs12125336	CCL28	-4.42921	1.63e-05	-0.453423	1	72692630	T	C	184		rs1462487	t	c	318	4.088	4.36e-05	++	3	192919709	CCL3
rs4835726	CCL25	4.37193	2.49e-05	0.53223	5	138733811	T	C	134		rs116353390	CCL28	4.42242	1.68e-05	0.711849	3	47510778	A	G	184		rs61875993	t	c	318	-4.086	4.38e-05	--	10	131835571	CCL3
rs7258871	CCL25	-4.37123	2.49e-05	-0.519144	19	8102509	A	G	134		rs2066416	CCL28	-4.4197	1.7e-05	-0.452795	1	72712404	T	C	184		rs4546740	t	c	318	4.086	4.39e-05	++	9	26857357	CCL3
rs6603131	CCL25	-4.37093	2.5e-05	-0.5192	19	8102757	A	G	134		rs2704218	CCL28	4.40949	1.77e-05	0.405336	15	58345001	T	A	184		rs7646475	a	g	318	4.082	4.46e-05	++	3	192915751	CCL3
rs6603132	CCL25	-4.37067	2.5e-05	-0.519206	19	8102792	A	C	134		rs13252476	CCL28	-4.40829	1.78e-05	-0.436117	8	655649	G	C	184		rs13061679	t	c	318	4.082	4.47e-05	++	3	192923984	CCL3
rs10932949	CCL25	-4.36824	2.52e-05	-0.673083	2	223131625	A	G	134		rs73319817	CCL28	-4.40119	1.84e-05	-0.530213	5	171495850	C	T	184		rs6763476	c	g	318	4.082	4.47e-05	++	3	192924035	CCL3
rs6603133	CCL25	-4.36791	2.53e-05	-0.519145	19	8103236	C	T	134		rs11116595	CCL28	4.39601	1.88e-05	0.416156	12	85165879	T	C	184		rs1698426	t	c	318	-4.082	4.47e-05	--	10	59837267	CCL3
rs10932950	CCL25	-4.36332	2.57e-05	-0.672938	2	223131728	A	G	134		rs10862932	CCL28	4.39601	1.88e-05	0.416156	12	85166012	T	A	184		rs1903700	t	c	318	4.082	4.47e-05	++	3	192924587	CCL3
rs10405588	CCL25	-4.36142	2.59e-05	-0.519221	19	8103547	A	G	134		rs1597805	CCL28	4.39601	1.88e-05	0.416156	12	85167076	T	C	184		rs1698425	a	g	318	4.081	4.48e-05	++	10	59836753	CCL3
rs10405582	CCL25	-4.36133	2.59e-05	-0.519228	19	8103538	A	G	134		rs1009924	CCL28	4.39601	1.88e-05	0.416156	12	85167936	C	T	184		rs2367470	a	g	318	4.081	4.49e-05	++	3	192917265	CCL3
rs6709445	CCL25	-4.35559	2.65e-05	-0.674133	2	223133829	C	T	134		rs1376991	CCL28	4.3935	1.9e-05	0.415987	12	85170749	C	T	184		rs1630415	c	g	318	4.08	4.51e-05	++	10	59836488	CCL3
rs1362727	CCL25	4.35328	2.68e-05	0.494544	18	25235351	A	G	134		rs1597801	CCL28	4.3935	1.9e-05	0.415987	12	85171260	A	G	184		rs17693114	t	c	318	4.079	4.52e-05	++	12	97468427	CCL3
rs2448337	CCL25	-4.35312	2.68e-05	-0.481138	10	62525251	A	G	134		rs1553650	CCL28	-4.39289	1.9e-05	-0.38984	15	81112449	G	A	184		rs6444696	a	g	318	4.078	4.54e-05	++	3	192925573	CCL3
rs2448338	CCL25	-4.34544	2.76e-05	-0.479666	10	62525282	T	C	134		rs1452241	CCL28	4.38896	1.93e-05	0.415689	12	85172849	T	C	184		rs1462489	a	g	318	-4.077	4.57e-05	--	3	192920416	CCL3
rs2448334	CCL25	-4.34537	2.76e-05	-0.482057	10	62523776	G	C	134		rs4101927	CCL28	4.38587	1.96e-05	0.415462	12	85174592	T	C	184		rs3013718	c	g	318	4.076	4.58e-05	++	10	59835846	CCL3
rs56254644	CCL25	-4.34317	2.79e-05	-0.763274	19	5857598	T	G	134		rs1452240	CCL28	4.38385	1.97e-05	0.415334	12	85175081	A	G	184		rs4254932	a	c	318	4.076	4.59e-05	++	5	95975187	CCL3
rs2448336	CCL25	-4.34268	2.79e-05	-0.480667	10	62525177	G	A	134		rs8026100	CCL28	4.38118	2e-05	0.388095	15	81116980	C	G	184		rs4687390	a	g	318	4.075	4.61e-05	++	3	192922457	CCL3
rs2448335	CCL25	-4.34227	2.8e-05	-0.480773	10	62525124	A	G	134		rs2067062	CCL28	4.37573	2.04e-05	0.400424	15	58341954	G	T	184		rs77700257	a	g	318	4.074	4.63e-05	++	10	18991894	CCL3
rs11748320	CCL25	-4.34097	2.81e-05	-0.573537	5	138762998	G	A	134		rs4646570	CCL28	4.37445	2.05e-05	0.400284	15	58343146	C	G	184		rs6764448	a	g	318	-4.073	4.64e-05	--	3	170371837	CCL3
rs83912	CCL25	4.34037	2.82e-05	0.599843	5	149327359	C	A	134		rs928731	CCL28	4.37283	2.07e-05	0.414531	12	85179586	C	T	184		rs7612653	a	t	318	-4.07	4.7e-05	--	3	192936866	CCL3
rs2448339	CCL25	-4.33864	2.84e-05	-0.477503	10	62525906	A	G	134		rs10862933	CCL28	4.37078	2.08e-05	0.414398	12	85180049	A	G	184		rs2937997	t	c	318	4.068	4.74e-05	++	10	59834454	CCL3
rs10756959	CCL25	4.33814	2.85e-05	0.477121	9	18360085	A	G	134		rs10104028	CCL28	-4.36816	2.11e-05	-0.426497	8	655056	C	G	184		rs4131778	a	t	318	4.065	4.8e-05	++	3	38612226	CCL3
rs12097309	CCL25	-4.3363	2.87e-05	-0.557863	1	3441764	A	C	134		rs2404285	CCL28	4.36812	2.11e-05	0.414202	12	85181514	A	G	184		rs7628941	a	t	318	4.064	4.83e-05	++	3	192926241	CCL3
rs7596562	CCL25	-4.33569	2.87e-05	-0.673628	2	223124021	C	A	134		rs78466355	CCL28	-4.35337	2.24e-05	-0.821181	3	149021973	A	G	184		rs6872489	c	g	318	4.057	4.96e-05	++	5	95975599	CCL3
rs2448340	CCL25	-4.33501	2.88e-05	-0.476474	10	62526660	G	A	134		rs75140903	CCL28	-4.35287	2.24e-05	-0.822065	3	149021154	G	T	184		rs3905271	a	g	318	-4.056	4.99e-05	--	18	65660329	CCL3
rs7581689	CCL25	-4.33467	2.88e-05	-0.518985	2	66355189	T	C	134		rs75381412	CCL28	-4.35287	2.24e-05	-0.822065	3	149021165	G	A	184		rs9855230	a	g	318	4.751	2.03e-06	++	3	64642056	CCL4
rs12742784	CCL25	-4.33245	2.91e-05	-0.769195	1	22682366	T	C	134		rs113671131	CCL28	-4.35148	2.26e-05	-0.8215	3	149021455	C	T	184		rs1048465	t	c	318	4.665	3.09e-06	++	9	117008904	CCL4
rs79234711	CCL25	-4.31927	3.07e-05	-0.676588	5	2700546	A	G	134		rs74653957	CCL28	-4.35148	2.26e-05	-0.8215	3	149021461	A	G	184		rs1471962	c	g	318	4.665	3.09e-06	++	3	45949187	CCL4
rs34761529	CCL25	-4.31212	3.15e-05	-0.764014	1	22681214	T	C	134		rs79356570	CCL28	-4.34974	2.27e-05	-0.819478	3	149024399	C	T	184		rs1249710	a	c	318	4.629	3.68e-06	++	9	117010405	CCL4
rs11260049	CCL25	-4.31172	3.16e-05	-0.542573	19	8105544	A	C	134		rs384560	CCL28	4.34728	2.3e-05	0.515897	5	106074230	T	C	184		rs2367295	t	g	318	-4.603	4.17e-06	--	3	192841250	CCL4
rs62126082	CCL25	4.31132	3.16e-05	0.757655	19	8181127	T	C	134		rs429448	CCL28	4.34703	2.3e-05	0.683863	5	106074229	G	A	184		rs999599	t	c	318	4.549	5.4e-06	++	9	117011595	CCL4
rs12094565	CCL25	-4.31119	3.17e-05	-0.555144	1	3442422	A	G	134		rs2704196	CCL28	-4.34487	2.32e-05	-0.566539	15	58323239	G	A	184		rs71325099	t	g	318	4.536	5.74e-06	++	3	46012694	CCL4
rs11748481	CCL25	-4.30694	3.22e-05	-0.675831	5	2701006	G	A	134		rs78011278	CCL28	-4.34357	2.33e-05	-0.824752	3	149018470	T	C	184		rs1564073	c	g	318	4.52	6.19e-06	++	3	192838680	CCL4
rs9845648	CCL25	-4.30087	3.3e-05	-0.563155	3	140669825	A	G	134		rs76335061	CCL28	-4.3424	2.34e-05	-0.80817	3	149038973	G	A	184		rs1564072	a	g	318	-4.519	6.21e-06	--	3	192838785	CCL4
rs870377	CCL25	-4.29776	3.34e-05	-0.531907	1	232442096	G	C	134		rs67918799	CCL28	-4.33986	2.37e-05	-0.468669	8	602240	A	G	184		rs9415798	t	c	318	4.505	6.65e-06	++	10	66982356	CCL4
rs1430664	CCL25	-4.29752	3.34e-05	-0.672321	2	223121790	A	G	134		rs113417550	CCL28	4.32198	2.55e-05	0.703125	14	82563059	A	G	184		rs72664358	t	c	318	4.487	7.21e-06	++	1	57015317	CCL4
rs58353575	CCL25	4.28845	3.46e-05	0.521524	18	13621971	T	C	134		rs7463586	CCL28	-4.32069	2.56e-05	-0.424433	8	656238	G	A	184		rs929337	t	c	318	4.484	7.31e-06	++	7	8551854	CCL4
rs67111126	CCL25	-4.27809	3.61e-05	-0.539326	2	66285960	T	C	134		rs12438768	CCL28	4.31559	2.62e-05	0.383643	15	81120260	G	A	184		rs523891	a	g	318	4.464	8.05e-06	++	6	44210892	CCL4
rs13118858	CCL25	-4.27686	3.63e-05	-0.514575	4	126747739	G	A	134		rs11209935	CCL28	-4.31209	2.65e-05	-0.448743	1	72650254	A	G	184		rs902497	c	g	318	4.433	9.28e-06	++	9	117012154	CCL4
rs11942958	CCL25	-4.27601	3.64e-05	-0.514829	4	126748220	T	A	134		rs6585012	CCL28	-4.30413	2.74e-05	-0.522991	10	112543217	G	A	184		rs2057751	t	c	318	4.414	1.01e-05	++	7	8560328	CCL4
rs10066528	CCL25	-4.2759	3.64e-05	-0.672338	5	2700386	T	C	134		rs4260012	CCL28	-4.294	2.86e-05	-0.383251	15	81111300	A	G	184		rs17105411	t	c	318	-4.399	1.09e-05	--	14	77622256	CCL4
rs4671714	CCL25	-4.27155	3.7e-05	-0.490823	2	66352795	C	G	134		rs6990076	CCL28	4.29322	2.87e-05	0.596643	8	25482766	G	A	184		rs2367294	a	g	318	4.397	1.1e-05	++	3	192839585	CCL4
rs28460592	CCL25	-4.27101	3.71e-05	-0.633958	4	82635411	G	A	134		rs4646571	CCL28	4.28434	2.97e-05	0.404793	15	58343137	C	T	184		rs6959052	a	c	318	4.389	1.14e-05	++	7	8562462	CCL4
rs6840855	CCL25	-4.26939	3.73e-05	-0.514336	4	126745443	A	C	134		rs4646572	CCL28	4.28273	2.99e-05	0.404656	15	58343021	C	T	184		rs4682639	t	c	318	-4.387	1.15e-05	--	3	130443499	CCL4
rs28614067	CCL25	-4.26817	3.75e-05	-0.633351	4	82635366	A	G	134		rs11622946	CCL28	4.28238	3e-05	0.391762	14	76797426	C	G	184		rs1048469	a	g	318	4.378	1.2e-05	++	9	117009115	CCL4
rs11935598	CCL25	-4.26491	3.8e-05	-0.514275	4	126743871	A	G	134		rs6698979	CCL28	-4.28109	3.01e-05	-0.440063	1	72683471	C	T	184		rs929336	a	g	318	4.378	1.2e-05	++	7	8551817	CCL4
rs28542079	CCL25	-4.26392	3.82e-05	-0.63293	4	82635599	C	T	134		rs6659016	CCL28	-4.28109	3.01e-05	-0.440063	1	72683616	C	G	184		rs1249711	a	c	318	-4.371	1.24e-05	--	9	117009743	CCL4
rs941736	CCL25	-4.26238	3.84e-05	-0.608452	20	19831163	G	A	134		rs17589316	CCL28	-4.27634	3.07e-05	-0.441629	1	72619339	C	T	184		rs1249712	t	c	318	4.371	1.24e-05	++	9	117009721	CCL4
rs8105816	CCL25	-4.26046	3.87e-05	-0.512097	19	8099017	C	T	134		rs11209923	CCL28	-4.27608	3.07e-05	-0.44201	1	72615198	G	A	184		rs1249709	t	c	318	4.364	1.28e-05	++	9	117010629	CCL4
rs6724843	CCL25	-4.25889	3.89e-05	-0.670664	2	223120288	A	G	134		rs74653947	CCL28	-4.27603	3.07e-05	-0.439484	1	72676153	C	A	184		rs1875324	t	g	318	4.335	1.46e-05	++	6	44223010	CCL4
rs6596468	CCL25	-4.25798	3.91e-05	-0.661587	5	138584966	A	G	134		rs28468684	CCL28	4.27271	3.12e-05	0.390051	15	81104785	A	G	184		rs61860867	a	g	318	4.334	1.46e-05	++	10	67028254	CCL4
rs545364	CCL25	-4.25351	3.97e-05	-0.546549	19	8003550	C	G	134		rs1342863	CCL28	-4.26927	3.16e-05	-0.438689	1	72669563	A	C	184		rs1013868	t	c	318	4.332	1.48e-05	++	7	8551289	CCL4
rs6035775	CCL25	4.2509	4.02e-05	0.692428	20	21060464	A	T	134		rs10493494	CCL28	-4.26862	3.17e-05	-0.438616	1	72670904	G	C	184		rs61860869	t	c	318	4.332	1.48e-05	++	10	67029072	CCL4
rs72889800	CCL25	-4.25083	4.02e-05	-0.630985	4	82635791	A	G	134		rs35267160	CCL28	4.26755	3.18e-05	0.38961	14	76801133	C	T	184		rs2039361	c	g	318	4.325	1.53e-05	++	6	44209324	CCL4
rs10015661	CCL25	-4.25025	4.03e-05	-0.631281	4	82636193	C	T	134		rs1342874	CCL28	-4.26689	3.19e-05	-0.438409	1	72664938	T	C	184		rs765855	a	g	318	4.322	1.55e-05	++	7	8552614	CCL4
rs6854099	CCL25	-4.24888	4.05e-05	-0.630878	4	82635965	A	G	134		rs1486111	CCL28	-4.26183	3.26e-05	-0.437796	1	72637468	A	T	184		rs765856	a	g	318	4.322	1.55e-05	++	7	8552812	CCL4
rs10023623	CCL25	-4.24822	4.06e-05	-0.628224	4	82634180	G	A	134		rs12117225	CCL28	-4.26183	3.26e-05	-0.437796	1	72640353	C	T	184		rs3757283	a	c	318	-4.319	1.57e-05	--	6	44214417	CCL4
rs245059	CCL25	4.24777	4.07e-05	0.617972	5	149336273	G	A	134		rs79164782	CCL28	-4.26183	3.26e-05	-0.437796	1	72645779	G	A	184		rs9462978	a	g	318	4.319	1.57e-05	++	6	44214577	CCL4
rs10015869	CCL25	-4.24539	4.1e-05	-0.632249	4	82636566	G	A	134		rs74824226	CCL28	-4.26183	3.26e-05	-0.437796	1	72650546	T	C	184		rs9472238	a	c	318	4.318	1.58e-05	++	6	44214690	CCL4
rs1000087	CCL25	-4.24519	4.11e-05	-0.490132	2	66350062	T	C	134		rs17524209	CCL28	-4.26183	3.26e-05	-0.437796	1	72653038	A	G	184		rs10082829	a	g	318	4.316	1.59e-05	++	12	125429501	CCL4
rs66871592	CCL25	4.24414	4.12e-05	0.562399	7	49627444	T	C	134		rs2298152	CCL28	-4.26183	3.26e-05	-0.437796	1	72654730	G	A	184		rs113512623	a	g	318	-4.311	1.62e-05	--	17	69304636	CCL4
rs971725	CCL25	4.2439	4.13e-05	0.56232	7	49627185	T	G	134		rs2298151	CCL28	-4.26183	3.26e-05	-0.437796	1	72655369	C	T	184		rs77402594	a	c	318	4.302	1.69e-05	++	2	112612637	CCL4
rs67123803	CCL25	4.24364	4.13e-05	0.562416	7	49627709	A	G	134		rs2153929	CCL28	-4.26183	3.26e-05	-0.437796	1	72658214	C	T	184		rs78707203	a	g	318	4.296	1.74e-05	++	2	112610641	CCL4
rs4257763	CCL25	-4.24269	4.15e-05	-0.535188	5	138714159	G	A	134		rs6656980	CCL28	-4.26183	3.26e-05	-0.437796	1	72661288	G	A	184		rs7810754	a	t	318	-4.296	1.74e-05	--	7	11208069	CCL4
rs7654912	CCL25	4.24245	4.15e-05	0.610571	4	82634029	T	C	134		rs7518919	CCL28	-4.26183	3.26e-05	-0.437796	1	72663249	G	A	184		rs34147395	t	c	318	-4.276	1.9e-05	--	5	11723701	CCL4
rs10008150	CCL25	-4.24198	4.16e-05	-0.624834	4	82632339	G	C	134		rs12141242	CCL28	-4.26183	3.26e-05	-0.437796	1	72663576	T	C	184		rs9880442	t	c	318	-4.27	1.95e-05	--	3	46636120	CCL4
rs11950646	CCL25	-4.24169	4.16e-05	-0.534428	5	138714474	G	A	134		rs11625153	CCL28	4.26131	3.26e-05	0.388954	14	76804638	A	G	184		rs6456468	a	g	318	4.263	2.02e-05	++	6	22054404	CCL4
rs9642307	CCL25	4.24168	4.16e-05	0.562811	7	49629797	C	G	134		rs11622335	CCL28	4.25228	3.39e-05	0.38756	14	76802024	T	C	184		rs6585604	t	c	318	4.263	2.02e-05	++	10	122044328	CCL4
rs10026074	CCL25	-4.23939	4.2e-05	-0.627313	4	82634336	G	A	134		rs2123185	CCL28	4.2514	3.4e-05	0.404197	12	85223083	C	T	184		rs4339955	t	c	318	4.252	2.12e-05	++	10	122041934	CCL4
rs891994	CCL25	-4.23889	4.21e-05	-0.68274	5	138613937	T	C	134		rs7349073	CCL28	-4.24482	3.49e-05	-0.436619	1	72670841	T	C	184		rs7024927	t	c	318	-4.252	2.12e-05	--	9	88673124	CCL4
rs11880419	CCL25	-4.23718	4.24e-05	-0.512334	19	8099980	T	C	134		rs7956556	CCL28	-4.24315	3.51e-05	-0.397289	12	20102148	A	G	184		rs74602614	a	g	318	4.252	2.12e-05	++	2	112582523	CCL4
rs1593072	CCL25	-4.23659	4.25e-05	-0.512541	19	8099824	G	A	134		rs11623829	CCL28	4.23879	3.58e-05	0.387943	14	76803463	A	G	184		rs2040768	a	t	318	4.242	2.21e-05	++	7	8562558	CCL4
rs7246289	CCL25	-4.23645	4.25e-05	-0.512608	19	8099790	C	G	134		rs1376988	CCL28	4.23302	3.66e-05	0.406427	12	85185855	A	G	184		rs7599663	t	g	318	4.241	2.22e-05	++	2	49010215	CCL4
rs952444	CCL25	-4.23168	4.33e-05	-0.500996	19	8086055	A	G	134		rs10087796	CCL28	-4.23107	3.69e-05	-0.465926	8	601657	C	A	184		rs7090746	a	g	318	4.237	2.26e-05	++	10	122040831	CCL4
rs12341057	CCL25	4.22847	4.38e-05	0.464334	9	18365886	G	A	134		rs7273008	CCL28	-4.23037	3.7e-05	-0.783029	20	61069764	T	C	184		rs7873490	c	g	318	4.235	2.29e-05	++	9	88686902	CCL4
rs6806960	CCL25	-4.22695	4.41e-05	-0.540431	3	27605697	C	G	134		rs12126162	CCL28	-4.22899	3.72e-05	-0.436847	1	72638618	A	C	184		rs7872904	a	c	318	-4.234	2.3e-05	--	9	88686718	CCL4
rs10810958	CCL25	4.22655	4.42e-05	0.469255	9	18356268	T	G	134		rs7955654	CCL28	4.22538	3.78e-05	0.407574	12	85184913	C	T	184		rs10780744	a	g	318	-4.233	2.31e-05	--	9	88674730	CCL4
rs2081172	CCL25	-4.22635	4.42e-05	-0.514766	19	8041418	G	C	134		rs34656791	CCL28	4.22499	3.78e-05	0.575139	4	183460518	A	T	184		rs7855847	t	c	318	-4.233	2.31e-05	--	9	88686358	CCL4
rs6656394	CCL25	4.21913	4.55e-05	0.594376	1	23080373	T	A	134		rs11137039	CCL28	-4.2248	3.79e-05	-0.414034	8	656504	C	T	184		rs60866625	a	g	318	-4.232	2.32e-05	--	9	88684823	CCL4
rs759817	CCL25	-4.21679	4.59e-05	-0.512619	19	8037040	T	C	134		rs59183076	CCL28	-4.21955	3.87e-05	-0.457555	8	588861	A	G	184		rs67700259	a	g	318	-4.232	2.32e-05	--	9	88685081	CCL4
rs4835654	CCL25	4.21555	4.61e-05	0.517618	5	138735606	T	C	134		rs4761096	CCL28	4.21572	3.93e-05	0.404298	12	85187179	T	A	184		rs12349872	a	g	318	-4.232	2.32e-05	--	9	88673534	CCL4
rs62385284	CCL25	-4.2146	4.63e-05	-0.517832	5	138736495	T	C	134		rs6578013	CCL28	4.21569	3.93e-05	0.44172	8	135953334	A	G	184		rs12340732	t	c	318	4.231	2.33e-05	++	9	88673542	CCL4
rs4074032	CCL25	-4.21369	4.64e-05	-0.518693	5	138738178	C	T	134		rs77621432	CCL28	-4.21122	4e-05	-0.807052	3	149026329	C	T	184		rs10120016	t	c	318	-4.231	2.33e-05	--	9	88673361	CCL4
rs11242455	CCL25	-4.21363	4.65e-05	-0.656313	5	138568379	C	T	134		rs77647474	CCL28	-4.21122	4e-05	-0.807052	3	149026345	A	T	184		rs6559896	c	g	318	4.23	2.34e-05	++	9	88683332	CCL4
rs4075682	CCL25	-4.21346	4.65e-05	-0.518979	5	138738651	T	C	134		rs4761097	CCL28	4.21009	4.02e-05	0.403846	12	85187511	G	A	184		rs7025575	a	t	318	-4.229	2.35e-05	--	9	88676832	CCL4
rs1963750	CCL25	4.2117	4.68e-05	0.604876	10	28130374	C	G	134		rs16861768	CCL28	-4.20944	4.03e-05	-0.808794	3	149040646	A	G	184		rs7871943	t	c	318	-4.228	2.35e-05	--	9	88682733	CCL4
rs62383021	CCL25	-4.21168	4.68e-05	-0.655801	5	138570892	A	T	134		rs7086886	CCL28	4.20922	4.03e-05	0.588542	10	112559414	A	G	184		rs4493982	a	t	318	-4.228	2.36e-05	--	9	88677944	CCL4
rs7086524	CCL25	4.21129	4.69e-05	0.474493	10	62558737	T	C	134		rs78227414	CCL28	-4.20815	4.05e-05	-0.806618	3	149026910	T	A	184		rs12349253	t	c	318	-4.227	2.37e-05	--	9	88682030	CCL4
rs1958802	CCL25	4.21028	4.71e-05	0.648013	14	98885728	A	T	134		rs75406690	CCL28	-4.20724	4.06e-05	-0.807676	3	149037742	C	G	184		rs10116495	t	c	318	4.226	2.38e-05	++	9	88678257	CCL4
rs7655437	CCL25	-4.21013	4.71e-05	-0.624857	4	82636778	A	G	134		rs7310007	CCL28	4.20702	4.07e-05	0.403584	12	85187905	C	T	184		rs7026107	a	g	318	4.226	2.38e-05	++	9	88676971	CCL4
rs62383020	CCL25	-4.20929	4.72e-05	-0.655576	5	138570885	A	G	134		rs9917642	CCL28	-4.20681	4.07e-05	-0.805962	3	149026545	C	T	184		rs11141209	a	c	318	-4.226	2.38e-05	--	9	88681039	CCL4
rs11242465	CCL25	-4.20926	4.73e-05	-0.581799	5	138762305	T	G	134		rs1045808	CCL28	-4.20671	4.07e-05	-0.806934	3	149036312	T	C	184		rs2348192	a	g	318	-4.225	2.39e-05	--	5	136424479	CCL4
rs7655640	CCL25	-4.2086	4.74e-05	-0.625389	4	82636882	A	G	134		rs16861766	CCL28	-4.20625	4.08e-05	-0.807963	3	149039796	C	T	184		rs9696473	t	c	318	4.223	2.41e-05	++	9	88683786	CCL4
rs7681190	CCL25	-4.20787	4.75e-05	-0.625602	4	82636903	G	A	134		rs74464774	CCL28	-4.20625	4.08e-05	-0.807963	3	149040024	A	G	184		rs7866281	a	g	318	4.222	2.42e-05	++	9	88679955	CCL4
rs4835727	CCL25	-4.20588	4.79e-05	-0.519752	5	138741812	G	A	134		rs4761099	CCL28	4.20441	4.11e-05	0.403383	12	85189269	G	A	184		rs2149545	t	c	318	4.222	2.42e-05	++	9	88688486	CCL4
rs11949598	CCL25	-4.20556	4.79e-05	-0.52049	5	138743151	G	T	134		rs2100342	CCL28	4.20441	4.11e-05	0.403383	12	85189431	T	C	184		rs6559897	t	c	318	4.222	2.42e-05	++	9	88683362	CCL4
rs12980552	CCL25	-4.20551	4.79e-05	-0.494338	19	8082536	G	A	134		rs1045805	CCL28	-4.20375	4.12e-05	-0.806732	3	149036686	G	T	184		rs10115650	t	c	318	4.218	2.47e-05	++	9	88677194	CCL4
rs7656013	CCL25	-4.20321	4.84e-05	-0.625307	4	82637023	A	G	134		rs77966057	CCL28	-4.20299	4.13e-05	-0.805702	3	149035715	A	G	184		rs7865836	a	c	318	-4.216	2.49e-05	--	9	88679834	CCL4
rs4141922	CCL25	4.20241	4.85e-05	0.694405	20	21077543	A	T	134		rs77173356	CCL28	-4.20242	4.14e-05	-0.804298	3	149033573	T	G	184		rs7034367	t	c	318	4.215	2.5e-05	++	9	88678730	CCL4
rs8109763	CCL25	-4.20206	4.86e-05	-0.500345	19	8092139	A	C	134		rs77583636	CCL28	-4.20226	4.15e-05	-0.805276	3	149035168	C	G	184		rs7855883	a	t	318	-4.199	2.68e-05	--	9	88689594	CCL4
rs6137263	CCL25	4.20119	4.88e-05	0.694416	20	21080254	C	T	134		rs78133432	CCL28	-4.20226	4.15e-05	-0.805276	3	149035211	A	C	184		rs6932932	t	c	318	4.195	2.73e-05	++	6	22054517	CCL4
rs8113444	CCL25	-4.2007	4.89e-05	-0.500741	19	8092798	C	G	134		rs35519924	CCL28	-4.20125	4.16e-05	-0.406145	15	81119490	A	G	184		rs7856457	a	g	318	4.193	2.75e-05	++	9	88689828	CCL4
rs882951	CCL25	-4.19949	4.91e-05	-0.500791	19	8093265	C	A	134		rs76152048	CCL28	-4.2012	4.16e-05	-0.804483	3	149031769	C	A	184		rs7777117	t	c	318	4.192	2.76e-05	++	7	8553432	CCL4
rs304921	CCL28	-5.21347	7.03e-07	-0.616982	18	77147661	C	G	134		rs113518734	CCL28	-4.2012	4.16e-05	-0.804483	3	149032345	G	A	184		rs72621587	c	g	318	-4.191	2.78e-05	--	2	67914445	CCL4
rs9958270	CCL28	-5.05058	1.45e-06	-0.558405	18	76978648	C	T	134		rs141531713	CCL28	4.20111	4.16e-05	0.667009	3	47290797	A	G	184		rs7857302	a	g	318	4.19	2.79e-05	++	9	88690491	CCL4
rs9955756	CCL28	-5.05054	1.45e-06	-0.558398	18	76978644	G	A	134		rs16861739	CCL28	-4.20094	4.17e-05	-0.804296	3	149028756	A	G	184		rs1024476	a	t	318	4.19	2.79e-05	++	7	8554326	CCL4
rs12456847	CCL28	-5.04878	1.46e-06	-0.557834	18	76987954	A	G	134		rs78659185	CCL28	-4.19973	4.19e-05	-0.804848	3	149035415	T	A	184		rs1430762	a	g	318	4.188	2.81e-05	++	2	67913304	CCL4
rs28418352	CCL28	-5.04862	1.46e-06	-0.557684	18	77000009	C	T	134		rs12542241	CCL28	-4.19638	4.24e-05	-0.45684	8	586951	T	C	184		rs10082832	a	g	318	4.185	2.86e-05	++	12	125429725	CCL4
rs4449018	CCL28	-5.04862	1.46e-06	-0.557804	18	76990411	A	G	134		rs6970321	CCL28	4.19551	4.26e-05	0.42956	7	38494967	G	A	184		rs2060041	t	c	318	4.185	2.86e-05	++	2	67895976	CCL4
rs28675802	CCL28	-5.04849	1.46e-06	-0.557824	18	76985950	T	C	134		rs11687619	CCL28	-4.19501	4.27e-05	-0.513448	2	112652892	A	G	184		rs12478802	t	c	318	-4.183	2.87e-05	--	2	67897708	CCL4
rs9964748	CCL28	-5.04849	1.46e-06	-0.557807	18	76986733	G	A	134		rs4868141	CCL28	-4.18998	4.36e-05	-0.477584	5	171523436	A	G	184		rs10846779	a	c	318	-4.182	2.89e-05	--	12	125429700	CCL4
rs11661438	CCL28	-5.0483	1.46e-06	-0.557784	18	76986608	G	C	134		rs3735926	CCL28	-4.17447	4.63e-05	-0.45201	8	590542	A	G	184		rs1447241	t	c	318	4.181	2.9e-05	++	2	116696434	CCL4
rs67005832	CCL28	-5.04828	1.46e-06	-0.557739	18	77005661	A	G	134		rs11926636	CCL28	4.17228	4.68e-05	0.406384	3	152117304	T	A	184		rs10846778	a	g	318	4.18	2.92e-05	++	12	125429693	CCL4
rs1825305	CCL28	-5.04827	1.46e-06	-0.55767	18	77000605	C	T	134		rs9917622	CCL28	4.17228	4.68e-05	0.406384	3	152119976	G	A	184		rs9862379	a	g	318	4.18	2.92e-05	++	3	114742892	CCL4
rs4799022	CCL28	5.04812	1.46e-06	0.557742	18	76993029	C	T	134		rs6559031	CCL28	-4.16852	4.75e-05	-0.46039	8	583130	A	T	184		rs12580435	t	c	318	-4.174	3e-05	--	12	125450985	CCL4
rs12457546	CCL28	-5.04803	1.46e-06	-0.558049	18	76966335	T	C	134		rs12549844	CCL28	-4.16838	4.75e-05	-0.451377	8	591324	C	G	184		rs12468420	a	g	318	-4.17	3.04e-05	--	2	67932832	CCL4
rs13381810	CCL28	-5.048	1.46e-06	-0.557583	18	76967502	T	G	134		rs7650259	CCL28	4.16412	4.83e-05	0.405947	3	152125758	C	T	184		rs12655327	a	g	318	4.17	3.05e-05	++	5	11730814	CCL4
rs9946995	CCL28	-5.04791	1.46e-06	-0.557767	18	76979485	T	C	134		rs7629065	CCL28	4.16412	4.83e-05	0.405947	3	152129990	G	A	184		rs12049869	a	g	318	4.169	3.06e-05	++	11	127718228	CCL4
rs73000202	CCL28	-5.0479	1.46e-06	-0.557752	18	76979567	T	C	134		rs7620501	CCL28	4.16412	4.83e-05	0.405947	3	152144545	A	G	184		rs10194853	t	c	318	4.169	3.06e-05	++	2	67903450	CCL4
rs8093419	CCL28	-5.04783	1.46e-06	-0.557604	18	76970937	T	G	134		rs3796273	CCL28	4.16412	4.83e-05	0.405947	3	152160855	A	T	184		rs12465679	a	g	318	-4.166	3.1e-05	--	2	67935402	CCL4
rs12956473	CCL28	5.02908	1.59e-06	0.607258	18	77148371	A	T	134		rs3747193	CCL28	-4.1626	4.86e-05	-0.615164	22	43088463	T	G	184		rs7081452	a	g	318	-4.165	3.12e-05	--	10	122038756	CCL4
rs3826566	CCL28	5.00002	1.8e-06	0.553172	18	77121914	A	G	134		rs13439095	CCL28	-4.16163	4.88e-05	-0.448958	8	592260	G	A	184		rs62062201	t	c	318	4.164	3.13e-05	++	17	69299370	CCL4
rs7869694	CCL28	4.84069	3.58e-06	0.693981	9	72484697	G	A	134		rs10105489	CCL28	-4.1582	4.95e-05	-0.441343	8	651610	G	A	184		rs17034097	a	g	318	-4.163	3.14e-05	--	2	67901539	CCL4
rs11140722	CCL28	4.83778	3.63e-06	0.694054	9	72479744	T	C	134		rs1851503	CCL3	5.06604	9.96e-07	0.514717	17	34412202	C	A	184		rs72621583	a	g	318	-4.156	3.25e-05	--	2	67886940	CCL4
rs55881994	CCL28	4.77339	4.77e-06	0.689	9	72476066	T	C	134		rs1719135	CCL3	-5.06084	1.02e-06	-0.551644	17	34423372	C	T	184		rs12830040	a	g	318	4.15	3.32e-05	++	12	125450667	CCL4
rs7571109	CCL28	-4.71832	6.01e-06	-0.572094	2	214115506	T	C	134		rs8075808	CCL3	5.05744	1.04e-06	0.514269	17	34409784	C	T	184		rs28710924	c	g	318	4.146	3.38e-05	++	15	33454257	CCL4
rs4744948	CCL28	4.7116	6.19e-06	0.694008	9	72501455	G	A	134		rs7036177	CCL3	-4.91863	1.95e-06	-0.498142	9	26771008	A	T	184		rs480097	t	c	318	-4.146	3.39e-05	--	13	30695927	CCL4
rs11140682	CCL28	4.70422	6.38e-06	0.682533	9	72472675	T	C	134		rs1634509	CCL3	-4.89957	2.12e-06	-0.541428	17	34427479	G	C	184		rs584999	a	t	318	-4.145	3.39e-05	--	13	30697351	CCL4
rs11140788	CCL28	4.69944	6.51e-06	0.688688	9	72498906	G	A	134		rs7021758	CCL3	-4.80193	3.28e-06	-0.542603	9	26824346	T	C	184		rs10846790	t	c	318	4.145	3.4e-05	++	12	125449798	CCL4
rs2499763	CCL28	4.69429	6.65e-06	0.453894	6	33949921	C	T	134		rs8951	CCL3	-4.79765	3.34e-06	-0.541655	17	34415720	C	T	184		rs73293647	a	g	318	4.145	3.41e-05	++	5	133266795	CCL4
rs2499764	CCL28	4.6922	6.71e-06	0.454589	6	33950382	T	A	134		rs13287214	CCL3	-4.78734	3.5e-06	-0.537639	9	26812363	C	T	184		rs73080460	t	g	318	4.144	3.41e-05	++	20	3720806	CCL4
rs10887583	CCL28	4.68812	6.82e-06	0.708387	10	88111925	T	C	134		rs1719136	CCL3	-4.75923	3.96e-06	-0.52183	17	34423925	T	C	184		rs533937	t	c	318	4.143	3.43e-05	++	13	30697479	CCL4
rs12616842	CCL28	-4.68736	6.85e-06	-0.517534	2	214116780	G	A	134		rs1634505	CCL3	-4.75745	3.99e-06	-0.521509	17	34424480	C	T	184		rs533910	t	c	318	4.142	3.45e-05	++	13	30697497	CCL4
rs9955862	CCL28	-4.62547	8.86e-06	-0.507495	18	77017662	T	C	134		rs10044793	CCL3	-4.7554	4.03e-06	-0.626794	5	174605117	C	A	184		rs10846789	t	c	318	4.139	3.49e-05	++	12	125449785	CCL4
rs9304051	CCL28	-4.62489	8.88e-06	-0.507464	18	77017015	T	C	134		rs17882540	CCL3	-4.74954	4.14e-06	-0.537938	9	26841796	A	G	184		rs549744	t	g	318	4.139	3.49e-05	++	13	30694323	CCL4
rs8088317	CCL28	-4.62403	8.91e-06	-0.507428	18	77015561	T	A	134		rs1634507	CCL3	-4.74326	4.25e-06	-0.519336	17	34425574	T	G	184		rs10496149	a	g	318	4.138	3.5e-05	++	2	67929132	CCL4
rs9960470	CCL28	-4.62287	8.96e-06	-0.507365	18	77014625	C	T	134		rs4546740	CCL3	-4.74033	4.31e-06	-0.536644	9	26857357	C	T	184		rs2195684	a	t	318	4.126	3.7e-05	++	2	67942527	CCL4
rs9960168	CCL28	-4.62259	8.97e-06	-0.507341	18	77014338	A	T	134		rs1634508	CCL3	-4.73979	4.32e-06	-0.518653	17	34426245	A	C	184		rs2195683	t	c	318	4.124	3.73e-05	++	2	67942513	CCL4
rs8097332	CCL28	-4.62152	9.01e-06	-0.507432	18	77008630	G	A	134		rs6946106	CCL3	4.73606	4.39e-06	0.501938	7	73403267	T	A	184		rs112453165	a	g	318	-4.117	3.85e-05	--	13	60471992	CCL4
rs9965973	CCL28	-4.62107	9.02e-06	-0.507372	18	77008391	T	G	134		rs17755875	CCL3	-4.73519	4.4e-06	-0.536135	9	26864778	T	G	184		rs4369627	a	c	318	4.115	3.88e-05	++	15	33456506	CCL4
rs11156716	CCL28	4.5848	1.05e-05	0.519845	14	32330854	G	A	134		rs67186643	CCL3	-4.73367	4.43e-06	-0.535963	9	26865889	T	A	184		rs4350544	t	c	318	-4.113	3.9e-05	--	15	33449784	CCL4
rs1129622	CCL28	4.58403	1.05e-05	0.519781	14	32330071	G	A	134		rs113465424	CCL3	-4.71886	4.73e-06	-0.743319	5	140850773	C	T	184		rs1603999	a	g	318	-4.11	3.95e-05	--	3	25071449	CCL4
rs1129623	CCL28	4.58316	1.06e-05	0.519731	14	32330080	A	G	134		rs11658357	CCL3	4.70559	5.01e-06	0.524933	17	34424711	A	T	184		rs11958954	a	g	318	4.11	3.95e-05	++	5	11736385	CCL4
rs10348	CCL28	4.57397	1.1e-05	0.512649	14	32330260	G	A	134		rs1719123	CCL3	-4.70431	5.04e-06	-0.52187	17	34413390	T	A	184		rs62316542	t	g	318	-4.11	3.96e-05	--	4	95726170	CCL4
rs2226001	CCL28	4.56955	1.12e-05	0.45927	9	73242133	A	G	134		rs28461214	CCL3	-4.7043	5.04e-06	-0.741629	5	140852917	A	G	184		rs11649112	a	g	318	4.109	3.98e-05	++	16	13361411	CCL4
rs1548787	CCL28	-4.53682	1.28e-05	-0.473085	9	129258955	A	G	134		rs1634495	CCL3	-4.70277	5.08e-06	-0.521641	17	34414613	C	G	184		rs11126148	t	c	318	4.107	4.01e-05	++	2	67952276	CCL4
rs1004487	CCL28	4.52146	1.36e-05	0.660548	9	72466897	T	C	134		rs1130371	CCL3	-4.7022	5.09e-06	-0.521392	17	34416537	A	G	184		rs11952405	a	g	318	-4.107	4.01e-05	--	5	11736524	CCL4
rs9792493	CCL28	-4.51605	1.39e-05	-0.638443	9	72443953	T	C	134		rs1719134	CCL3	-4.70171	5.1e-06	-0.521301	17	34416946	A	G	184		rs5002280	t	c	318	4.103	4.07e-05	++	15	33447414	CCL4
rs7127565	CCL28	4.51326	1.41e-05	0.473888	11	118734521	T	A	134		rs1634494	CCL3	-4.70133	5.11e-06	-0.521557	17	34412871	G	A	184		rs10041174	a	g	318	-4.102	4.11e-05	--	5	11710193	CCL4
rs9697125	CCL28	-4.49975	1.49e-05	-0.471411	9	129263732	C	T	134		rs4246867	CCL3	-4.69509	5.25e-06	-0.528037	9	26809550	G	A	184		rs6494908	t	c	318	4.101	4.12e-05	++	15	33455075	CCL4
rs691644	CCL28	-4.48726	1.56e-05	-0.676307	19	39575435	A	G	134		rs1719147	CCL3	-4.69484	5.25e-06	-0.52563	17	34432125	A	G	184		rs10041091	a	g	318	-4.1	4.14e-05	--	5	11709895	CCL4
rs10987308	CCL28	-4.48537	1.57e-05	-0.470348	9	129264459	C	T	134		rs1063340	CCL3	-4.6921	5.32e-06	-0.521884	17	34415763	C	G	184		rs17034224	t	c	318	4.098	4.16e-05	++	2	67946718	CCL4
rs848564	CCL28	-4.4739	1.65e-05	-0.464075	2	36753700	C	T	134		rs1634517	CCL3	-4.68377	5.51e-06	-0.509444	17	34432403	A	C	184		rs10035537	a	c	318	4.098	4.17e-05	++	5	11709798	CCL4
rs10780678	CCL28	4.47052	1.67e-05	0.651109	9	72459567	T	G	134		rs1719130	CCL3	-4.65722	6.19e-06	-0.515086	17	34416246	C	T	184		rs10992944	a	g	318	-4.092	4.28e-05	--	9	96640702	CCL4
rs28641758	CCL28	-4.47048	1.67e-05	-0.469261	9	129265334	T	C	134		rs55811511	CCL3	-4.65004	6.38e-06	-0.618752	5	174608291	C	A	184		rs7863704	t	c	318	4.091	4.3e-05	++	9	96638610	CCL4
rs10987305	CCL28	-4.47036	1.67e-05	-0.464567	9	129260257	G	A	134		rs2011959	CCL3	4.63523	6.8e-06	0.476579	17	34415356	A	C	184		rs10035570	a	g	318	4.087	4.38e-05	++	5	11709794	CCL4
rs45520335	CCL28	-4.46895	1.68e-05	-0.469141	9	129265397	A	G	134		rs13285941	CCL3	-4.62501	7.11e-06	-0.525994	9	26951770	C	G	184		rs4568084	t	c	318	-4.085	4.41e-05	--	3	25070549	CCL4
rs10123781	CCL28	4.44147	1.88e-05	0.646471	9	72458883	T	G	134		rs9696823	CCL3	-4.61095	7.56e-06	-0.482342	9	26754888	G	A	184		rs9838878	t	g	318	-4.083	4.44e-05	--	3	25069517	CCL4
rs236559	CCL28	-4.43818	1.91e-05	-0.441027	17	68250540	C	G	134		rs13302762	CCL3	-4.60161	7.87e-06	-0.529274	9	26887976	C	T	184		rs1604001	a	t	318	4.083	4.46e-05	++	3	25068929	CCL4
rs236558	CCL28	-4.43753	1.91e-05	-0.440813	17	68250436	T	C	134		rs12555239	CCL3	-4.59957	7.93e-06	-0.5216	9	26998849	A	G	184		rs1604003	a	c	318	4.082	4.46e-05	++	3	25068617	CCL4
rs236557	CCL28	-4.43425	1.94e-05	-0.440019	17	68250108	C	T	134		rs11788438	CCL3	-4.59729	8.01e-06	-0.520577	9	26977560	A	C	184		rs1604002	t	c	318	4.082	4.47e-05	++	3	25068871	CCL4
rs236556	CCL28	-4.43113	1.96e-05	-0.437758	17	68248812	G	A	134		rs1719141	CCL3	-4.57549	8.8e-06	-0.507088	17	34430450	T	G	184		rs34971015	a	g	318	4.081	4.48e-05	++	5	11729759	CCL4
rs236553	CCL28	-4.42922	1.98e-05	-0.437275	17	68248063	G	C	134		rs1719142	CCL3	-4.57549	8.8e-06	-0.507088	17	34430542	G	C	184		rs10846787	a	g	318	4.079	4.52e-05	++	12	125448463	CCL4
rs236554	CCL28	-4.42876	1.98e-05	-0.43701	17	68248158	C	A	134		rs62379203	CCL3	-4.57513	8.81e-06	-0.7275	5	140850536	C	A	184		rs72746700	a	g	318	-4.079	4.53e-05	--	9	88686944	CCL4
rs113715768	CCL28	4.41713	2.07e-05	0.6828	16	5108299	A	T	134		rs58897068	CCL3	-4.57513	8.81e-06	-0.7275	5	140850685	G	A	184		rs9876704	a	c	318	4.078	4.54e-05	++	3	114685945	CCL4
rs10739677	CCL28	-4.41487	2.09e-05	-0.465741	9	129268204	G	T	134		rs12634756	CCL3	4.57498	8.82e-06	0.4342	3	28808844	T	G	184		rs10182504	a	c	318	-4.077	4.56e-05	--	2	67903629	CCL4
rs304920	CCL28	4.4089	2.14e-05	0.574329	18	77147642	G	C	134		rs1634514	CCL3	-4.57334	8.88e-06	-0.506549	17	34430918	A	T	184		rs10206309	a	t	318	4.077	4.56e-05	++	2	116698764	CCL4
rs11140621	CCL28	4.40135	2.21e-05	0.644564	9	72459640	A	G	134		rs13299556	CCL3	-4.57189	8.93e-06	-0.516549	9	26932846	C	T	184		rs17168775	a	g	318	4.077	4.56e-05	++	7	15509401	CCL4
rs2495984	CCL28	4.39926	2.23e-05	0.442005	6	33952277	G	A	134		rs1719209	CCL3	-4.57184	8.94e-06	-0.516356	17	34412293	A	G	184		rs10196358	t	c	318	4.074	4.63e-05	++	2	67914484	CCL4
rs9807411	CCL28	-4.39897	2.23e-05	-0.575029	18	77147640	A	G	134		rs1719144	CCL3	-4.5704	8.99e-06	-0.508474	17	34431403	A	G	184		rs4427909	a	c	318	4.073	4.64e-05	++	18	64861846	CCL4
rs11140741	CCL28	4.39247	2.29e-05	0.642702	9	72484431	A	G	134		rs58340688	CCL3	-4.57015	9e-06	-0.726783	5	140850752	G	A	184		rs2135339	a	t	318	4.073	4.65e-05	++	3	114759314	CCL4
rs11792259	CCL28	4.39212	2.29e-05	0.642689	9	72483647	G	A	134		rs59385734	CCL3	-4.57015	9e-06	-0.726783	5	140850763	T	C	184		rs1506024	t	c	318	4.072	4.65e-05	++	3	114774962	CCL4
rs3821156	CCL28	-4.38428	2.37e-05	-0.452497	2	36741530	G	A	134		rs1634497	CCL3	-4.56346	9.26e-06	-0.508536	17	34418947	G	A	184		rs9845146	t	c	318	4.071	4.68e-05	++	3	114743119	CCL4
rs9579052	CCL28	-4.38371	2.37e-05	-0.754676	13	27488317	T	C	134		rs1634499	CCL3	-4.56239	9.3e-06	-0.508342	17	34419925	G	C	184		rs2658055	t	c	318	4.065	4.8e-05	++	3	114805631	CCL4
rs236566	CCL28	-4.37852	2.42e-05	-0.428063	17	68238103	C	T	134		rs1634500	CCL3	-4.5613	9.35e-06	-0.508145	17	34420356	A	G	184		rs10082830	a	g	318	4.064	4.82e-05	++	12	125429587	CCL4
rs3934630	CCL28	4.37325	2.47e-05	0.50194	7	44312628	A	G	134		rs1719124	CCL3	-4.55967	9.41e-06	-0.516163	17	34413542	T	C	184		rs7617513	a	g	318	4.063	4.85e-05	++	3	114794493	CCL4
rs35640546	CCL28	-4.36271	2.58e-05	-0.466039	15	68185981	T	C	134		rs1719148	CCL3	-4.55796	9.48e-06	-0.504137	17	34432297	G	A	184		rs10082729	t	c	318	-4.063	4.85e-05	--	12	125429522	CCL4
rs35943743	CCL28	4.35576	2.65e-05	0.514522	14	32331528	G	A	134		rs62379204	CCL3	-4.55713	9.52e-06	-0.725152	5	140852596	A	G	184		rs58113451	t	c	318	-4.061	4.89e-05	--	2	67931937	CCL4
rs2839212	CCL28	4.35559	2.65e-05	0.445744	21	47751347	T	C	134		rs1719149	CCL3	-4.55635	9.55e-06	-0.503777	17	34432581	C	T	184		rs12470006	t	c	318	4.06	4.92e-05	++	2	67935581	CCL4
rs12988010	CCL28	-4.35182	2.69e-05	-0.486861	2	214324329	A	G	134		rs1719150	CCL3	-4.55635	9.55e-06	-0.503777	17	34432586	G	A	184		rs10804515	a	g	318	4.059	4.92e-05	++	3	114702057	CCL4
rs35368862	CCL28	4.34673	2.75e-05	0.666201	11	69990753	A	G	134		rs1634516	CCL3	-4.55593	9.56e-06	-0.503909	17	34432242	C	G	184		rs61942952	a	g	318	4.059	4.94e-05	++	12	125451162	CCL4
rs34218719	CCL28	4.34303	2.79e-05	0.657012	11	70012663	A	G	134		rs4977723	CCL3	-4.55435	9.63e-06	-0.515761	9	26903171	A	T	184		rs71458878	a	g	318	-4.058	4.95e-05	--	12	125447385	CCL4
rs34911172	CCL28	4.34101	2.81e-05	0.655412	11	70010631	A	G	134		rs9972960	CCL3	4.54545	1e-05	0.466722	17	34420079	A	G	184		rs17879868	t	c	318	-4.057	4.97e-05	--	12	125451561	CCL4
rs67268648	CCL28	-4.34042	2.82e-05	-0.501505	17	68244158	T	C	134		rs1634490	CCL3	-4.54319	1.01e-05	-0.515446	17	34411105	A	G	184		rs10126012	t	c	318	4.057	4.98e-05	++	9	96634101	CCL4
rs4444108	CCL28	4.33969	2.83e-05	0.654905	11	70010364	A	G	134		rs35305766	CCL3	-4.52653	1.08e-05	-0.51362	9	27032332	A	G	184		rs11610351	t	c	318	4.056	5e-05	++	12	125447275	CCL4
rs36002170	CCL28	4.33522	2.88e-05	0.658538	11	69995128	A	G	134		rs71510411	CCL3	-4.52505	1.09e-05	-0.512856	9	27064398	A	G	184		rs2552275	c	g	318	4.892	9.96e-07	++	8	6022581	CD244
rs13002263	CCL28	-4.33357	2.9e-05	-0.488002	2	214137759	T	C	134		rs1719126	CCL3	-4.52492	1.09e-05	-0.502919	17	34414914	C	T	184		rs12539587	t	c	318	-4.687	2.77e-06	--	7	101178955	CD244
rs7581685	CCL28	-4.33272	2.91e-05	-0.487802	2	214138789	C	T	134		rs7704137	CCL3	-4.51588	1.13e-05	-0.536035	5	174649694	A	C	184		rs1476655	a	g	318	-4.671	3e-06	--	7	101176505	CD244
rs1391410	CCL28	4.33013	2.94e-05	0.480954	16	76022825	G	A	134		rs60744216	CCL3	4.50481	1.19e-05	0.463209	17	34422135	A	G	184		rs412840	a	g	318	4.66	3.17e-06	++	6	95087267	CD244
rs2276069	CCL28	4.32702	2.97e-05	0.650609	11	70007562	A	C	134		rs1634503	CCL3	-4.49574	1.24e-05	-0.499351	17	34421139	A	G	184		rs419665	c	g	318	-4.642	3.45e-06	--	6	95088909	CD244
rs17423765	CCL28	4.32579	2.99e-05	0.650215	11	70001711	A	C	134		rs1626203	CCL3	-4.47462	1.35e-05	-0.503702	17	34422133	T	C	184		rs449578	t	c	318	-4.635	3.57e-06	--	6	95078646	CD244
rs3781659	CCL28	4.32565	2.99e-05	0.649739	11	70002886	C	T	134		rs1634518	CCL3	-4.43979	1.56e-05	-0.497377	17	34433029	G	A	184		rs428553	a	g	318	4.634	3.58e-06	++	6	95078440	CD244
rs12806297	CCL28	4.32491	3e-05	0.650326	11	70001117	T	C	134		rs6749897	CCL3	4.42976	1.63e-05	0.634653	2	59982359	C	G	184		rs383531	a	g	318	-4.634	3.59e-06	--	6	95075776	CD244
rs6435770	CCL28	-4.32482	3e-05	-0.479717	2	214214297	G	A	134		rs650652	CCL3	-4.42754	1.65e-05	-0.443057	10	6540723	A	G	184		rs11207811	a	c	318	-4.633	3.6e-06	--	1	62165212	CD244
rs6723575	CCL28	-4.32089	3.05e-05	-0.485333	2	214156385	A	G	134		rs2249722	CCL3	4.425	1.66e-05	0.666981	1	93522607	A	C	184		rs12404858	c	g	318	4.626	3.72e-06	++	1	62167108	CD244
rs6759627	CCL28	-4.31994	3.06e-05	-0.484982	2	214158098	G	A	134		rs790816	CCL3	-4.41367	1.74e-05	-0.439966	10	6538082	A	G	184		rs17122681	t	g	318	4.618	3.88e-06	++	1	62162638	CD244
rs7580474	CCL28	-4.31984	3.06e-05	-0.484451	2	214163584	A	C	134		rs565660	CCL3	-4.4125	1.75e-05	-0.440192	10	6538303	A	C	184		rs3741101	c	g	318	4.612	4e-06	++	11	134238372	CD244
rs1488971	CCL28	-4.31602	3.11e-05	-0.483161	2	214173996	G	A	134		rs1719153	CCL3	-4.4096	1.77e-05	-0.495879	17	34433229	T	A	184		rs12031230	a	g	318	4.589	4.45e-06	++	1	62155996	CD244
rs11692961	CCL28	-4.31468	3.12e-05	-0.482934	2	214176281	A	G	134		rs620736	CCL3	-4.40329	1.82e-05	-0.437038	10	6536308	T	C	184		rs2552274	t	c	318	4.561	5.09e-06	++	8	6023922	CD244
rs11676531	CCL28	-4.31378	3.13e-05	-0.482826	2	214176435	A	T	134		rs57406832	CCL3	-4.38571	1.96e-05	-0.77025	5	140842968	T	A	184		rs890032	a	g	318	4.557	5.19e-06	++	8	6024175	CD244
rs11674674	CCL28	-4.3116	3.16e-05	-0.479057	2	214215527	G	T	134		rs634492	CCL3	-4.38391	1.97e-05	-0.434042	10	6535432	A	G	184		rs2570673	a	c	318	4.549	5.39e-06	++	8	6025824	CD244
rs10868150	CCL28	4.30912	3.19e-05	0.62608	9	72447718	A	G	134		rs648778	CCL3	-4.37666	2.03e-05	-0.432519	10	6534592	A	G	184		rs2570672	c	g	318	4.544	5.52e-06	++	8	6026307	CD244
rs72729858	CCL28	4.30664	3.22e-05	0.457147	8	135097131	A	G	134		rs2527539	CCL3	4.34839	2.29e-05	0.503889	7	84089309	C	T	184		rs11136977	a	c	318	-4.538	5.67e-06	--	8	6025267	CD244
rs12622100	CCL28	-4.30584	3.23e-05	-0.480168	2	214307559	C	T	134		rs2527540	CCL3	4.34839	2.29e-05	0.503889	7	84089316	C	G	184		rs10867007	t	c	318	4.536	5.74e-06	++	8	6025119	CD244
rs13017229	CCL28	-4.30584	3.23e-05	-0.479229	2	214227911	C	A	134		rs4805223	CCL3	4.32524	2.51e-05	0.455189	19	28986160	T	G	184		rs62465094	t	c	318	-4.516	6.31e-06	--	7	101181493	CD244
rs13029533	CCL28	-4.30146	3.29e-05	-0.480072	2	214300136	T	C	134		rs738750	CCL3	-4.32258	2.54e-05	-0.437002	22	33936021	T	C	184		rs2570665	a	g	318	-4.492	7.05e-06	--	8	6031822	CD244
rs1369568	CCL28	-4.29832	3.33e-05	-0.607447	3	177501743	A	G	134		rs17268806	CCL3	4.31482	2.62e-05	0.583682	2	56606229	C	T	184		rs11601964	c	g	318	-4.481	7.45e-06	--	11	134234081	CD244
rs13047478	CCL28	4.29517	3.37e-05	0.440753	21	47734659	A	G	134		rs11920283	CCL3	4.29923	2.8e-05	0.40335	3	28812010	T	C	184		rs13053973	t	c	318	-4.477	7.57e-06	--	22	45178447	CD244
rs11140527	CCL28	4.29455	3.38e-05	0.623769	9	72445688	T	C	134		rs2201252	CCL3	-4.29022	2.9e-05	-0.498874	5	24922996	A	G	184		rs12127844	a	g	318	-4.441	8.96e-06	--	1	8973567	CD244
rs1714345	CCL28	-4.29385	3.39e-05	-0.498725	11	15180923	G	A	134		rs7609476	CCL3	-4.28369	2.98e-05	-0.423959	2	216294016	C	A	184		rs9521487	a	g	318	4.426	9.62e-06	++	13	110369342	CD244
rs2023409	CCL28	-4.29245	3.41e-05	-0.449089	2	36733662	T	C	134		rs333538	CCL3	4.28194	3e-05	0.4983	5	24920938	A	C	184		rs1822243	t	c	318	-4.42	9.87e-06	--	8	3206462	CD244
rs62224185	CCL28	4.29157	3.42e-05	0.440438	21	47733844	C	G	134		rs34166978	CCL3	-4.2796	3.03e-05	-0.477915	9	26795592	A	G	184		rs28620458	a	g	318	-4.419	9.92e-06	--	1	8963855	CD244
rs75515448	CCL28	-4.28917	3.45e-05	-0.727214	5	27435731	A	G	134		rs2927305	CCL3	-4.26955	3.16e-05	-0.398298	16	81545903	T	G	184		rs5007338	a	g	318	4.418	9.94e-06	++	13	110368308	CD244
rs1001870	CCL28	-4.28824	3.47e-05	-0.452277	15	68151448	A	G	134		rs62323426	CCL3	-4.26447	3.22e-05	-0.694057	4	124408709	A	G	184		rs714828	a	g	318	-4.415	1.01e-05	--	13	110367814	CD244
rs6571470	CCL28	4.28812	3.47e-05	0.471167	14	32318546	C	T	134		rs56148886	CCL3	-4.25652	3.33e-05	-0.482737	12	21334570	C	T	184		rs1348266	c	g	318	-4.414	1.02e-05	--	8	3199102	CD244
rs35247874	CCL28	4.28691	3.49e-05	0.440206	21	47732580	A	G	134		rs61973577	CCL3	-4.24455	3.49e-05	-0.544478	14	27644710	A	G	184		rs9521486	a	g	318	-4.411	1.03e-05	--	13	110369277	CD244
rs12472656	CCL28	-4.28323	3.54e-05	-0.472994	2	214163007	G	T	134		rs2169970	CCL3	-4.23868	3.58e-05	-0.473168	12	21333340	A	G	184		rs9555625	a	g	318	-4.41	1.03e-05	--	13	110370108	CD244
rs4458931	CCL28	4.2818	3.56e-05	0.62178	9	72444096	T	C	134		rs4149059	CCL3	-4.23784	3.59e-05	-0.473149	12	21334227	T	C	184		rs6675491	t	g	318	-4.377	1.2e-05	--	1	62198862	CD244
rs10400882	CCL28	4.27807	3.61e-05	0.448551	15	68157182	C	A	134		rs4149058	CCL3	-4.23783	3.59e-05	-0.473049	12	21333214	G	A	184		rs364717	t	c	318	4.36	1.3e-05	++	6	95075142	CD244
rs11071966	CCL28	-4.27763	3.62e-05	-0.449949	15	68163774	G	A	134		rs7952525	CCL3	-4.23527	3.63e-05	-0.40856	11	96879194	T	C	184		rs7991409	t	c	318	4.34	1.43e-05	++	13	110363159	CD244
rs431489	CCL28	-4.27761	3.62e-05	-0.449754	15	68163228	C	T	134		rs4149050	CCL3	-4.23526	3.63e-05	-0.472684	12	21330988	C	T	184		rs7289667	a	c	318	4.339	1.43e-05	++	22	45182969	CD244
rs146620156	CCL28	-4.27757	3.62e-05	-0.724359	5	27438780	G	A	134		rs4149051	CCL3	-4.23526	3.63e-05	-0.472684	12	21331057	G	A	184		rs6679394	a	t	318	-4.335	1.46e-05	--	1	33307193	CD244
rs399755	CCL28	-4.27751	3.62e-05	-0.449222	15	68161587	T	A	134		rs4149052	CCL3	-4.23526	3.63e-05	-0.472684	12	21331059	G	A	184		rs10454540	t	c	318	4.326	1.52e-05	++	13	110365492	CD244
rs78275416	CCL28	-4.27691	3.63e-05	-0.725765	5	27420096	C	G	134		rs4149053	CCL3	-4.23526	3.63e-05	-0.472684	12	21331135	T	G	184		rs13385237	t	c	318	-4.323	1.54e-05	--	2	213817622	CD244
rs4306451	CCL28	4.27613	3.64e-05	0.448062	15	68157881	G	A	134		rs17190247	CCL3	4.22643	3.76e-05	0.70106	2	56609107	C	T	184		rs9521484	t	c	318	4.307	1.66e-05	++	13	110360284	CD244
rs405390	CCL28	-4.27554	3.65e-05	-0.450711	15	68169242	A	G	134		rs17190254	CCL3	4.22117	3.84e-05	0.700024	2	56609328	G	A	184		rs4568045	t	c	318	-4.304	1.68e-05	--	22	45182867	CD244
rs47713	CCL28	-4.27161	3.7e-05	-0.45097	15	68173855	C	T	134		rs10748544	CCL3	4.21981	3.86e-05	0.405655	10	92032083	C	T	184		rs1330541	a	g	318	-4.301	1.7e-05	--	13	110373991	CD244
rs7236781	CCL28	4.2715	3.7e-05	0.49039	18	40231347	G	A	134		rs235403	CCL3	4.20176	4.15e-05	0.683939	7	35367474	T	C	184		rs4773072	c	g	318	4.3	1.71e-05	++	13	110359909	CD244
rs236570	CCL28	-4.27027	3.72e-05	-0.425077	17	68222961	A	C	134		rs6951954	CCL3	-4.19589	4.25e-05	-0.54919	7	25447589	T	A	184		rs8001186	t	g	318	4.287	1.81e-05	++	13	110376855	CD244
rs2425627	CCL28	-4.26623	3.78e-05	-0.486539	20	42790018	A	G	134		rs4242143	CCL3	-4.19279	4.31e-05	-0.479008	5	32621153	G	A	184		rs6973617	a	g	318	-4.275	1.91e-05	--	7	101170233	CD244
rs568466	CCL28	4.26592	3.79e-05	0.722924	11	116331957	C	T	134		rs818117	CCL3	-4.19279	4.31e-05	-0.479008	5	32621454	C	G	184		rs7995770	a	g	318	4.271	1.95e-05	++	13	110379614	CD244
rs2200758	CCL28	-4.26536	3.79e-05	-0.477644	2	214261657	G	A	134		rs818118	CCL3	-4.19214	4.32e-05	-0.478948	5	32623411	A	C	184		rs11136609	t	c	318	4.242	2.21e-05	++	8	3214873	CD244
rs7023103	CCL28	4.26494	3.8e-05	0.619055	9	72441622	A	G	134		rs818119	CCL3	-4.19214	4.32e-05	-0.478948	5	32623706	A	G	184		rs59245647	a	g	318	4.239	2.25e-05	++	1	33229962	CD244
rs1812884	CCL28	-4.26399	3.81e-05	-0.477814	2	214289838	C	G	134		rs1548157	CCL3	-4.17507	4.62e-05	-0.481763	4	132457822	G	A	184		rs4752236	a	g	318	4.213	2.52e-05	++	10	120726228	CD244
rs12473341	CCL28	-4.26376	3.82e-05	-0.477787	2	214280307	T	A	134		rs9523522	CCL3	-4.16631	4.79e-05	-0.497013	13	92816055	T	C	184		rs1337263	t	c	318	-4.19	2.79e-05	--	13	86229095	CD244
rs1114610	CCL28	-4.26355	3.82e-05	-0.477848	2	214295370	G	A	134		rs2081023	CCL3	-4.16523	4.81e-05	-0.640033	5	174606261	A	G	184		rs12549126	c	g	318	4.187	2.82e-05	++	8	3199233	CD244
rs656918	CCL28	-4.2627	3.83e-05	-0.424829	17	68220717	T	C	134		rs6975355	CCL3	4.16477	4.82e-05	0.418017	7	73405455	G	A	184		rs7900920	t	c	318	-4.184	2.86e-05	--	10	120726847	CD244
rs13021887	CCL28	-4.26269	3.83e-05	-0.477769	2	214291620	G	A	134		rs13075697	CCL3	-4.16082	4.89e-05	-0.418417	3	28712239	A	G	184		rs9547307	a	g	318	-4.16	3.19e-05	--	13	86249143	CD244
rs10932481	CCL28	-4.26134	3.85e-05	-0.477634	2	214280050	A	G	134		rs7294549	CCL3	-4.1563	4.98e-05	-0.494773	12	21321684	G	T	184		rs56739896	t	c	318	-4.157	3.22e-05	--	3	164331827	CD244
rs884215	CCL28	-4.2611	3.86e-05	-0.438591	2	36742955	G	A	134		rs9818982	CCL4	-5.08357	9.19e-07	-0.839124	3	45812514	A	G	184		rs1337264	a	g	318	4.156	3.23e-05	++	13	86229075	CD244
rs17768263	CCL28	-4.25704	3.92e-05	-0.478587	3	62049824	T	C	134		rs4327428	CCL4	-5.02207	1.22e-06	-0.820775	3	45809329	A	C	184		rs2343054	t	c	318	4.154	3.27e-05	++	13	86230731	CD244
rs66515748	CCL28	4.25344	3.98e-05	0.454442	8	135093381	G	A	134		rs2282151	CCL4	-4.90061	2.11e-06	-0.671388	6	44226195	C	T	184		rs9531814	a	g	318	4.154	3.27e-05	++	13	86230721	CD244
rs761205	CCL28	-4.2534	3.98e-05	-0.536065	20	42775676	A	G	134		rs79663683	CCL4	-4.85251	2.62e-06	-0.816379	2	174616037	G	C	184		rs722952	a	g	318	4.154	3.27e-05	++	13	86230913	CD244
rs848525	CCL28	-4.25332	3.98e-05	-0.439279	2	36745245	G	A	134		rs113512623	CCL4	-4.84514	2.71e-06	-0.577004	17	69304636	A	G	184		rs818170	c	g	318	-4.153	3.28e-05	--	2	10611766	CD244
rs236596	CCL28	-4.25234	3.99e-05	-0.413585	17	68233954	G	A	134		rs62062201	CCL4	-4.84051	2.76e-06	-0.583581	17	69299370	C	T	184		rs9531812	c	g	318	4.153	3.29e-05	++	13	86227990	CD244
rs2425623	CCL28	-4.24652	4.09e-05	-0.511141	20	42778646	G	A	134		rs523891	CCL4	4.81526	3.09e-06	0.618052	6	44210892	A	G	184		rs9547297	a	g	318	4.147	3.37e-05	++	13	86228662	CD244
rs7483509	CCL28	4.24354	4.13e-05	0.445327	11	118740180	A	G	134		rs4749172	CCL4	4.73607	4.39e-06	0.45616	10	26938397	C	T	184		rs1337262	a	t	318	4.146	3.38e-05	++	13	86229195	CD244
rs2671319	CCL28	-4.24313	4.14e-05	-0.412374	17	68233387	T	A	134		rs156506	CCL4	-4.70875	4.94e-06	-0.741779	4	155757867	T	A	184		rs1415397	t	g	318	-4.146	3.38e-05	--	13	86229455	CD244
rs236534	CCL28	-4.23994	4.19e-05	-0.432399	17	68219222	T	C	134		rs2540028	CCL4	4.66755	5.92e-06	0.483639	16	4009764	T	C	184		rs9547296	t	c	318	-4.146	3.38e-05	--	13	86228501	CD244
rs9858	CCL28	4.23406	4.29e-05	0.474837	9	37774676	A	T	134		rs1250232	CCL4	-4.65801	6.17e-06	-0.544284	2	216306635	C	T	184		rs12863042	t	c	318	-4.146	3.38e-05	--	13	86229790	CD244
rs10814622	CCL28	4.23341	4.3e-05	0.474653	9	37789175	C	T	134		rs1250229	CCL4	-4.64869	6.42e-06	-0.541091	2	216304384	T	C	184		rs9547300	t	c	318	4.146	3.38e-05	++	13	86230143	CD244
rs9581786	CCL28	-4.23259	4.31e-05	-0.646001	13	27485087	A	T	134		rs227098	CCL4	4.64825	6.43e-06	0.645981	1	70134259	C	T	184		rs9547301	t	c	318	4.146	3.38e-05	++	13	86230396	CD244
rs10973531	CCL28	4.22812	4.39e-05	0.472765	9	37769811	G	T	134		rs1250231	CCL4	-4.64188	6.61e-06	-0.541943	2	216305834	G	A	184		rs3741098	t	c	318	-4.146	3.39e-05	--	11	134243447	CD244
rs10814620	CCL28	4.22771	4.4e-05	0.472708	9	37788911	C	T	134		rs61860867	CCL4	4.62292	7.18e-06	0.479797	10	67028254	A	G	184		rs9319171	c	g	318	-4.144	3.41e-05	--	13	86227747	CD244
rs10973548	CCL28	4.22517	4.44e-05	0.473011	9	37790892	A	C	134		rs61860869	CCL4	4.62204	7.2e-06	0.479797	10	67029072	T	C	184		rs2028891	t	g	318	4.143	3.43e-05	++	2	166067658	CD244
rs658728	CCL28	4.21474	4.63e-05	0.486055	18	40222856	C	T	134		rs3910516	CCL4	-4.61802	7.33e-06	-0.538943	2	216303053	A	G	184		rs9319170	t	c	318	4.143	3.43e-05	++	13	86227267	CD244
rs12623729	CCL28	-4.21388	4.64e-05	-0.484631	2	214135082	T	A	134		rs1875324	CCL4	4.5865	8.39e-06	0.599589	6	44223010	T	G	184		rs2039662	t	c	318	4.139	3.49e-05	++	13	86224596	CD244
rs76804042	CCL28	4.21166	4.68e-05	0.464239	8	135048528	C	T	134		rs2039361	CCL4	4.57003	9.01e-06	0.591267	6	44209324	C	G	184		rs7986840	t	c	318	-4.131	3.61e-05	--	13	110366140	CD244
rs72729842	CCL28	4.20782	4.75e-05	0.461274	8	135048381	A	G	134		rs56331328	CCL4	-4.5572	9.51e-06	-0.623073	3	45737844	T	C	184		rs7989735	t	c	318	-4.129	3.65e-05	--	13	110362954	CD244
rs17675516	CCL28	4.20702	4.77e-05	0.461115	8	135048101	C	T	134		rs3774666	CCL4	-4.55579	9.57e-06	-0.622997	3	45731732	C	A	184		rs7107296	a	g	318	-4.127	3.68e-05	--	11	7577080	CD244
rs17748159	CCL28	4.20601	4.79e-05	0.460806	8	135047450	A	G	134		rs3757283	CCL4	4.55521	9.59e-06	0.58793	6	44214417	C	A	184		rs764454	a	g	318	4.126	3.69e-05	++	7	95985961	CD244
rs236562	CCL28	-4.20483	4.81e-05	-0.440091	17	68256295	G	A	134		rs9462978	CCL4	4.55521	9.59e-06	0.58793	6	44214577	A	G	184		rs3741147	t	g	318	-4.124	3.73e-05	--	11	73366751	CD244
rs78434731	CCL28	4.2021	4.86e-05	0.45996	8	135045330	T	A	134		rs9472238	CCL4	4.55521	9.59e-06	0.58793	6	44214690	A	C	184		rs11677536	a	g	318	-4.115	3.87e-05	--	2	17134898	CD244
rs2841954	CCL28	4.20129	4.87e-05	0.475752	9	37814873	T	C	134		rs113010081	CCL4	-4.5475	9.91e-06	-0.725689	3	46457412	C	T	184		rs10953172	t	g	318	-4.114	3.89e-05	--	7	95996880	CD244
rs72729834	CCL28	4.20056	4.89e-05	0.459544	8	135044709	A	G	134		rs13086080	CCL4	-4.54044	1.02e-05	-0.622702	3	45762725	T	C	184		rs7961989	a	g	318	4.113	3.9e-05	++	12	24823507	CD244
rs481845	CCL28	-4.19996	4.9e-05	-0.676842	11	70033583	A	G	134		rs11683546	CCL4	-4.53669	1.04e-05	-0.671595	2	8290506	A	G	184		rs779349	a	g	318	4.112	3.93e-05	++	2	13110338	CD244
rs7239552	CCL28	-4.19788	4.94e-05	-0.506547	18	76998146	C	T	134		rs11695288	CCL4	-4.53624	1.04e-05	-0.671551	2	8290719	T	C	184		rs4401212	c	g	318	-4.109	3.97e-05	--	2	17135783	CD244
rs7232403	CCL28	-4.19775	4.94e-05	-0.50658	18	76993596	A	T	134		rs55780215	CCL4	-4.53507	1.05e-05	-0.671441	2	8291220	C	T	184		rs28683480	t	c	318	4.106	4.03e-05	++	16	80954698	CD244
rs2841946	CCL28	4.19756	4.95e-05	0.476076	9	37820416	A	G	134		rs34770420	CCL4	-4.53289	1.06e-05	-0.671262	2	8291312	G	A	184		rs1337265	a	g	318	4.102	4.09e-05	++	13	86224171	CD244
rs12456485	CCL28	-4.19756	4.95e-05	-0.506675	18	76968210	G	A	134		rs34590351	CCL4	-4.5311	1.06e-05	-0.670435	2	8292464	G	A	184		rs12136234	a	g	318	-4.102	4.1e-05	--	1	8971030	CD244
rs9965194	CCL28	-4.1965	4.97e-05	-0.506508	18	77004104	G	A	134		rs17168775	CCL4	-4.52633	1.08e-05	-0.701494	7	15509401	G	A	184		rs7330336	t	c	318	4.101	4.11e-05	++	13	86223540	CD244
rs556292	CCL28	-4.19564	4.98e-05	-0.468965	10	105961957	T	C	134		rs113341849	CCL4	-4.50198	1.2e-05	-0.694516	3	46384204	A	G	184		rs11121258	a	g	318	4.1	4.14e-05	++	1	8972964	CD244
rs236547	CCL28	-4.19524	4.99e-05	-0.406353	17	68229995	G	A	134		rs2431332	CCL4	-4.49779	1.22e-05	-0.527842	5	78321109	G	A	184		rs12986604	a	g	318	4.1	4.14e-05	++	2	17147410	CD244
rs3011255	CCL3	-4.94895	2.25e-06	-0.56789	16	62674316	C	G	134		rs13319034	CCL4	4.49127	1.26e-05	0.648384	3	151516536	T	C	184		rs7323419	a	g	318	4.098	4.17e-05	++	13	86223132	CD244
rs3133764	CCL3	4.94256	2.31e-06	0.525958	8	96455453	A	G	134		rs4721419	CCL4	4.47284	1.36e-05	0.455191	7	15264269	C	T	184		rs9531811	t	c	318	4.097	4.18e-05	++	13	86222607	CD244
rs1039871	CCL3	4.92372	2.51e-06	0.861114	1	162694593	C	T	134		rs6596261	CCL4	-4.44298	1.54e-05	-0.707353	5	135040949	G	A	184		rs11121257	a	g	318	-4.095	4.22e-05	--	1	8972865	CD244
rs3011254	CCL3	-4.76044	5.04e-06	-0.544717	16	62671112	G	A	134		rs9962549	CCL4	-4.42892	1.64e-05	-0.542229	18	74925408	T	C	184		rs13083585	a	g	318	-4.093	4.26e-05	--	3	168597186	CD244
rs13276413	CCL3	4.70238	6.43e-06	0.562271	8	54569292	T	C	134		rs752280	CCL4	-4.41926	1.7e-05	-0.795289	2	174553435	C	A	184		rs6706672	a	g	318	-4.091	4.3e-05	--	2	37399351	CD244
rs2911286	CCL3	-4.70075	6.47e-06	-0.533143	16	62666512	A	C	134		rs9961805	CCL4	-4.41438	1.74e-05	-0.542058	18	74925386	A	G	184		rs75303806	c	g	318	4.091	4.3e-05	++	1	8976693	CD244
rs1018449	CCL3	-4.693	6.69e-06	-0.536104	14	86013542	G	A	134		rs1060735	CCL4	4.40583	1.8e-05	0.497715	12	46661387	A	G	184		rs6682376	t	c	318	4.09	4.32e-05	++	1	8972122	CD244
rs2933553	CCL3	-4.69082	6.75e-06	-0.533486	16	62660312	C	T	134		rs9857111	CCL4	-4.39345	1.9e-05	-0.555994	3	6933566	G	A	184		rs78173727	t	c	318	-4.09	4.32e-05	--	11	134246067	CD244
rs9953361	CCL3	-4.63394	8.55e-06	-0.468769	18	13766225	C	T	134		rs10248614	CCL4	4.39225	1.91e-05	0.459253	7	15185026	A	C	184		rs2455447	a	g	318	-4.088	4.35e-05	--	5	115042982	CD244
rs1043925	CCL3	-4.63313	8.58e-06	-0.467842	18	13764016	A	T	134		rs4900336	CCL4	-4.3862	1.95e-05	-0.453927	14	97130048	G	A	184		rs779408	a	c	318	-4.084	4.42e-05	--	2	13103556	CD244
rs1893495	CCL3	-4.63111	8.65e-06	-0.4663	18	13759428	G	A	134		rs9472236	CCL4	4.36345	2.15e-05	0.61271	6	44206750	A	G	184		rs779410	a	g	318	4.084	4.42e-05	++	2	13104588	CD244
rs2212758	CCL3	-4.60025	9.83e-06	-0.468821	18	13770748	G	A	134		rs9506265	CCL4	4.36331	2.15e-05	0.448732	13	30705801	G	C	184		rs4908793	a	t	318	4.075	4.61e-05	++	1	8977403	CD244
rs1941750	CCL3	-4.59458	1.01e-05	-0.461275	18	13722465	G	A	134		rs7239666	CCL4	-4.36154	2.16e-05	-0.768286	18	2279260	T	C	184		rs12127814	a	g	318	-4.069	4.71e-05	--	1	8973533	CD244
rs592149	CCL3	-4.59171	1.02e-05	-0.635385	12	5199473	C	G	134		rs4714772	CCL4	4.35968	2.18e-05	0.612073	6	44207117	C	A	184		rs5766013	t	c	318	-4.069	4.72e-05	--	22	45183545	CD244
rs7839629	CCL3	4.585	1.05e-05	0.540554	8	54559620	T	A	134		rs2367295	CCL4	-4.35679	2.21e-05	-0.585601	3	192841250	T	G	184		rs5766012	a	g	318	-4.069	4.73e-05	--	22	45183529	CD244
rs1284211	CCL3	-4.57986	1.07e-05	-0.460535	18	13710479	G	A	134		rs6950878	CCL4	-4.35453	2.23e-05	-0.56629	7	22410597	C	A	184		rs71516337	a	g	318	4.069	4.73e-05	++	1	33345158	CD244
rs7461411	CCL3	4.57141	1.11e-05	0.538592	8	54561405	G	A	134		rs10829044	CCL4	4.35232	2.25e-05	0.42218	10	26951839	T	A	184		rs9789663	t	c	318	4.069	4.73e-05	++	2	17142161	CD244
rs7461464	CCL3	4.57047	1.11e-05	0.538432	8	54560938	C	G	134		rs2961261	CCL4	4.35126	2.26e-05	0.444295	7	15184378	T	G	184		rs5766018	a	g	318	-4.067	4.77e-05	--	22	45184188	CD244
rs7817444	CCL3	4.56941	1.12e-05	0.538153	8	54559770	G	A	134		rs1408529	CCL4	4.3503	2.27e-05	0.45425	10	26931729	G	A	184		rs6665631	a	g	318	4.066	4.78e-05	++	1	8978514	CD244
rs4634080	CCL3	4.54976	1.21e-05	0.664432	3	147493238	C	T	134		rs2961260	CCL4	4.34856	2.28e-05	0.444084	7	15184353	A	T	184		rs779407	a	g	318	4.062	4.86e-05	++	2	13102991	CD244
rs4491475	CCL3	4.53975	1.26e-05	0.482378	15	78599729	T	C	134		rs17529758	CCL4	4.34679	2.3e-05	0.454078	10	26937989	G	C	184		rs12931436	a	c	318	4.062	4.87e-05	++	16	24452685	CD244
rs4887030	CCL3	-4.53975	1.26e-05	-0.482343	15	78599995	G	A	134		rs2489576	CCL4	4.34679	2.3e-05	0.454078	10	26943272	C	T	184		rs11877899	a	g	318	-4.062	4.87e-05	--	18	75605010	CD244
rs2013580	CCL3	-4.52962	1.31e-05	-0.477852	15	78606621	C	T	134		rs7317524	CCL4	4.34613	2.31e-05	0.45689	13	45474782	T	C	184		rs35736584	a	g	318	-4.059	4.92e-05	--	22	45184446	CD244
rs34689601	CCL3	4.51472	1.4e-05	0.632175	5	2456851	T	G	134		rs1748327	CCL4	4.34566	2.31e-05	0.454039	10	26947557	A	G	184		rs349417	t	c	318	4.059	4.92e-05	++	1	4458068	CD244
rs73339984	CCL3	-4.50737	1.44e-05	-0.962388	14	43628338	T	C	134		rs929337	CCL4	4.34276	2.34e-05	0.481552	7	8551854	T	C	184		rs5766020	t	c	318	-4.058	4.95e-05	--	22	45184550	CD244
rs73339983	CCL3	-4.50539	1.45e-05	-0.961236	14	43628297	G	A	134		rs9415798	CCL4	4.33396	2.43e-05	0.449574	10	66982356	T	C	184		rs349398	a	g	318	4.058	4.96e-05	++	1	4459296	CD244
rs8005943	CCL3	-4.50487	1.45e-05	-0.961738	14	43630899	T	C	134		rs7357101	CCL4	4.31846	2.58e-05	0.447132	7	15302128	C	T	184		rs5766021	t	c	318	4.057	4.97e-05	++	22	45184783	CD244
rs10141599	CCL3	-4.5048	1.45e-05	-0.961587	14	43630235	G	A	134		rs3828334	CCL4	-4.30719	2.71e-05	-0.519775	2	241390002	G	A	184		rs72988274	t	c	318	4.057	4.97e-05	++	18	75605219	CD244
rs1899146	CCL3	-4.50477	1.45e-05	-0.960918	14	43626316	G	A	134		rs11691816	CCL4	-4.30651	2.71e-05	-0.630775	2	241386879	T	C	184		rs12129827	a	c	318	4.056	4.99e-05	++	1	8978799	CD244
rs12101173	CCL3	-4.50472	1.46e-05	-0.960939	14	43627142	G	A	134		rs11687369	CCL4	-4.3051	2.73e-05	-0.630433	2	241386872	A	G	184		rs7259738	c	g	318	-5.425	5.79e-08	--	19	53308330	CD40
rs4420440	CCL3	-4.50456	1.46e-05	-0.960798	14	43626788	A	G	134		rs17792619	CCL4	-4.30128	2.77e-05	-0.48117	10	66988954	T	C	184		rs3815	a	t	318	-5.334	9.6e-08	--	19	53297177	CD40
rs1899144	CCL3	-4.50427	1.46e-05	-0.961412	14	43628754	A	G	134		rs79553417	CCL4	-4.29931	2.8e-05	-0.506555	3	46618611	T	C	184		rs10407963	a	g	318	5.329	9.85e-08	++	19	53309633	CD40
rs1899150	CCL3	-4.50273	1.47e-05	-0.960093	14	43620322	G	A	134		rs4594369	CCL4	4.29656	2.83e-05	0.426893	19	28906306	T	A	184		rs10407781	a	g	318	5.329	9.86e-08	++	19	53309604	CD40
rs73339948	CCL3	-4.50273	1.47e-05	-0.960093	14	43620500	T	C	134		rs653275	CCL4	4.29646	2.83e-05	0.522213	5	78308731	A	G	184		rs3087598	a	t	318	-5.299	1.17e-07	--	19	53300717	CD40
rs10134332	CCL3	-4.50247	1.47e-05	-0.959885	14	43617612	C	G	134		rs6832866	CCL4	-4.29549	2.84e-05	-0.71748	4	155748731	A	C	184		rs8108824	a	t	318	-5.235	1.65e-07	--	19	53298745	CD40
rs73339949	CCL3	-4.50235	1.47e-05	-0.960033	14	43620603	T	C	134		rs7676890	CCL4	-4.29509	2.84e-05	-0.716213	4	155742070	T	C	184		rs6509684	c	g	318	5.234	1.66e-07	++	19	53298467	CD40
rs10459495	CCL3	-4.50227	1.47e-05	-0.959739	14	43615754	A	G	134		rs66485735	CCL4	-4.29428	2.85e-05	-0.506142	3	46613543	G	A	184		rs7255447	t	c	318	-5.233	1.67e-07	--	19	53298229	CD40
rs73339954	CCL3	-4.50222	1.47e-05	-0.960032	14	43621012	A	G	134		rs72683245	CCL4	-4.29015	2.9e-05	-0.732854	4	155762670	A	G	184		rs10422970	t	c	318	-5.016	5.28e-07	--	19	53295536	CD40
rs73339955	CCL3	-4.50222	1.47e-05	-0.960032	14	43621411	G	A	134		rs4976324	CCL4	-4.28521	2.96e-05	-0.670968	5	135055456	A	C	184		rs9947035	a	t	318	-5.001	5.71e-07	--	18	14350654	CD40
rs2008209	CCL3	-4.50215	1.47e-05	-0.959843	14	43618622	G	A	134		rs4806388	CCL4	4.28375	2.98e-05	0.424326	19	28905661	T	C	184		rs4107125	t	c	318	4.939	7.87e-07	++	18	14348063	CD40
rs73339930	CCL3	-4.50157	1.47e-05	-0.959554	14	43616582	T	C	134		rs7777548	CCL4	4.28029	3.02e-05	0.427042	7	15264585	C	T	184		rs8086592	a	c	318	4.936	7.96e-07	++	18	14348385	CD40
rs58243486	CCL3	-4.50114	1.48e-05	-0.959093	14	43611172	A	G	134		rs13421123	CCL4	-4.27908	3.04e-05	-0.629323	2	241389219	A	G	184		rs4797908	a	t	318	-4.936	7.99e-07	--	18	14348429	CD40
rs10459494	CCL3	-4.50064	1.48e-05	-0.959372	14	43613806	A	T	134		rs2573614	CCL4	-4.27577	3.08e-05	-0.469095	15	100458481	C	G	184		rs3885645	a	g	318	4.788	1.68e-06	++	18	14329916	CD40
rs17113932	CCL3	-4.5004	1.48e-05	-0.958984	14	43611756	G	A	134		rs73058466	CCL4	-4.27573	3.08e-05	-0.685955	3	45749183	A	G	184		rs12953855	a	g	318	4.718	2.38e-06	++	18	14332379	CD40
rs73338100	CCL3	-4.49838	1.49e-05	-0.958141	14	43609930	T	C	134		rs73058468	CCL4	-4.27573	3.08e-05	-0.685955	3	45750200	T	C	184		rs12953680	t	c	318	-4.718	2.38e-06	--	18	14332181	CD40
rs60381130	CCL3	-4.49833	1.49e-05	-0.958055	14	43609044	C	T	134		rs1392544	CCL4	-4.27566	3.08e-05	-0.714106	4	155749384	A	G	184		rs4797895	t	c	318	4.714	2.43e-06	++	18	14329580	CD40
rs2488886	CCL3	4.49804	1.5e-05	0.957279	14	43572375	A	G	134		rs28414557	CCL4	-4.27072	3.14e-05	-0.712453	4	155746446	A	G	184		rs4797899	a	g	318	-4.711	2.47e-06	--	18	14332431	CD40
rs60422324	CCL3	-4.49794	1.5e-05	-0.957971	14	43609247	A	G	134		rs62327567	CCL4	-4.27072	3.14e-05	-0.712453	4	155746463	G	A	184		rs4797040	a	g	318	4.707	2.51e-06	++	18	14332811	CD40
rs2000271	CCL3	4.49759	1.5e-05	0.957562	14	43605900	A	G	134		rs570207	CCL4	4.26976	3.15e-05	0.485742	5	78307309	A	G	184		rs4797901	t	c	318	-4.706	2.52e-06	--	18	14332827	CD40
rs2807789	CCL3	4.49734	1.5e-05	0.957561	14	43606391	T	C	134		rs4696604	CCL4	-4.26968	3.16e-05	-0.711491	4	155723511	C	T	184		rs4797902	c	g	318	4.706	2.53e-06	++	18	14332953	CD40
rs2807791	CCL3	-4.49716	1.5e-05	-0.957672	14	43607532	T	A	134		rs6824840	CCL4	-4.26968	3.16e-05	-0.711491	4	155730269	T	C	184		rs11658910	a	g	318	4.701	2.59e-06	++	17	76538970	CD40
rs2807790	CCL3	-4.49697	1.5e-05	-0.957646	14	43607353	T	C	134		rs7690957	CCL4	-4.26968	3.16e-05	-0.711491	4	155738583	T	C	184		rs4797897	t	c	318	-4.697	2.64e-06	--	18	14331465	CD40
rs2798406	CCL3	4.49691	1.5e-05	0.95721	14	43604383	G	A	134		rs10517603	CCL4	-4.26968	3.16e-05	-0.711491	4	155743202	T	G	184		rs4797039	a	g	318	-4.697	2.65e-06	--	18	14332783	CD40
rs2798397	CCL3	4.49658	1.5e-05	0.956929	14	43587983	T	A	134		rs7691720	CCL4	-4.26858	3.17e-05	-0.711152	4	155739051	G	A	184		rs4797894	t	c	318	4.696	2.66e-06	++	18	14329441	CD40
rs2807794	CCL3	4.49658	1.5e-05	0.956929	14	43588197	G	A	134		rs12611387	CCL4	4.26787	3.18e-05	0.421548	19	28904984	C	G	184		rs2045513	t	c	318	-4.677	2.91e-06	--	9	76554940	CD40
rs2807795	CCL3	4.49658	1.5e-05	0.956929	14	43588268	A	G	134		rs56890297	CCL4	-4.26581	3.21e-05	-0.71108	4	155717187	A	G	184		rs8066656	a	g	318	4.598	4.26e-06	++	17	76542542	CD40
rs2488890	CCL3	4.49621	1.51e-05	0.956861	14	43577132	A	G	134		rs11574435	CCL4	-4.26546	3.21e-05	-0.656774	3	46447972	T	C	184		rs11653566	c	g	318	-4.584	4.56e-06	--	17	76542252	CD40
rs2807774	CCL3	4.4962	1.51e-05	0.956921	14	43595819	C	T	134		rs10017337	CCL4	-4.26266	3.25e-05	-0.711295	4	155715584	A	G	184		rs3875035	t	c	318	4.564	5.01e-06	++	18	14352869	CD40
rs1954393	CCL3	4.49588	1.51e-05	0.956819	14	43592969	A	G	134		rs2042622	CCL4	-4.26233	3.25e-05	-0.715049	4	155748154	T	C	184		rs7308938	a	t	318	-4.558	5.16e-06	--	12	63032374	CD40
rs2807770	CCL3	4.49588	1.51e-05	0.956819	14	43595211	A	C	134		rs12326756	CCL4	-4.26038	3.28e-05	-0.539411	18	74890924	C	T	184		rs62075915	a	g	318	4.553	5.28e-06	++	17	76542919	CD40
rs2807771	CCL3	4.49588	1.51e-05	0.956819	14	43595212	T	C	134		rs2135137	CCL4	-4.2582	3.31e-05	-0.710953	4	155712258	A	G	184		rs55781120	t	g	318	4.536	5.74e-06	++	3	73551033	CD40
rs2807772	CCL3	4.49588	1.51e-05	0.956819	14	43595319	C	A	134		rs10021359	CCL4	-4.25819	3.31e-05	-0.710994	4	155704588	G	A	184		rs1458509	t	c	318	4.52	6.17e-06	++	9	76536536	CD40
rs2798403	CCL3	4.49588	1.51e-05	0.956819	14	43600431	A	T	134		rs139479124	CCL4	-4.25819	3.31e-05	-0.710994	4	155709807	C	T	184		rs2168885	a	t	318	-4.52	6.18e-06	--	9	76536233	CD40
rs2488881	CCL3	4.49562	1.51e-05	0.956736	14	43569457	A	G	134		rs150966038	CCL4	-4.25819	3.31e-05	-0.710994	4	155710265	G	A	184		rs1841080	c	g	318	-4.52	6.18e-06	--	9	76536428	CD40
rs2488882	CCL3	4.49562	1.51e-05	0.956736	14	43569658	T	G	134		rs72719240	CCL4	4.25787	3.31e-05	0.744281	15	36596729	C	T	184		rs9405328	a	g	318	4.51	6.49e-06	++	6	7166238	CD40
rs2455978	CCL3	4.49562	1.51e-05	0.956736	14	43575571	C	T	134		rs2057751	CCL4	4.2578	3.31e-05	0.46427	7	8560328	T	C	184		rs9379077	a	g	318	4.503	6.69e-06	++	6	7167170	CD40
rs2455981	CCL3	4.49556	1.51e-05	0.956716	14	43537857	T	G	134		rs2279560	CCL4	4.25689	3.32e-05	0.485063	12	46661279	A	G	184		rs9505057	t	g	318	4.495	6.95e-06	++	6	7171407	CD40
rs1954380	CCL3	4.49556	1.51e-05	0.956716	14	43538125	G	A	134		rs146946674	CCL4	-4.25375	3.37e-05	-0.71096	4	155694644	C	T	184		rs1285882	t	c	318	4.445	8.81e-06	++	6	7156901	CD40
rs1954382	CCL3	4.49556	1.51e-05	0.956716	14	43538162	T	A	134		rs2218868	CCL4	4.25254	3.38e-05	0.439163	11	57925977	C	T	184		rs527026	a	g	318	4.438	9.1e-06	++	6	7155601	CD40
rs2488863	CCL3	4.49556	1.51e-05	0.956716	14	43539077	G	A	134		rs7130768	CCL4	4.25146	3.4e-05	0.43895	11	57926106	C	T	184		rs962730	a	c	318	-4.436	9.15e-06	--	9	76599091	CD40
rs2455972	CCL3	4.49556	1.51e-05	0.956716	14	43539249	A	C	134		rs1910848	CCL4	-4.25121	3.4e-05	-0.710489	4	155698143	A	G	184		rs12606910	a	g	318	4.425	9.63e-06	++	18	14333378	CD40
rs2096272	CCL3	4.49556	1.51e-05	0.956716	14	43543109	A	G	134		rs1013868	CCL4	4.24714	3.46e-05	0.470953	7	8551289	T	C	184		rs1297770	t	g	318	-4.422	9.77e-06	--	6	7158225	CD40
rs2105381	CCL3	4.49556	1.51e-05	0.956716	14	43543153	G	A	134		rs642013	CCL4	4.24251	3.52e-05	0.48401	5	78307265	A	G	184		rs6560357	a	g	318	-4.42	9.85e-06	--	9	76522997	CD40
rs2488866	CCL3	4.49556	1.51e-05	0.956716	14	43544131	T	C	134		rs9508638	CCL4	-4.24063	3.55e-05	-0.438049	13	30689562	C	T	184		rs10114066	a	t	318	-4.42	9.86e-06	--	9	76523740	CD40
rs2488888	CCL3	4.49556	1.51e-05	0.956716	14	43574709	T	C	134		rs9864354	CCL4	-4.23543	3.63e-05	-0.677194	3	45801912	T	C	184		rs6560358	t	c	318	-4.42	9.87e-06	--	9	76523198	CD40
rs1954390	CCL3	4.49556	1.51e-05	0.956716	14	43575321	T	G	134		rs12356509	CCL4	4.23375	3.65e-05	0.455006	10	3336760	C	T	184		rs1598938	t	c	318	4.42	9.89e-06	++	9	76524545	CD40
rs2455979	CCL3	4.49556	1.51e-05	0.956716	14	43576510	A	T	134		rs765855	CCL4	4.23356	3.65e-05	0.469939	7	8552614	A	G	184		rs10869296	a	g	318	-4.42	9.89e-06	--	9	76530078	CD40
rs1959862	CCL3	4.49556	1.51e-05	0.956716	14	43578394	T	C	134		rs765856	CCL4	4.23356	3.65e-05	0.469939	7	8552812	A	G	184		rs4744699	t	c	318	4.419	9.9e-06	++	9	76529273	CD40
rs1954391	CCL3	4.49556	1.51e-05	0.956716	14	43578750	T	G	134		rs79815064	CCL4	-4.23333	3.66e-05	-0.655551	3	46277577	G	A	184		rs10781161	a	g	318	-4.419	9.9e-06	--	9	76529634	CD40
rs2798392	CCL3	4.49556	1.51e-05	0.956716	14	43583466	T	C	134		rs1029662	CCL4	4.22855	3.73e-05	0.415159	19	28898829	A	T	184		rs10869295	a	c	318	4.419	9.9e-06	++	9	76529745	CD40
rs2807792	CCL3	4.49556	1.51e-05	0.956716	14	43584671	T	C	134		rs1029663	CCL4	4.22855	3.73e-05	0.415159	19	28898965	A	C	184		rs4744698	c	g	318	-4.419	9.9e-06	--	9	76529025	CD40
rs2798393	CCL3	4.49556	1.51e-05	0.956716	14	43584735	G	A	134		rs1029664	CCL4	4.22855	3.73e-05	0.415159	19	28898985	G	A	184		rs1824289	t	c	318	-4.419	9.91e-06	--	9	76525542	CD40
rs2807797	CCL3	4.49556	1.51e-05	0.956716	14	43589221	T	C	134		rs757596	CCL4	4.22855	3.73e-05	0.415159	19	28899982	G	C	184		rs1824290	a	t	318	-4.419	9.91e-06	--	9	76525803	CD40
rs2455966	CCL3	4.49548	1.51e-05	0.956725	14	43543790	G	A	134		rs10414856	CCL4	4.22855	3.73e-05	0.415159	19	28903629	T	C	184		rs2375756	a	g	318	4.419	9.92e-06	++	9	76526083	CD40
rs1954385	CCL3	4.49548	1.51e-05	0.956725	14	43544443	T	C	134		rs929336	CCL4	4.22006	3.86e-05	0.47187	7	8551817	A	G	184		rs4744697	a	g	318	-4.419	9.92e-06	--	9	76528816	CD40
rs2246576	CCL3	4.49548	1.51e-05	0.956725	14	43546816	G	A	134		rs7078123	CCL4	4.21913	3.87e-05	0.413958	10	26913852	A	G	184		rs4745265	c	g	318	-4.419	9.93e-06	--	9	76527845	CD40
rs2807799	CCL3	4.49537	1.51e-05	0.956691	14	43590056	T	A	134		rs7658480	CCL4	-4.21736	3.9e-05	-0.71434	4	155763900	A	C	184		rs10512032	t	c	318	-4.418	9.94e-06	--	9	76531981	CD40
rs2256352	CCL3	4.49526	1.51e-05	0.956692	14	43559311	T	C	134		rs16862084	CCL4	-4.21227	3.98e-05	-0.620936	2	174654783	G	A	184		rs4745266	a	t	318	-4.411	1.03e-05	--	9	76533211	CD40
rs2154001	CCL3	4.4952	1.51e-05	0.956679	14	43552008	G	C	134		rs12205595	CCL4	4.20568	4.09e-05	0.684669	6	1463521	G	C	184		rs11143730	a	g	318	-4.411	1.03e-05	--	9	76540539	CD40
rs2455975	CCL3	4.4952	1.51e-05	0.956679	14	43560262	C	A	134		rs486685	CCL4	4.20334	4.13e-05	0.486149	5	78309517	T	G	184		rs1458508	a	c	318	-4.411	1.03e-05	--	9	76533855	CD40
rs2488867	CCL3	4.49515	1.51e-05	0.956702	14	43545259	A	G	134		rs75719572	CCL4	-4.20043	4.18e-05	-0.639574	3	46183180	G	C	184		rs4744701	t	c	318	4.411	1.03e-05	++	9	76545951	CD40
rs2455974	CCL3	4.49514	1.51e-05	0.956659	14	43560107	G	C	134		rs4933772	CCL4	4.19851	4.21e-05	0.566733	10	83160854	G	A	184		rs4745267	a	c	318	4.411	1.03e-05	++	9	76533381	CD40
rs2488878	CCL3	4.49511	1.51e-05	0.956722	14	43562898	G	A	134		rs4933774	CCL4	4.19851	4.21e-05	0.566733	10	83161007	A	G	184		rs7857655	t	c	318	-4.411	1.03e-05	--	9	76532735	CD40
rs1954387	CCL3	4.49504	1.51e-05	0.956657	14	43560778	C	T	134		rs10748744	CCL4	4.19851	4.21e-05	0.566733	10	83161858	G	A	184		rs10746931	t	c	318	4.411	1.03e-05	++	9	76542682	CD40
rs1954389	CCL3	4.49504	1.51e-05	0.956657	14	43561510	C	T	134		rs10736135	CCL4	4.19851	4.21e-05	0.566733	10	83161873	C	G	184		rs10781162	t	g	318	4.411	1.03e-05	++	9	76534412	CD40
rs2488879	CCL3	4.49492	1.51e-05	0.95668	14	43565005	A	T	134		rs6584032	CCL4	4.19851	4.21e-05	0.566733	10	83162707	T	C	184		rs10781163	a	g	318	-4.411	1.03e-05	--	9	76534484	CD40
rs2154000	CCL3	4.4949	1.51e-05	0.956655	14	43551890	C	A	134		rs7906946	CCL4	4.19851	4.21e-05	0.566733	10	83163091	A	G	184		rs10781167	a	g	318	-4.41	1.03e-05	--	9	76542630	CD40
rs2488871	CCL3	4.4949	1.51e-05	0.956655	14	43552179	G	A	134		rs7086848	CCL4	4.19851	4.21e-05	0.566733	10	83163727	A	G	184		rs7466008	t	c	318	-4.411	1.03e-05	--	9	76540827	CD40
rs2455963	CCL3	4.4949	1.51e-05	0.956655	14	43552926	C	G	134		rs2489577	CCL4	4.1949	4.27e-05	0.44201	10	26939762	A	T	184		rs10746930	a	g	318	-4.41	1.03e-05	--	9	76540772	CD40
rs2488874	CCL3	4.4949	1.51e-05	0.956655	14	43556019	T	C	134		rs250513	CCL4	-4.19476	4.27e-05	-0.523147	5	78302196	T	C	184		rs1598939	c	g	318	4.41	1.03e-05	++	9	76544562	CD40
rs2488870	CCL3	4.49484	1.51e-05	0.956624	14	43551116	T	C	134		rs10795021	CCL4	4.19099	4.34e-05	0.447749	10	3334645	A	C	184		rs10781165	t	g	318	-4.41	1.03e-05	--	9	76537774	CD40
[truncated: 13,004 more rows]

## Sheet: Table S2
Table S2: Summary statistics of pQTL mapping and meta-anlysis results in the females group
300BCG cohort											500FG cohort														Meta-analysis
snps	proteins	statistic	pvalue	beta	chr	pos	A1	A2	N		snps	proteins	statistic	pvalue	beta	chr	pos	REF	ALT	N		MarkerName	Allele1	Allele2	Weight	Zscore	P.value	Direction	chr	pos	Proteins
rs906216	ADA	5.70437	5.12e-08	0.618156	10	71098195	T	G	172		rs3906971	ADA	-4.93736	1.77e-06	-0.66689	3	64025887	C	T	187		rs2266374	t	c	359	-4.746	2.08e-06	--	10	14736230	ADA
rs6480403	ADA	5.68347	5.67e-08	0.616306	10	71099986	G	A	172		rs10790578	ADA	4.81286	3.09e-06	0.47911	11	123358347	T	C	187		rs2138132	a	c	359	4.676	2.93e-06	++	2	98021637	ADA
rs1133189	ADA	5.48537	1.48e-07	0.624122	10	71103597	G	C	172		rs62135271	ADA	-4.78307	3.53e-06	-0.711989	19	19955406	A	G	187		rs10199493	a	g	359	4.675	2.94e-06	++	2	98018864	ADA
rs906215	ADA	5.48305	1.5e-07	0.622116	10	71097966	A	G	172		rs7618	ADA	-4.71446	4.77e-06	-0.634565	2	242434602	G	A	187		rs7844037	a	g	359	4.595	4.32e-06	++	8	131684705	ADA
rs4561431	ADA	5.00624	1.39e-06	0.568258	15	86928345	G	A	172		rs2266374	ADA	-4.70651	4.94e-06	-0.578517	10	14736230	T	C	187		rs12546161	t	c	359	-4.595	4.33e-06	--	8	131684410	ADA
rs2116207	ADA	4.99649	1.45e-06	0.56645	15	86928591	C	T	172		rs2768733	ADA	-4.70044	5.07e-06	-0.569989	10	14734786	C	T	187		rs976165	t	c	359	4.581	4.62e-06	++	20	886856	ADA
rs751526	ADA	4.99608	1.45e-06	0.566364	15	86927197	C	T	172		rs7107709	ADA	4.6955	5.19e-06	0.787889	11	112292395	C	A	187		rs76735390	c	g	359	-4.575	4.76e-06	--	7	129417237	ADA
rs28614139	ADA	4.99596	1.45e-06	0.566356	15	86927886	C	T	172		rs244088	ADA	-4.57769	8.63e-06	-0.653718	20	43237223	A	C	187		rs1526070	a	g	359	-4.565	5e-06	--	2	199783596	ADA
rs66976175	ADA	4.99566	1.45e-06	0.566322	15	86928900	G	A	172		rs244090	ADA	-4.577	8.66e-06	-0.65365	20	43234090	G	A	187		rs12693871	t	g	359	-4.562	5.07e-06	--	2	199808873	ADA
rs1158779	ADA	4.99303	1.47e-06	0.567194	15	86948815	A	T	172		rs62135274	ADA	-4.57407	8.77e-06	-0.679179	19	19969332	C	T	187		rs12549349	t	c	359	-4.554	5.25e-06	--	8	131694164	ADA
rs12619689	ADA	4.94468	1.83e-06	0.735839	2	78275972	C	T	172		rs244098	ADA	-4.56242	9.22e-06	-0.651807	20	43226377	C	T	187		rs720527	a	c	359	-4.539	5.67e-06	--	2	199801528	ADA
rs13401662	ADA	4.94454	1.83e-06	0.735284	2	78275766	T	C	172		rs56057909	ADA	-4.55892	9.36e-06	-0.610533	2	242395315	T	C	187		rs10801903	a	g	359	4.531	5.86e-06	++	1	89085797	ADA
rs12616386	ADA	4.94442	1.83e-06	0.735773	2	78275994	T	C	172		rs886809	ADA	-4.52689	1.07e-05	-0.606883	2	242397460	G	A	187		rs12296975	t	c	359	4.517	6.27e-06	++	12	32713532	ADA
rs7584763	ADA	4.94398	1.83e-06	0.734416	2	78280821	A	G	172		rs62190404	ADA	-4.52141	1.1e-05	-0.606437	2	242401422	T	C	187		rs111775135	a	c	359	4.511	6.45e-06	++	8	131688698	ADA
rs381245	ADA	-4.91073	2.13e-06	-0.514533	5	82237617	T	C	172		rs2240482	ADA	-4.51954	1.11e-05	-0.606349	2	242405021	T	C	187		rs78657458	t	c	359	-4.51	6.48e-06	--	8	131710921	ADA
rs1816818	ADA	-4.82142	3.16e-06	-0.647945	11	25641425	C	T	172		rs267415	ADA	4.51213	1.14e-05	0.483467	5	174877271	A	C	187		rs12615032	a	g	359	-4.479	7.5e-06	--	2	199838620	ADA
rs37544	ADA	-4.81091	3.31e-06	-0.501193	5	82236174	A	G	172		rs62190414	ADA	-4.50945	1.16e-05	-0.605607	2	242424687	G	A	187		rs2768733	t	c	359	4.479	7.52e-06	++	10	14734786	ADA
rs75338183	ADA	4.77887	3.81e-06	0.841902	2	78273201	A	G	172		rs62190411	ADA	-4.50373	1.18e-05	-0.604874	2	242415872	A	G	187		rs6055768	a	g	359	4.473	7.71e-06	++	20	887800	ADA
rs77504187	ADA	4.77487	3.88e-06	0.841129	2	78273912	T	G	172		rs2276809	ADA	4.46157	1.41e-05	0.67424	3	36986932	T	C	187		rs2941101	t	g	359	4.467	7.92e-06	++	8	131728403	ADA
rs10198666	ADA	4.76192	4.1e-06	0.837984	2	78290956	T	C	172		rs34506685	ADA	-4.45749	1.44e-05	-0.610332	2	242439988	G	A	187		rs77726154	c	g	359	-4.467	7.92e-06	--	8	131728584	ADA
rs80334035	ADA	4.75873	4.16e-06	0.836786	2	78283532	C	T	172		rs244083	ADA	-4.4188	1.69e-05	-0.619439	20	43240159	C	A	187		rs2954694	t	c	359	-4.466	7.95e-06	--	8	131729966	ADA
rs75961331	ADA	4.75816	4.17e-06	0.837436	2	78291286	T	C	172		rs73006397	ADA	-4.40602	1.78e-05	-0.608866	2	242415523	T	C	187		rs78882249	t	c	359	-4.463	8.1e-06	--	8	131731948	ADA
rs13400451	ADA	4.75623	4.21e-06	0.836246	2	78285301	A	G	172		rs3922620	ADA	4.40473	1.79e-05	0.691226	1	237555417	T	C	187		rs1876882	t	c	359	4.461	8.15e-06	++	8	131745564	ADA
rs28794336	ADA	4.74571	4.4e-06	0.835169	2	78286827	G	A	172		rs4532	ADA	4.40339	1.8e-05	0.45707	5	174870150	C	T	187		rs2954697	c	g	359	-4.46	8.19e-06	--	8	131742025	ADA
rs2773389	ADA	-4.72616	4.79e-06	-0.544169	9	129000638	C	T	172		rs686	ADA	4.40237	1.81e-05	0.45654	5	174868700	G	A	187		rs2954698	t	g	359	-4.46	8.2e-06	--	8	131744519	ADA
rs11635061	ADA	4.68078	5.84e-06	0.542882	15	86925214	G	A	172		rs72817642	ADA	4.3988	1.84e-05	0.677988	2	95457526	G	A	187		rs2941103	t	g	359	4.459	8.22e-06	++	8	131733066	ADA
rs1991668	ADA	4.67937	5.87e-06	0.543476	15	86925791	A	C	172		rs111785204	ADA	4.3988	1.84e-05	0.677988	2	95466477	A	G	187		rs2941104	t	c	359	-4.459	8.22e-06	--	8	131733411	ADA
rs919593	ADA	4.66952	6.13e-06	0.541497	15	86926129	C	G	172		rs267417	ADA	4.39115	1.9e-05	0.467869	5	174880514	T	G	187		rs12541069	a	g	359	-4.459	8.23e-06	--	8	131691050	ADA
rs919592	ADA	4.66654	6.21e-06	0.5411	15	86926176	T	C	172		rs35172632	ADA	-4.38633	1.94e-05	-0.615239	2	242443377	A	G	187		rs76036267	a	t	359	4.459	8.24e-06	++	8	131690742	ADA
rs744273	ADA	4.62461	7.43e-06	0.556746	15	86947618	G	A	172		rs11749676	ADA	4.38568	1.94e-05	0.45441	5	174866298	A	G	187		rs12616381	t	c	359	4.458	8.28e-06	++	2	199871820	ADA
rs744274	ADA	4.60683	8.02e-06	0.554187	15	86948287	A	G	172		rs2602615	ADA	-4.38545	1.94e-05	-0.597408	2	12336415	C	A	187		rs56334134	a	g	359	-4.455	8.38e-06	--	11	31040126	ADA
rs10998730	ADA	4.59919	8.28e-06	0.529603	10	71100782	T	C	172		rs1225213	ADA	-4.38335	1.96e-05	-0.597109	2	12336555	A	G	187		rs61878206	t	c	359	-4.447	8.7e-06	--	11	31091953	ADA
rs37545	ADA	-4.58749	8.71e-06	-0.479971	5	82234797	G	A	172		rs267421	ADA	4.38136	1.98e-05	0.466999	5	174881829	C	T	187		rs2917067	a	g	359	-4.436	9.18e-06	--	8	131751836	ADA
rs2730159	ADA	-4.56084	9.75e-06	-0.49119	8	40304637	T	C	172		rs2471005	ADA	4.38055	1.98e-05	0.466903	5	174882207	A	G	187		rs112757588	c	g	359	4.435	9.19e-06	++	14	60088992	ADA
rs7072268	ADA	4.54771	1.03e-05	0.517177	10	71099913	T	C	172		rs2457090	ADA	4.37945	1.99e-05	0.46678	5	174882271	A	C	187		rs58094167	t	c	359	-4.434	9.26e-06	--	8	131697979	ADA
rs7942750	ADA	4.5459	1.04e-05	0.594582	11	25551342	A	G	172		rs1012849	ADA	4.35783	2.18e-05	0.445759	11	123349468	C	T	187		rs919045	t	c	359	-4.43	9.41e-06	--	11	31111810	ADA
rs7912524	ADA	4.54278	1.05e-05	0.516324	10	71098295	T	A	172		rs77638603	ADA	-4.35383	2.22e-05	-0.620036	10	68238554	A	C	187		rs56402103	t	g	359	-4.429	9.45e-06	--	11	31106074	ADA
rs7852983	ADA	-4.53098	1.11e-05	-0.612857	9	92870425	C	T	172		rs1012850	ADA	4.35046	2.25e-05	0.444828	11	123349837	G	A	187		rs1321958	a	g	359	4.429	9.46e-06	++	11	31048683	ADA
rs4578344	ADA	-4.48735	1.33e-05	-0.5804	11	25636478	G	A	172		rs74831430	ADA	-4.34996	2.25e-05	-0.61979	10	68234731	C	T	187		rs61878168	t	c	359	-4.429	9.47e-06	--	11	31050135	ADA
rs12791894	ADA	-4.48582	1.34e-05	-0.580185	11	25636350	T	C	172		rs12078739	ADA	4.34728	2.28e-05	0.669965	1	237554538	C	T	187		rs78986775	t	c	359	4.429	9.48e-06	++	11	31055942	ADA
rs10834715	ADA	-4.48504	1.34e-05	-0.58006	11	25636244	A	G	172		rs2793724	ADA	4.34481	2.3e-05	0.457845	13	98432321	C	A	187		rs4067330	t	c	359	-4.428	9.5e-06	--	11	31087870	ADA
rs10742105	ADA	-4.4821	1.36e-05	-0.579551	11	25636043	A	G	172		rs10976054	ADA	-4.33263	2.42e-05	-0.524073	9	7130319	C	T	187		rs17333520	t	c	359	4.428	9.51e-06	++	11	31058834	ADA
rs4431985	ADA	-4.4785	1.38e-05	-0.578895	11	25634930	A	G	172		rs10976056	ADA	-4.33263	2.42e-05	-0.524073	9	7130628	G	A	187		rs1407258	a	t	359	4.428	9.51e-06	++	11	31059839	ADA
rs11648164	ADA	-4.47098	1.42e-05	-0.500901	16	19393560	A	G	172		rs10976057	ADA	-4.33263	2.42e-05	-0.524073	9	7130684	G	C	187		rs61878204	t	c	359	4.428	9.53e-06	++	11	31058768	ADA
rs2192564	ADA	4.45825	1.5e-05	0.738487	2	59472899	G	A	172		rs10976059	ADA	-4.33263	2.42e-05	-0.524073	9	7130849	G	C	187		rs1407257	t	g	359	4.427	9.56e-06	++	11	31060561	ADA
rs4264120	ADA	-4.45524	1.52e-05	-0.575124	11	25632028	A	C	172		rs56957315	ADA	-4.33229	2.42e-05	-0.525522	9	7131459	T	C	187		rs34136780	t	c	359	-4.427	9.57e-06	--	11	31069793	ADA
rs10490111	ADA	4.45034	1.55e-05	0.734771	2	59466891	G	A	172		rs4633921	ADA	-4.32416	2.51e-05	-0.610332	2	242444126	A	C	187		rs1964699	t	c	359	-4.426	9.59e-06	--	11	31090390	ADA
rs5770874	ADA	4.44777	1.57e-05	0.610226	22	50980818	A	C	172		rs10920350	ADA	4.32201	2.53e-05	0.423237	1	189994946	C	A	187		rs11824421	t	c	359	-4.426	9.61e-06	--	11	31064570	ADA
rs68157353	ADA	4.44367	1.59e-05	0.733507	2	59470100	G	T	172		rs11070636	ADA	4.3182	2.57e-05	0.528965	15	48656917	C	A	187		rs2194923	a	g	359	4.426	9.61e-06	++	11	31066611	ADA
rs10490112	ADA	4.44267	1.6e-05	0.733506	2	59467329	C	T	172		rs11636311	ADA	4.3182	2.57e-05	0.528965	15	48657423	C	A	187		rs1407259	a	c	359	4.425	9.66e-06	++	11	31043939	ADA
rs13403641	ADA	4.44133	1.61e-05	0.733224	2	59467224	C	G	172		rs11070637	ADA	4.31788	2.57e-05	0.528982	15	48657078	A	G	187		rs4308751	a	g	359	-4.421	9.82e-06	--	8	131703856	ADA
rs1121255	ADA	-4.43822	1.63e-05	-0.572259	11	25629409	G	A	172		rs4775752	ADA	4.3161	2.59e-05	0.528818	15	48655643	T	C	187		rs73307679	t	c	359	4.42	9.86e-06	++	14	60085238	ADA
rs1866	ADA	4.4361	1.65e-05	0.608485	22	50980985	T	G	172		rs12078819	ADA	4.31512	2.6e-05	0.666544	1	237554753	C	T	187		rs113234018	t	c	359	4.42	9.87e-06	++	14	60085179	ADA
rs7130720	ADA	-4.42894	1.7e-05	-0.570815	11	25620684	T	G	172		rs11631831	ADA	4.31464	2.61e-05	0.528637	15	48653760	A	G	187		rs111318867	a	g	359	4.416	1.01e-05	++	14	60082036	ADA
rs10734361	ADA	-4.419	1.77e-05	-0.568563	11	25606770	G	T	172		rs2413894	ADA	4.31464	2.61e-05	0.528637	15	48654582	C	T	187		rs1834490	a	g	359	4.415	1.01e-05	++	11	31123382	ADA
rs2730153	ADA	-4.41852	1.77e-05	-0.489707	8	40303254	G	A	172		rs11786148	ADA	4.313	2.62e-05	0.454776	8	11423781	C	G	187		rs17425442	c	g	359	-4.405	1.06e-05	--	11	31118715	ADA
rs17276701	ADA	-4.41336	1.81e-05	-0.465864	4	153102565	C	T	172		rs4775750	ADA	4.31285	2.63e-05	0.52847	15	48652764	G	A	187		rs10801902	a	t	359	4.402	1.07e-05	++	1	89078661	ADA
rs6706577	ADA	-4.41129	1.82e-05	-0.499816	2	111796833	A	G	172		rs4775751	ADA	4.31285	2.63e-05	0.52847	15	48653107	G	A	187		rs59050053	a	g	359	-4.397	1.1e-05	--	8	131708652	ADA
rs2730157	ADA	-4.41066	1.83e-05	-0.477731	8	40303941	A	C	172		rs10182990	ADA	-4.3118	2.64e-05	-0.47667	2	242403940	G	T	187		rs7532023	a	c	359	-4.396	1.1e-05	--	1	89080420	ADA
rs35507857	ADA	-4.40978	1.84e-05	-0.460368	5	82250208	T	C	172		rs67071975	ADA	4.30935	2.66e-05	0.421845	1	189987541	C	G	187		rs6677353	t	c	359	4.395	1.11e-05	++	1	89082111	ADA
rs2730158	ADA	-4.40956	1.84e-05	-0.477481	8	40304005	A	T	172		rs12903327	ADA	4.30924	2.66e-05	0.528131	15	48647663	G	T	187		rs12030435	t	g	359	4.391	1.13e-05	++	1	89084019	ADA
rs2730156	ADA	-4.40886	1.84e-05	-0.477536	8	40303928	C	T	172		rs11857977	ADA	4.30742	2.68e-05	0.527958	15	48645675	C	A	187		rs6680977	t	c	359	-4.384	1.17e-05	--	1	89086368	ADA
rs11736913	ADA	4.39843	1.92e-05	0.460051	4	111139625	T	C	172		rs721779	ADA	4.30573	2.7e-05	0.569959	3	60629839	G	A	187		rs6680550	a	g	359	-4.383	1.17e-05	--	1	89086477	ADA
rs975312	ADA	-4.39676	1.94e-05	-0.475993	8	40304235	A	T	172		rs1466020	ADA	4.3026	2.74e-05	0.544271	2	98365250	G	A	187		rs4656062	a	t	359	-4.38	1.18e-05	--	1	89089079	ADA
rs2730155	ADA	-4.39636	1.94e-05	-0.476134	8	40303299	A	G	172		rs16925433	ADA	-4.29858	2.78e-05	-0.520688	9	7128879	C	G	187		rs7541517	a	g	359	-4.381	1.18e-05	--	1	89089336	ADA
rs2730150	ADA	-4.39392	1.96e-05	-0.475756	8	40302704	A	G	172		rs12439526	ADA	4.29805	2.79e-05	0.527672	15	48658247	T	A	187		rs10923116	t	c	359	4.378	1.2e-05	++	1	89089979	ADA
rs2730151	ADA	-4.39377	1.96e-05	-0.475722	8	40302900	C	A	172		rs10977662	ADA	4.29335	2.84e-05	0.60267	9	9324203	A	G	187		rs10923117	a	g	359	4.378	1.2e-05	++	1	89090212	ADA
rs2565130	ADA	-4.39355	1.96e-05	-0.475688	8	40303024	A	G	172		rs2207918	ADA	4.29074	2.87e-05	0.686349	6	124410395	G	C	187		rs12128512	a	g	359	4.376	1.21e-05	++	1	89091624	ADA
rs2730152	ADA	-4.39299	1.97e-05	-0.475585	8	40303200	C	T	172		rs12034854	ADA	4.2873	2.91e-05	0.41761	1	190000126	G	A	187		rs10801899	a	g	359	4.372	1.23e-05	++	1	89047589	ADA
rs72664608	ADA	4.39115	1.98e-05	0.45882	4	111140043	G	A	172		rs17374565	ADA	4.2873	2.91e-05	0.41761	1	190010245	C	T	187		rs6428659	a	t	359	-4.371	1.24e-05	--	1	89051860	ADA
rs2730198	ADA	-4.3875	2.01e-05	-0.43261	8	40314725	C	T	172		rs17366188	ADA	4.2873	2.91e-05	0.41761	1	190014402	G	A	187		rs1838243	a	g	359	-4.37	1.25e-05	--	1	89056916	ADA
rs1975460	ADA	-4.38651	2.02e-05	-0.562753	11	25585107	T	C	172		rs1935875	ADA	4.2873	2.91e-05	0.41761	1	190017397	T	C	187		rs7534041	t	c	359	-4.369	1.25e-05	--	1	89055415	ADA
rs5770772	ADA	4.38614	2.02e-05	0.588586	22	50981214	T	C	172		rs7518176	ADA	4.2873	2.91e-05	0.41761	1	190017446	T	C	187		rs10923105	a	g	359	-4.368	1.25e-05	--	1	89055978	ADA
rs12290194	ADA	4.38406	2.04e-05	0.565204	11	25655220	A	G	172		rs11811592	ADA	4.2873	2.91e-05	0.41761	1	190021536	T	G	187		rs978965	a	c	359	4.367	1.26e-05	++	1	89059957	ADA
rs10767405	ADA	-4.38215	2.06e-05	-0.562027	11	25582331	A	G	172		rs9837947	ADA	4.28653	2.92e-05	0.565046	3	60633847	G	C	187		rs7549796	t	c	359	4.365	1.27e-05	++	1	89063376	ADA
rs37559	ADA	-4.37763	2.1e-05	-0.459658	5	82225115	C	T	172		rs267403	ADA	4.2849	2.94e-05	0.454505	5	174883748	A	G	187		rs10923109	a	c	359	4.362	1.29e-05	++	1	89067380	ADA
rs2730154	ADA	-4.37002	2.16e-05	-0.485442	8	40303261	A	T	172		rs9521281	ADA	4.27934	3.01e-05	0.521514	13	109924193	T	G	187		rs2130720	a	g	359	-4.358	1.32e-05	--	1	89070585	ADA
rs12296975	ADA	-4.36738	2.19e-05	-0.491509	12	32713532	C	T	172		rs12237824	ADA	-4.27428	3.07e-05	-0.518176	9	7128426	A	G	187		rs1532157	a	c	359	4.357	1.32e-05	++	1	89071181	ADA
rs4367910	ADA	4.35527	2.3e-05	0.565074	11	25661781	G	T	172		rs413920	ADA	-4.26997	3.13e-05	-0.429591	10	115760082	G	C	187		rs10754322	a	g	359	4.355	1.33e-05	++	1	89072585	ADA
rs7154948	ADA	4.34788	2.37e-05	0.476132	14	104022944	T	C	172		rs9803717	ADA	-4.26713	3.16e-05	-0.424161	1	169794025	T	C	187		rs4504861	t	c	359	4.351	1.36e-05	++	1	89077525	ADA
rs7154587	ADA	4.34733	2.37e-05	0.47612	14	104022750	T	C	172		rs9803860	ADA	-4.26713	3.16e-05	-0.424161	1	169794359	G	A	187		rs9921558	a	g	359	-4.351	1.36e-05	--	16	27198475	ADA
rs942863	ADA	4.34385	2.41e-05	0.476196	14	104021268	T	C	172		rs13374832	ADA	4.26614	3.18e-05	0.633058	1	201400917	A	G	187		rs10923120	a	g	359	-4.341	1.42e-05	--	1	89108667	ADA
rs7693	ADA	4.34291	2.42e-05	0.475572	14	104023704	T	C	172		rs2323517	ADA	-4.26459	3.2e-05	-0.462498	6	82560829	T	C	187		rs77476466	t	c	359	4.329	1.5e-05	++	2	208907728	ADA
rs7966866	ADA	-4.34208	2.43e-05	-0.685238	12	13854256	A	G	172		rs4775747	ADA	4.26412	3.2e-05	0.52389	15	48638343	C	G	187		rs976166	c	g	359	-4.329	1.5e-05	--	20	886911	ADA
rs62318539	ADA	4.33954	2.45e-05	0.525867	4	154026390	T	C	172		rs60787373	ADA	-4.26087	3.25e-05	-0.697265	17	37287539	A	G	187		rs3922620	t	c	359	4.314	1.6e-05	++	1	237555417	ADA
rs62318538	ADA	4.33757	2.47e-05	0.525526	4	154026301	A	G	172		rs7119649	ADA	-4.25984	3.26e-05	-0.495283	11	67486253	T	G	187		rs68157353	t	g	359	-4.312	1.62e-05	--	2	59470100	ADA
rs13248664	ADA	-4.32185	2.63e-05	-0.473215	8	40379539	A	T	172		rs1931637	ADA	-4.25801	3.28e-05	-0.459433	6	82554275	T	C	187		rs56726157	t	c	359	-4.287	1.81e-05	--	8	131661346	ADA
rs6434601	ADA	-4.31629	2.7e-05	-0.508911	2	194237777	T	C	172		rs9361862	ADA	-4.25794	3.29e-05	-0.460253	6	82561205	C	T	187		rs4243751	c	g	359	4.272	1.94e-05	++	14	45016732	ADA
rs2357641	ADA	-4.31454	2.71e-05	-0.507371	2	194242886	A	T	172		rs3784621	ADA	4.2557	3.32e-05	0.522718	15	48633092	C	T	187		rs6428662	t	c	359	-4.27	1.96e-05	--	1	89080181	ADA
rs12693699	ADA	-4.31446	2.72e-05	-0.507578	2	194242633	G	A	172		rs12282629	ADA	-4.25482	3.33e-05	-0.496361	11	67492590	G	C	187		rs10754321	a	g	359	4.26	2.04e-05	++	1	89057671	ADA
rs6745882	ADA	-4.31437	2.72e-05	-0.507611	2	194242488	G	A	172		rs11789508	ADA	-4.254	3.34e-05	-0.522244	9	7133613	T	C	187		rs10923106	t	c	359	4.26	2.05e-05	++	1	89056127	ADA
rs4530384	ADA	-4.31418	2.72e-05	-0.507379	2	194242810	A	G	172		rs7932907	ADA	4.25313	3.35e-05	0.495784	11	67492813	C	G	187		rs2609837	t	c	359	4.26	2.05e-05	++	10	14734492	ADA
rs12329221	ADA	-4.31405	2.72e-05	-0.506573	2	194245794	G	C	172		rs10896196	ADA	-4.25049	3.39e-05	-0.493903	11	67488114	C	T	187		rs1532158	a	g	359	4.246	2.18e-05	++	1	89071203	ADA
rs10804054	ADA	-4.31405	2.72e-05	-0.507839	2	194240623	C	T	172		rs12439573	ADA	4.25044	3.39e-05	0.524361	15	48660225	G	A	187		rs2192564	a	g	359	-4.245	2.18e-05	--	2	59472899	ADA
rs7563972	ADA	-4.31403	2.72e-05	-0.507795	2	194241268	A	G	172		rs10851465	ADA	4.25033	3.39e-05	0.522558	15	48629884	T	C	187		rs10490111	a	g	359	-4.243	2.2e-05	--	2	59466891	ADA
rs2357639	ADA	-4.31401	2.72e-05	-0.508318	2	194238476	C	T	172		rs7102529	ADA	-4.24858	3.41e-05	-0.495617	11	67491381	G	A	187		rs244125	a	c	359	-4.24	2.23e-05	--	20	43183979	ADA
rs12693696	ADA	-4.31394	2.72e-05	-0.508039	2	194240127	C	T	172		rs7102585	ADA	-4.24843	3.42e-05	-0.495571	11	67491591	C	T	187		rs658316	t	c	359	-4.233	2.31e-05	--	1	89091022	ADA
rs6732405	ADA	-4.3139	2.72e-05	-0.508178	2	194238958	T	C	172		rs7103167	ADA	-4.24449	3.47e-05	-0.495961	11	67485875	G	A	187		rs6428661	a	c	359	4.232	2.32e-05	++	1	89076502	ADA
rs6744941	ADA	-4.31389	2.72e-05	-0.507563	2	194241863	C	T	172		rs12148383	ADA	4.24434	3.47e-05	0.523912	15	48660432	G	A	187		rs10490112	t	c	359	-4.222	2.42e-05	--	2	59467329	ADA
rs10931592	ADA	-4.31379	2.72e-05	-0.507925	2	194240295	G	A	172		rs11629725	ADA	4.24406	3.48e-05	0.547576	15	48640183	G	A	187		rs488624	t	c	359	-4.222	2.43e-05	--	9	27215792	ADA
rs7590925	ADA	-4.31374	2.72e-05	-0.507727	2	194241412	G	A	172		rs12148465	ADA	4.24128	3.52e-05	0.523685	15	48660458	C	T	187		rs13403641	c	g	359	4.221	2.43e-05	++	2	59467224	ADA
rs1987304	ADA	-4.31372	2.72e-05	-0.508032	2	194239913	G	T	172		rs3812145	ADA	-4.23829	3.56e-05	-0.457215	6	82555016	T	C	187		rs603561	a	g	359	4.22	2.44e-05	++	9	27215823	ADA
rs2357640	ADA	-4.31365	2.72e-05	-0.507358	2	194242774	G	A	172		rs7930690	ADA	-4.23782	3.57e-05	-0.494398	11	67487497	C	T	187		rs10978754	t	g	359	4.22	2.44e-05	++	9	109974206	ADA
rs2357638	ADA	-4.31361	2.72e-05	-0.508315	2	194238294	T	C	172		rs12441867	ADA	4.23771	3.57e-05	0.546853	15	48636053	T	C	187		rs9363053	t	g	359	4.215	2.5e-05	++	6	93982838	ADA
rs4420715	ADA	-4.31358	2.73e-05	-0.50711	2	194243822	G	T	172		rs7103471	ADA	-4.2348	3.61e-05	-0.492032	11	67486287	C	G	187		rs10803501	t	c	359	4.213	2.52e-05	++	2	144660336	ADA
rs6757004	ADA	-4.31355	2.73e-05	-0.506838	2	194244694	C	A	172		rs12225117	ADA	-4.23121	3.66e-05	-0.493647	11	67486129	T	C	187		rs16823298	t	c	359	4.212	2.53e-05	++	2	144659602	ADA
rs6732132	ADA	-4.31352	2.73e-05	-0.508195	2	194238687	T	C	172		rs9363053	ADA	-4.229	3.7e-05	-0.660774	6	93982838	G	T	187		rs6755003	t	c	359	-4.211	2.54e-05	--	2	12326036	ADA
rs6716927	ADA	-4.31351	2.73e-05	-0.50818	2	194238741	C	G	172		rs7642359	ADA	-4.22377	3.77e-05	-0.416693	3	161299998	T	C	187		rs11264878	a	g	359	-4.205	2.61e-05	--	1	158004420	ADA
rs10931593	ADA	-4.31348	2.73e-05	-0.507712	2	194240845	C	T	172		rs10753798	ADA	-4.22221	3.8e-05	-0.422891	1	169844515	G	T	187		rs2192563	a	g	359	4.205	2.61e-05	++	2	59473060	ADA
rs6713910	ADA	-4.31344	2.73e-05	-0.508198	2	194238620	C	A	172		rs2609837	ADA	-4.21195	3.96e-05	-0.522485	10	14734492	C	T	187		rs80236178	a	g	359	4.203	2.63e-05	++	8	131656922	ADA
rs1987302	ADA	-4.31342	2.73e-05	-0.508028	2	194239608	C	A	172		rs10977665	ADA	4.20603	4.05e-05	0.57807	9	9325162	G	C	187		rs2309342	a	t	359	-4.201	2.66e-05	--	4	181354144	ADA
rs2357642	ADA	-4.31341	2.73e-05	-0.507114	2	194243282	T	C	172		rs59175248	ADA	-4.20215	4.12e-05	-0.519708	9	7133920	G	T	187		rs4505021	t	c	359	4.199	2.69e-05	++	11	25602178	ADA
rs1987303	ADA	-4.31336	2.73e-05	-0.508012	2	194239854	A	T	172		rs1426721	ADA	4.2001	4.15e-05	0.529686	15	48670608	C	A	187		rs361110	a	g	359	-4.197	2.71e-05	--	4	152841392	ADA
rs2357643	ADA	-4.31335	2.73e-05	-0.507092	2	194243318	C	A	172		rs2453741	ADA	4.19787	4.19e-05	0.455675	5	174891621	C	A	187		rs2113977	a	g	359	-4.197	2.71e-05	--	4	152834547	ADA
rs4476369	ADA	-4.31333	2.73e-05	-0.508036	2	194239601	T	C	172		rs56842965	ADA	4.19495	4.24e-05	0.562272	15	48643774	A	G	187		rs111303576	a	g	359	-4.191	2.78e-05	--	8	131673501	ADA
rs12693697	ADA	-4.31331	2.73e-05	-0.507937	2	194240172	A	G	172		rs12438457	ADA	4.19386	4.26e-05	0.525365	15	48656443	T	C	187		rs12078739	t	c	359	-4.19	2.79e-05	--	1	237554538	ADA
rs4606948	ADA	-4.3133	2.73e-05	-0.508211	2	194238550	A	G	172		rs4257154	ADA	4.19354	4.26e-05	0.525383	15	48655076	G	C	187		rs17221200	a	g	359	-4.19	2.79e-05	--	8	131654560	ADA
rs4470359	ADA	-4.31326	2.73e-05	-0.508336	2	194238110	T	C	172		rs11070635	ADA	4.19307	4.27e-05	0.525334	15	48654125	C	T	187		rs1862491	t	c	359	-4.19	2.79e-05	--	19	35003245	ADA
rs12693695	ADA	-4.31319	2.73e-05	-0.508043	2	194239414	G	C	172		rs2846059	ADA	4.19276	4.28e-05	0.426746	11	123351341	T	C	187		rs12167714	a	g	359	4.19	2.79e-05	++	22	49539333	ADA
rs6434606	ADA	-4.31315	2.73e-05	-0.5067	2	194244623	T	A	172		rs12441181	ADA	4.19163	4.3e-05	0.531086	15	48669106	C	T	187		rs112622061	a	g	359	-4.186	2.84e-05	--	8	131656451	ADA
rs4850332	ADA	-4.31302	2.73e-05	-0.50633	2	194246437	T	C	172		rs4775757	ADA	4.19163	4.3e-05	0.531086	15	48669322	C	A	187		rs112221154	a	g	359	-4.177	2.95e-05	--	8	131667189	ADA
rs6434605	ADA	-4.31286	2.73e-05	-0.506702	2	194244603	T	G	172		rs4579052	ADA	-4.19119	4.3e-05	-0.549963	3	45145019	T	G	187		rs12078819	t	c	359	-4.174	2.99e-05	--	1	237554753	ADA
rs12693698	ADA	-4.31278	2.73e-05	-0.507849	2	194240200	T	C	172		rs2453740	ADA	4.18814	4.36e-05	0.455047	5	174891433	T	C	187		rs12548976	t	c	359	4.17	3.04e-05	++	8	131674740	ADA
rs6434600	ADA	-4.30152	2.86e-05	-0.508667	2	194237740	T	C	172		rs2081625	ADA	4.18702	4.38e-05	0.530668	15	48668532	T	C	187		rs7543377	t	c	359	4.169	3.06e-05	++	1	11527304	ADA
rs34131563	ADA	-4.29934	2.89e-05	-0.470694	16	19393758	C	T	172		rs1333123	ADA	4.18662	4.38e-05	0.57595	9	9320563	C	A	187		rs2951905	t	c	359	-4.149	3.34e-05	--	15	57337932	ADA
rs77476466	ADA	4.28414	3.07e-05	0.687513	2	208907728	T	C	172		rs968852	ADA	4.18578	4.4e-05	0.530654	15	48667801	C	A	187		rs248642	a	g	359	4.145	3.39e-05	++	5	141104171	ADA
rs17050003	ADA	4.28401	3.07e-05	0.728271	2	59452795	A	T	172		rs2471020	ADA	4.18552	4.4e-05	0.455272	5	174888896	T	C	187		rs248636	c	g	359	-4.143	3.42e-05	--	5	141101588	ADA
rs11637570	ADA	4.28099	3.11e-05	0.526427	15	86926351	G	T	172		rs2425269	ADA	4.18401	4.43e-05	0.510333	20	35375477	A	G	187		rs248640	a	t	359	-4.143	3.43e-05	--	5	141103968	ADA
rs2192563	ADA	4.26964	3.26e-05	0.728574	2	59473060	A	G	172		rs2323516	ADA	-4.17381	4.62e-05	-0.451034	6	82550941	A	G	187		rs248637	t	c	359	-4.142	3.45e-05	--	5	141101974	ADA
rs76602944	ADA	4.25443	3.46e-05	0.702722	2	208860801	G	A	172		rs1931634	ADA	-4.17381	4.62e-05	-0.451034	6	82553395	G	A	187		rs10133321	a	g	359	-4.142	3.45e-05	--	14	45009740	ADA
rs2730138	ADA	-4.22586	3.89e-05	-0.46031	8	40279734	A	G	172		rs873661	ADA	4.17183	4.65e-05	0.518196	15	48661111	C	T	187		rs2903728	t	c	359	4.14	3.47e-05	++	19	56408295	ADA
rs4696130	ADA	-4.22268	3.94e-05	-0.431874	4	153010485	T	C	172		rs976069	ADA	-4.17181	4.65e-05	-0.450891	6	82550487	G	A	187		rs6572262	t	g	359	-4.14	3.48e-05	--	14	45013953	ADA
rs1507005	ADA	-4.21899	3.99e-05	-0.462235	16	7630597	G	A	172		rs930607	ADA	4.16874	4.71e-05	0.518895	2	98371458	G	A	187		rs10145164	t	c	359	-4.14	3.48e-05	--	14	45011409	ADA
rs10852075	ADA	4.21538	4.05e-05	0.514103	15	86944047	G	A	172		rs6710813	ADA	4.16468	4.79e-05	0.517572	2	98379592	G	C	187		rs10135642	a	g	359	-4.14	3.48e-05	--	14	45015739	ADA
rs1227458	ADA	-4.20912	4.16e-05	-0.533612	9	23184130	C	T	172		rs751056	ADA	4.16417	4.8e-05	0.645988	3	3000908	G	A	187		rs10136222	c	g	359	-4.139	3.48e-05	--	14	45003068	ADA
rs434376	ADA	-4.20065	4.3e-05	-0.446101	5	82256769	A	G	172		rs2298308	ADA	4.16342	4.81e-05	0.509991	20	35412834	G	A	187		rs10136582	a	t	359	4.139	3.48e-05	++	14	45003706	ADA
rs12938557	ADA	-4.19317	4.43e-05	-0.47401	17	63771745	C	T	172		rs2615787	ADA	-4.16182	4.84e-05	-0.427191	8	6811149	G	T	187		rs1953582	t	c	359	-4.139	3.48e-05	--	14	45006478	ADA
rs11028769	ADA	-4.18959	4.49e-05	-0.541356	11	25593246	G	C	172		rs7625065	ADA	4.15849	4.91e-05	0.646012	3	3001096	G	A	187		rs928699	a	c	359	-4.139	3.48e-05	--	14	45003726	ADA
rs35639392	ADA	-4.18906	4.5e-05	-0.473845	17	63771769	T	C	172		rs1872304	ADA	4.15832	4.91e-05	0.523016	15	48658788	A	G	187		rs7921725	t	c	359	4.138	3.51e-05	++	10	81588553	ADA
rs4872276	ADA	-4.18186	4.63e-05	-0.514292	8	21949070	T	G	172		rs4142264	ADA	-4.15756	4.93e-05	-0.449714	6	82543692	C	T	187		rs10110332	a	c	359	4.132	3.59e-05	++	8	42613186	ADA
rs10473861	ADA	-4.17825	4.7e-05	-0.42224	5	82257885	A	G	172		rs3759912	ADA	4.15699	4.94e-05	0.518324	15	48621836	G	A	187		rs3112994	a	g	359	4.12	3.79e-05	++	2	95805009	ADA
rs2291756	ADA	-4.17674	4.73e-05	-0.483671	6	170462124	A	G	172		rs13096860	ADA	4.15411	4.99e-05	0.645603	3	3001392	G	A	187		rs17242189	c	g	359	-4.119	3.8e-05	--	11	25499560	ADA
rs10834688	ADA	-4.17451	4.77e-05	-0.636136	11	25483016	C	A	172		rs4959958	AXIN1	4.83981	2.74e-06	0.893365	6	495188	T	C	187		rs7548850	c	g	359	-4.117	3.84e-05	--	1	158005274	ADA
rs72872999	ADA	4.17346	4.79e-05	0.638362	11	25651085	T	C	172		rs9524670	AXIN1	-4.78996	3.42e-06	-0.510407	13	95556226	C	T	187		rs10149768	a	g	359	-4.115	3.87e-05	--	14	45007639	ADA
rs79229304	ADA	-4.16985	4.86e-05	-0.655309	15	80734748	A	G	172		rs17372420	AXIN1	4.75638	3.97e-06	0.561655	4	130469784	T	G	187		rs76602944	a	g	359	-4.109	3.98e-05	--	2	208860801	ADA
rs67883374	ADA	4.16569	4.94e-05	0.639884	11	25652778	G	A	172		rs34537601	AXIN1	-4.70503	4.97e-06	-0.613855	4	63569395	T	C	187		rs3112226	t	c	359	-4.108	3.99e-05	--	2	95790331	ADA
rs78972205	ADA	4.16529	4.95e-05	0.702699	2	208834491	T	C	172		rs71431484	AXIN1	-4.68754	5.37e-06	-0.501621	13	95560288	G	A	187		rs3112992	t	c	359	4.108	3.99e-05	++	2	95784975	ADA
rs2306667	AXIN1	-4.90898	2.14e-06	-0.653286	3	58594655	C	T	172		rs62309488	AXIN1	4.67946	5.56e-06	0.548351	4	130478358	A	G	187		rs10510388	a	c	359	4.1	4.13e-05	++	3	8257574	ADA
rs6470669	AXIN1	-4.7894	3.64e-06	-0.490118	8	129867352	G	A	172		rs1451407	AXIN1	-4.6632	5.97e-06	-0.447618	4	180014143	G	T	187		rs7530465	a	g	359	4.097	4.19e-05	++	1	9068386	ADA
rs6470666	AXIN1	-4.78865	3.65e-06	-0.48996	8	129848522	A	T	172		rs11073955	AXIN1	4.65222	6.26e-06	0.481543	15	85670789	A	G	187		rs12446932	t	c	359	-4.093	4.25e-05	--	16	86319093	ADA
rs1914998	AXIN1	-4.77898	3.81e-06	-0.489918	8	129842016	T	C	172		rs13133662	AXIN1	-4.65159	6.28e-06	-0.446955	4	180007590	T	G	187		rs61908968	t	c	359	4.089	4.33e-05	++	11	132588561	ADA
rs2395855	AXIN1	-4.77566	3.86e-06	-0.489848	8	129840739	T	C	172		rs13133677	AXIN1	-4.65159	6.28e-06	-0.446955	4	180007623	T	C	187		rs1342636	t	c	359	4.086	4.38e-05	++	6	77979253	ADA
rs9283956	AXIN1	-4.6891	5.63e-06	-0.493141	8	129909537	G	A	172		rs13112372	AXIN1	-4.64405	6.49e-06	-0.446496	4	180004971	T	C	187		rs4775542	t	c	359	-4.083	4.45e-05	--	15	63078377	ADA
rs66941142	AXIN1	-4.67571	5.97e-06	-0.487469	8	129892439	G	C	172		rs11940666	AXIN1	-4.64274	6.52e-06	-0.446387	4	180004810	T	C	187		rs62236817	t	c	359	4.082	4.47e-05	++	3	8255204	ADA
rs9297778	AXIN1	-4.67551	5.97e-06	-0.492828	8	129909521	C	T	172		rs6841975	AXIN1	-4.64122	6.57e-06	-0.44631	4	180003908	T	A	187		rs2211410	a	g	359	-4.081	4.48e-05	--	6	77983868	ADA
rs1850889	AXIN1	-4.67436	6e-06	-0.48672	8	129890405	A	G	172		rs62309489	AXIN1	4.63829	6.65e-06	0.5509	4	130479830	T	C	187		rs17048854	a	g	359	4.081	4.49e-05	++	3	8255074	ADA
rs2395864	AXIN1	-4.67352	6.02e-06	-0.492094	8	129903563	G	A	172		rs1597644	AXIN1	-4.63588	6.72e-06	-0.449254	4	179982825	A	C	187		rs11666971	t	c	359	-4.076	4.59e-05	--	19	8308312	ADA
rs2395865	AXIN1	-4.67326	6.03e-06	-0.492127	8	129903689	G	A	172		rs1993095	AXIN1	-4.62756	6.97e-06	-0.451219	4	180000268	G	A	187		rs28411867	t	c	359	4.066	4.77e-05	++	15	100854493	ADA
rs7841974	AXIN1	-4.67284	6.04e-06	-0.485937	8	129888565	T	C	172		rs6858476	AXIN1	-4.62722	6.98e-06	-0.44539	4	180003189	A	G	187		rs12477552	a	t	359	-4.065	4.79e-05	--	2	144665568	ADA
rs10094336	AXIN1	-4.67019	6.11e-06	-0.485344	8	129887096	C	T	172		rs11131905	AXIN1	-4.61775	7.27e-06	-0.445548	4	180001126	C	T	187		rs1012849	t	c	359	-4.062	4.86e-05	--	11	123349468	ADA
rs2056314	AXIN1	-4.66942	6.13e-06	-0.483983	8	129875260	A	G	172		rs62309491	AXIN1	4.61183	7.45e-06	0.550463	4	130486911	T	G	187		rs1012850	a	g	359	-4.061	4.88e-05	--	11	123349837	ADA
rs7010446	AXIN1	-4.66935	6.13e-06	-0.483919	8	129874453	A	T	172		rs13121076	AXIN1	-4.60701	7.61e-06	-0.443972	4	180002546	C	T	187		rs11240682	t	g	359	4.057	4.97e-05	++	1	203627203	ADA
rs17059440	AXIN1	-4.66821	6.16e-06	-0.614793	3	58581644	T	C	172		rs13115574	AXIN1	-4.60573	7.65e-06	-0.44393	4	180002292	C	T	187		rs16887551	a	g	359	-4.796	1.62e-06	--	8	38470624	AXIN1
rs2119756	AXIN1	-4.667	6.19e-06	-0.489436	8	129898369	A	T	172		rs13115976	AXIN1	-4.60573	7.65e-06	-0.44393	4	180002343	G	A	187		rs11744169	t	c	359	-4.672	2.99e-06	--	5	94118011	AXIN1
rs1519849	AXIN1	-4.66518	6.24e-06	-0.488835	8	129896967	T	C	172		rs716846	AXIN1	-4.60477	7.69e-06	-0.445825	4	180015892	A	G	187		rs4755802	t	c	359	4.587	4.49e-06	++	11	44290303	AXIN1
rs1519852	AXIN1	-4.66473	6.25e-06	-0.488398	8	129895737	G	T	172		rs13114982	AXIN1	-4.60433	7.7e-06	-0.443799	4	180002144	A	G	187		rs79081916	t	c	359	4.502	6.75e-06	++	8	141714802	AXIN1
rs1519851	AXIN1	-4.66468	6.26e-06	-0.488397	8	129895819	G	A	172		rs748797	AXIN1	-4.60215	7.77e-06	-0.72086	11	133593033	G	C	187		rs34448816	a	g	359	4.47	7.81e-06	++	4	87216407	AXIN1
rs1155582	AXIN1	-4.66359	6.29e-06	-0.488015	8	129895021	C	G	172		rs13114881	AXIN1	-4.60051	7.83e-06	-0.44348	4	180001869	G	A	187		rs796063	t	c	359	4.47	7.83e-06	++	2	101729443	AXIN1
rs10100830	AXIN1	-4.6633	6.29e-06	-0.487778	8	129893934	A	T	172		rs13114808	AXIN1	-4.59807	7.91e-06	-0.443291	4	180001788	G	A	187		rs2193705	a	g	359	4.414	1.01e-05	++	2	159308789	AXIN1
rs17818958	AXIN1	-4.65893	6.41e-06	-0.452249	8	129864593	T	C	172		rs13114387	AXIN1	-4.59666	7.96e-06	-0.443156	4	180001662	G	A	187		rs28513081	a	g	359	-4.386	1.15e-05	--	8	120934126	AXIN1
rs10098392	AXIN1	-4.65775	6.45e-06	-0.485339	8	129888027	G	A	172		rs35321039	AXIN1	-4.59543	8e-06	-0.533701	13	95564009	C	T	187		rs642754	a	g	359	4.382	1.18e-05	++	12	31403543	AXIN1
rs4733532	AXIN1	-4.65556	6.51e-06	-0.483412	8	129881299	G	A	172		rs11131906	AXIN1	-4.59524	8.01e-06	-0.44302	4	180001554	C	T	187		rs4767550	a	g	359	-4.348	1.38e-05	--	12	117951150	AXIN1
rs1372451	AXIN1	-4.65417	6.55e-06	-0.48358	8	129882987	A	G	172		rs35883051	AXIN1	-4.59472	8.02e-06	-0.533698	13	95563395	C	T	187		rs684454	a	g	359	-4.347	1.38e-05	--	12	31402690	AXIN1
rs11989639	AXIN1	-4.65394	6.55e-06	-0.483538	8	129882921	C	G	172		rs11131904	AXIN1	-4.59124	8.15e-06	-0.442789	4	180001115	T	C	187		rs9813953	t	c	359	4.346	1.39e-05	++	3	178532058	AXIN1
rs10027557	AXIN1	-4.65321	6.57e-06	-0.669434	4	24451107	C	T	172		rs1998802	AXIN1	-4.58831	8.25e-06	-0.533526	13	95563106	T	C	187		rs9987332	a	g	359	4.344	1.4e-05	++	8	120933963	AXIN1
rs1157136	AXIN1	-4.65058	6.65e-06	-0.460876	8	129901910	C	T	172		rs1993096	AXIN1	-4.58079	8.52e-06	-0.441928	4	180000349	C	T	187		rs68090954	a	t	359	-4.332	1.48e-05	--	8	103985846	AXIN1
rs16942393	AXIN1	-4.6502	6.66e-06	-0.484295	16	57050809	A	G	172		rs7675545	AXIN1	4.58028	8.54e-06	0.45046	4	179994115	G	A	187		rs166241	a	g	359	-4.331	1.48e-05	--	5	94096010	AXIN1
rs2246416	AXIN1	-4.63129	7.22e-06	-0.506624	14	92390620	G	A	172		rs12506483	AXIN1	-4.57977	8.56e-06	-0.441803	4	180000576	A	C	187		rs255377	t	c	359	4.326	1.52e-05	++	5	94102356	AXIN1
rs35754500	AXIN1	-4.62821	7.32e-06	-0.714533	12	5220273	G	A	172		rs9524676	AXIN1	-4.55	9.72e-06	-0.498699	13	95569060	G	A	187		rs10916078	a	g	359	4.325	1.53e-05	++	1	223857726	AXIN1
rs112017038	AXIN1	-4.62642	7.37e-06	-0.456889	8	129892054	A	G	172		rs9524669	AXIN1	-4.54211	1.01e-05	-0.498539	13	95556170	C	T	187		rs4301399	t	c	359	-4.323	1.54e-05	--	7	124238	AXIN1
rs4443193	AXIN1	-4.62211	7.51e-06	-0.607946	3	58594188	G	A	172		rs62244350	AXIN1	-4.54018	1.01e-05	-0.498717	3	6642090	G	A	187		rs1599767	a	c	359	-4.319	1.57e-05	--	12	117949816	AXIN1
rs8136857	AXIN1	4.61779	7.65e-06	0.604606	22	27396038	T	C	172		rs12439098	AXIN1	-4.53163	1.05e-05	-0.507126	15	89210467	G	C	187		rs28615981	a	g	359	-4.317	1.58e-05	--	3	188303015	AXIN1
rs59067049	AXIN1	-4.60965	7.92e-06	-0.453401	8	129879610	T	C	172		rs12442942	AXIN1	-4.53163	1.05e-05	-0.507126	15	89210667	G	A	187		rs6443089	t	c	359	-4.313	1.61e-05	--	3	7167826	AXIN1
rs8137218	AXIN1	4.6095	7.93e-06	0.603603	22	27395937	G	A	172		rs66727586	AXIN1	-4.53163	1.05e-05	-0.507126	15	89210704	G	A	187		rs7694191	a	t	359	-4.305	1.67e-05	--	4	127653830	AXIN1
rs11783808	AXIN1	-4.60828	7.97e-06	-0.453378	8	129874170	A	T	172		rs8029006	AXIN1	-4.52848	1.07e-05	-0.506864	15	89209414	T	C	187		rs7005380	a	g	359	4.302	1.7e-05	++	8	120953873	AXIN1
rs2430369	AXIN1	4.5992	8.28e-06	0.500759	14	92388292	C	T	172		rs17288331	AXIN1	-4.5221	1.09e-05	-0.483562	3	6642361	G	C	187		rs7801229	a	g	359	-4.299	1.72e-05	--	7	129184160	AXIN1
rs4733659	AXIN1	-4.55309	1.01e-05	-0.491748	8	129910410	C	A	172		rs17238597	AXIN1	4.52166	1.1e-05	0.577287	4	61363350	G	A	187		rs4767549	t	c	359	4.289	1.8e-05	++	12	117950252	AXIN1
rs1767721	AXIN1	4.52363	1.14e-05	0.510742	7	86607231	C	A	172		rs11073800	AXIN1	-4.52037	1.1e-05	-0.459094	15	89225774	A	G	187		rs78095690	t	c	359	4.287	1.82e-05	++	20	16239683	AXIN1
rs1054879	AXIN1	4.52231	1.15e-05	0.587732	9	132995768	G	A	172		rs4932407	AXIN1	-4.51947	1.11e-05	-0.459023	15	89226272	A	G	187		rs10107579	t	g	359	4.28	1.87e-05	++	8	120934569	AXIN1
[truncated: 13,841 more rows]

## Sheet: Table S3
Table S3: Summary statistics of genome-wide significant meta-anlysis and colocalization results in the males group
Note: Bold labels represent male specific-pQTLs
[truncated: 11 more rows]

[truncated: 9 more sheets: Table S4, Table S5, Table S6, Table S7, Table S8, Table S9, Table S10, Table S11, Table S12]
